# Supplementary material for: DSIF factor Spt5 coordinates transcription, maturation and exoribonucleolysis of RNA polymerase II transcripts
Source: Nat Commun. 2025 Jan 2;16:10. doi: 10.1038/s41467-024-55063-7 (PMC11695829; doi:10.1038/s41467-024-55063-7)
Supplement: Supplementary file 3 — Supplementary Data 1 [file 41467_2024_55063_MOESM3_ESM.xlsx]

## Sheet: Supplementary Data 1
Supplementary Data 1. Proteins found in Spt5-3xFLAG purifications (or mutants). Mock is purification from untagged strain.
					MOCK (rep1)				SPT5-WT (rep1)				SPT5-T1A				SPT5-T1E				SPT5-WT/Dis2Δ										MOCK (rep2)				SPT5-WT (rep2)
Accession	# AAs	MW [kDa]	calc. pI	Description	Score A2	Coverage A2	# Peptides A2	# PSM A2	Score B2	Coverage B2	# Peptides B2	# PSM B2	Score C2	Coverage C2	# Peptides C2	# PSM C2	Score D2	Coverage D2	# Peptides D2	# PSM D2	Score E2	Coverage E2	# Peptides E2	# PSM E2		Accession	# AAs	MW [kDa]	calc. pI	Description	Score A2	Coverage A2	# Peptides A2	# PSM A2	Score B2	Coverage B2	# Peptides B2	# PSM B2
O13936	1018	112.001	5.03369	Spt5_3xFlag_WT					885.507	56.88	65	323									1270.3	55.5	66	423		Q02061	1210	137.762	6.82959	DNA-directed RNA polymerase II subunit RPB2 OS=Schizosaccharomyces pombe (strain 972 / ATCC 24843) OX=284812 GN=rpb2 PE=1 SV=2 - [RPB2_SCHPO]	30.0701	13.72	12	12	987.479	63.06	73	338
O13936	1018	111.491	5.03369	Spt5_3xFlag_T1A									1090.59	58.45	71	396										P36594	1752	194.04	5.90967	DNA-directed RNA polymerase II subunit rpb1 OS=Schizosaccharomyces pombe (strain 972 / ATCC 24843) OX=284812 GN=rpb1 PE=1 SV=1 - [RPB1_SCHPO]	7.70012	2.97	3	3	994.048	52.68	78	314
O13936	1018	112.477	4.85596	Spt5_3xFlag_T1E													1279.16	56.78	69	446						O13936	1018	112.001	5.03369	Spt5 _3xFlag_WT	9.75852	5.3	4	4	972.164	51.96	48	306
P36594	1752	194.04	5.90967	DNA-directed RNA polymerase II subunit rpb1 OS=Schizosaccharomyces pombe (strain 972 / ATCC 24843) OX=284812 GN=rpb1 PE=1 SV=1 - [RPB1_SCHPO]					760.62	57.71	90	262	845.258	57.02	94	288	731.717	54.51	80	239	1021.51	60.45	101	347		P78958	336	35.8473	6.69775	Glyceraldehyde-3-phosphate dehydrogenase 1 OS=Schizosaccharomyces pombe (strain 972 / ATCC 24843) OX=284812 GN=tdh1 PE=1 SV=1 - [G3P1_SCHPO]	972.819	73.51	29	275	862.92	82.44	30	240
Q02061	1210	137.762	6.82959	DNA-directed RNA polymerase II subunit RPB2 OS=Schizosaccharomyces pombe (strain 972 / ATCC 24843) OX=284812 GN=rpb2 PE=1 SV=2 - [RPB2_SCHPO]					558.127	58.84	77	204	645.499	60.58	88	230	557.278	59.42	76	190	872.868	62.56	96	312		Q10368	336	38.4212	4.70361	Uncharacterized protein C22E12.18 OS=Schizosaccharomyces pombe (strain 972 / ATCC 24843) OX=284812 GN=SPAC22E12.18 PE=1 SV=1 - [YDBI_SCHPO]	651.005	82.14	28	206	586.583	80.36	26	189
P0CT54	460	49.6429	8.99756	Elongation factor 1-alpha-B OS=Schizosaccharomyces pombe (strain 972 / ATCC 24843) OX=284812 GN=tef102 PE=1 SV=1 - [EF1A2_SCHPO]	392.158	61.96	26	134	389.715	64.35	31	135	399.582	60.22	26	137	385.82	58.91	24	128	490.71	60.43	30	161		P0CT55	460	49.6429	8.99756	Elongation factor 1-alpha-B/C OS=Schizosaccharomyces pombe (strain 972 / ATCC 24843) OX=284812 GN=tef103 PE=1 SV=1 - [EF1A3_SCHPO]	543.355	68.26	23	163	501.745	68.26	23	158
P0CT53	460	49.6289	8.99756	Elongation factor 1-alpha-A OS=Schizosaccharomyces pombe (strain 972 / ATCC 24843) OX=284812 GN=tef101 PE=1 SV=1 - [EF1A1_SCHPO]	378.429	61.96	26	130	385.768	64.35	31	135	373.095	60.22	26	127	355.668	58.91	24	121	467.585	60.43	30	157		P0CT53	460	49.6289	8.99756	Elongation factor 1-alpha-A OS=Schizosaccharomyces pombe (strain 972 / ATCC 24843) OX=284812 GN=tef101 PE=1 SV=1 - [EF1A1_SCHPO]	520.464	68.26	23	160	472.768	68.26	23	154
P37382	297	33.6945	4.69092	DNA-directed RNA polymerase II subunit RPB3 OS=Schizosaccharomyces pombe (strain 972 / ATCC 24843) OX=284812 GN=rpb3 PE=1 SV=2 - [RPB3_SCHPO]	2.99351	6.73	1	1	303.628	64.98	22	100	342.248	69.02	23	109	262.891	70.03	21	87	354.469	70.03	23	110		O60176	473	51.6722	5.14795	Uncharacterized RNA-binding protein C23E6.01c OS=Schizosaccharomyces pombe (strain 972 / ATCC 24843) OX=284812 GN=SPBC23E6.01c PE=1 SV=2 - [YG41_SCHPO]	407.123	64.48	17	132	405.76	64.48	17	153
Q9US25	1373	158.451	5.8335	Chromodomain helicase hrp1 OS=Schizosaccharomyces pombe (strain 972 / ATCC 24843) OX=284812 GN=hrp1 PE=1 SV=1 - [HRP1_SCHPO]	193.091	31.97	38	70	260.399	39.26	50	90	257.851	37.51	49	90	343.891	42.46	60	122	239.33	41.08	47	79		Q09794	2244	248.152	5.90967	Protein ura1 OS=Schizosaccharomyces pombe (strain 972 / ATCC 24843) OX=284812 GN=ura1 PE=1 SV=1 - [PYR1_SCHPO]	415.677	45.45	82	139	376.851	44.88	74	130
Q09794	2244	248.152	5.90967	Protein ura1 OS=Schizosaccharomyces pombe (strain 972 / ATCC 24843) OX=284812 GN=ura1 PE=1 SV=1 - [PYR1_SCHPO]	223.106	45.86	71	100	220.893	47.68	65	84	141.289	33.29	48	57	305.051	51.2	76	109	121.09	28.25	42	47		O43026	335	35.6523	7.88428	Glyceraldehyde-3-phosphate dehydrogenase 2 OS=Schizosaccharomyces pombe (strain 972 / ATCC 24843) OX=284812 GN=gpd3 PE=1 SV=1 - [G3P2_SCHPO]	445.227	51.34	15	137	401.694	61.79	18	126
Q92399	125	14.2914	5.96045	DNA-directed RNA polymerases I, II, and III subunit RPABC3 OS=Schizosaccharomyces pombe (strain 972 / ATCC 24843) OX=284812 GN=rpb8 PE=1 SV=2 - [RPAB3_SCHPO]	31.0781	67.2	6	14	223.469	83.2	14	83	245.511	84	16	96	183.728	84	15	71	237.608	83.2	12	97		O59855	647	70.1897	5.24951	Probable heat shock protein ssa2 OS=Schizosaccharomyces pombe (strain 972 / ATCC 24843) OX=284812 GN=ssa2 PE=1 SV=3 - [HSP72_SCHPO]	358.9	56.57	29	117	294.948	56.11	27	99
P78958	336	35.8473	6.69775	Glyceraldehyde-3-phosphate dehydrogenase 1 OS=Schizosaccharomyces pombe (strain 972 / ATCC 24843) OX=284812 GN=tdh1 PE=1 SV=1 - [G3P1_SCHPO]	412.676	72.62	34	168	230.96	71.43	27	83	180.351	69.05	20	57	395.592	75	31	132	824.542	77.68	35	262		Q10208	509	55.4795	7.95752	Pyruvate kinase OS=Schizosaccharomyces pombe (strain 972 / ATCC 24843) OX=284812 GN=pyk1 PE=1 SV=1 - [KPYK_SCHPO]	421.35	70.33	28	130	311.162	66.8	25	96
O60176	473	51.6722	5.14795	Uncharacterized RNA-binding protein C23E6.01c OS=Schizosaccharomyces pombe (strain 972 / ATCC 24843) OX=284812 GN=SPBC23E6.01c PE=1 SV=2 - [YG41_SCHPO]	173.088	70.19	28	69	194.339	55.39	26	79	188.481	67.23	27	81	234.302	69.56	34	105	215.488	59.83	27	82		Q9US25	1373	158.451	5.8335	Chromodomain helicase hrp1 OS=Schizosaccharomyces pombe (strain 972 / ATCC 24843) OX=284812 GN=hrp1 PE=1 SV=1 - [HRP1_SCHPO]	262.496	41.81	52	92	265.542	41.37	53	95
Q10289	1842	202.043	6.17627	Fatty acid synthase subunit alpha OS=Schizosaccharomyces pombe (strain 972 / ATCC 24843) OX=284812 GN=fas2 PE=1 SV=2 - [FAS2_SCHPO]	162.571	40.23	44	59	195.32	42.35	48	66	142.785	33.66	38	49	179.852	39.96	45	59	132.352	32.03	38	48		O14460	842	93.1716	6.43018	Elongation factor 2 OS=Schizosaccharomyces pombe (strain 972 / ATCC 24843) OX=284812 GN=eft201 PE=1 SV=2 - [EF2_SCHPO]	301.865	57.01	36	98	249.862	59.26	40	90
O43026	335	35.6523	7.88428	Glyceraldehyde-3-phosphate dehydrogenase 2 OS=Schizosaccharomyces pombe (strain 972 / ATCC 24843) OX=284812 GN=gpd3 PE=1 SV=1 - [G3P2_SCHPO]	225.957	67.76	28	97	158.25	58.21	19	64	107.156	59.7	16	40	226.878	65.67	23	84	322.069	70.15	26	118		P31209	653	71.4676	5.37646	Polyadenylate-binding protein, cytoplasmic and nuclear OS=Schizosaccharomyces pombe (strain 972 / ATCC 24843) OX=284812 GN=pab1 PE=1 SV=2 - [PABP_SCHPO]	297.551	50.23	26	98	232.338	54.82	26	86
O14460	842	93.1716	6.43018	Elongation factor 2 OS=Schizosaccharomyces pombe (strain 972 / ATCC 24843) OX=284812 GN=eft201 PE=1 SV=2 - [EF2_SCHPO]	143.86	52.26	27	52	164.99	54.04	30	61	137.186	43.59	23	52	161.937	51.78	28	59	149.658	53.8	30	58		O13972	467	51.8282	7.81104	Probable serine hydroxymethyltransferase, cytosolic OS=Schizosaccharomyces pombe (strain 972 / ATCC 24843) OX=284812 GN=SPAC24C9.12c PE=3 SV=1 - [GLYD_SCHPO]	279.488	58.24	25	93	238.111	57.82	24	80
O59855	647	70.1897	5.24951	Probable heat shock protein ssa2 OS=Schizosaccharomyces pombe (strain 972 / ATCC 24843) OX=284812 GN=ssa2 PE=1 SV=3 - [HSP72_SCHPO]	161.366	49.46	25	56	165.788	47.6	25	58	182.852	49.46	25	65	220.702	53.17	26	76	205.351	51.93	26	71		P37382	297	33.6945	4.69092	DNA-directed RNA polymerase II subunit RPB3 OS=Schizosaccharomyces pombe (strain 972 / ATCC 24843) OX=284812 GN=rpb3 PE=1 SV=2 - [RPB3_SCHPO]	11.8405	13.13	3	3	280.738	70.71	17	77
Q9UUG0	2073	230.416	6.37939	Fatty acid synthase subunit beta OS=Schizosaccharomyces pombe (strain 972 / ATCC 24843) OX=284812 GN=fas1 PE=1 SV=1 - [FAS1_SCHPO]	103.069	25.37	37	46	154.844	33.72	45	57	85.3351	23.01	30	37	128.16	29.47	39	49	110.412	28.8	35	45		P10989	375	41.7379	5.47803	Actin OS=Schizosaccharomyces pombe (strain 972 / ATCC 24843) OX=284812 GN=act1 PE=1 SV=1 - [ACT_SCHPO]	220.937	60	14	63	255.622	64.53	16	77
Q10208	509	55.4795	7.95752	Pyruvate kinase OS=Schizosaccharomyces pombe (strain 972 / ATCC 24843) OX=284812 GN=pyk1 PE=1 SV=1 - [KPYK_SCHPO]	167.672	60.31	26	70	146.676	63.65	24	53	175.216	63.65	25	65	171.785	62.67	26	61	164.287	63.65	24	60		O94489	1047	115.729	6.49365	Elongation factor 3 OS=Schizosaccharomyces pombe (strain 972 / ATCC 24843) OX=284812 GN=tef3 PE=1 SV=1 - [EF3_SCHPO]	250.99	50.24	35	68	267.111	51.29	36	76
P31209	653	71.4676	5.37646	Polyadenylate-binding protein, cytoplasmic and nuclear OS=Schizosaccharomyces pombe (strain 972 / ATCC 24843) OX=284812 GN=pab1 PE=1 SV=2 - [PABP_SCHPO]	96.9818	43.19	20	39	139.368	41.81	24	52	130.853	38.28	20	50	167.275	49	25	62	208.392	44.1	23	73		Q9UUG0	2073	230.416	6.37939	Fatty acid synthase subunit beta OS=Schizosaccharomyces pombe (strain 972 / ATCC 24843) OX=284812 GN=fas1 PE=1 SV=1 - [FAS1_SCHPO]	249.222	40.18	57	82	227.842	39.17	54	73
Q09191	210	23.9005	9.23193	DNA-directed RNA polymerases I, II, and III subunit RPABC1 OS=Schizosaccharomyces pombe (strain 972 / ATCC 24843) OX=284812 GN=rpb5 PE=1 SV=1 - [RPAB1_SCHPO]	10.8509	20	3	5	88.321	58.1	14	51	70.5398	58.1	11	52	49.5961	54.29	10	26	84.229	54.29	14	50		Q10289	1842	202.043	6.17627	Fatty acid synthase subunit alpha OS=Schizosaccharomyces pombe (strain 972 / ATCC 24843) OX=284812 GN=fas2 PE=1 SV=2 - [FAS2_SCHPO]	263.707	40.77	50	79	225.119	37.35	45	68
P10989	375	41.7379	5.47803	Actin OS=Schizosaccharomyces pombe (strain 972 / ATCC 24843) OX=284812 GN=act1 PE=1 SV=1 - [ACT_SCHPO]	129.386	57.6	15	49	123.636	55.73	17	48	135.779	52	14	44	165.115	64	18	59	149.575	56.8	16	48		P35679	363	39.7427	10.7847	60S ribosomal protein L4-A OS=Schizosaccharomyces pombe (strain 972 / ATCC 24843) OX=284812 GN=rpl402 PE=1 SV=2 - [RL4A_SCHPO]	187.453	45.73	18	53	193.907	43.25	17	58
O13972	467	51.8282	7.81104	Probable serine hydroxymethyltransferase, cytosolic OS=Schizosaccharomyces pombe (strain 972 / ATCC 24843) OX=284812 GN=SPAC24C9.12c PE=3 SV=1 - [GLYD_SCHPO]	126.624	56.1	22	50	126.231	66.81	21	46	116.466	67.24	23	44	195.785	68.74	27	72	136.017	57.82	22	49		P78820	2280	256.682	6.44287	Acetyl-CoA carboxylase OS=Schizosaccharomyces pombe (strain 972 / ATCC 24843) OX=284812 GN=cut6 PE=1 SV=2 - [ACAC_SCHPO]	277.549	36.1	56	89	175.686	26.93	41	58
Q92345	569	61.6802	5.64307	Probable pyruvate decarboxylase C1F8.07c OS=Schizosaccharomyces pombe (strain 972 / ATCC 24843) OX=284812 GN=SPAC1F8.07c PE=1 SV=3 - [PDC2_SCHPO]	128.45	53.95	21	48	141.059	54.83	21	46	124.68	54.66	20	44	215.859	56.41	24	75	234.157	59.75	25	78		P47943	392	44.4076	5.021	ATP-dependent RNA helicase eIF4A OS=Schizosaccharomyces pombe (strain 972 / ATCC 24843) OX=284812 GN=tif1 PE=1 SV=2 - [IF4A_SCHPO]	212.988	64.29	24	66	169.952	59.95	23	57
P35679	363	39.7427	10.7847	60S ribosomal protein L4-A OS=Schizosaccharomyces pombe (strain 972 / ATCC 24843) OX=284812 GN=rpl402 PE=1 SV=2 - [RL4A_SCHPO]	124.226	41.05	16	38	146.121	46.28	19	45	165.194	42.98	20	51	113.385	45.45	19	36	144.04	42.98	17	45		Q9P784	363	39.8858	10.7114	60S ribosomal protein L4-B OS=Schizosaccharomyces pombe (strain 972 / ATCC 24843) OX=284812 GN=rpl401 PE=3 SV=1 - [RL4B_SCHPO]	170.232	47.11	19	51	182.276	44.63	18	56
O74825	135	15.3517	4.88135	DNA-directed RNA polymerase II subunit rpb4 OS=Schizosaccharomyces pombe (strain 972 / ATCC 24843) OX=284812 GN=rpb4 PE=1 SV=1 - [RPB4_SCHPO]	5.06232	27.41	3	3	100.779	65.93	15	44	141.372	65.93	16	61	91.7516	65.19	13	37	138.764	77.04	16	57		P87048	891	97.9368	5.021	26S proteasome regulatory subunit rpn1 OS=Schizosaccharomyces pombe (strain 972 / ATCC 24843) OX=284812 GN=rpn1 PE=1 SV=2 - [RPN1_SCHPO]	212.398	41.98	27	62	183.652	43.32	30	56
P36591	461	51.4899	6.59521	Dihydrofolate reductase OS=Schizosaccharomyces pombe (strain 972 / ATCC 24843) OX=284812 GN=dfr1 PE=2 SV=2 - [DYR_SCHPO]	115.343	69.2	23	42	121.545	60.74	23	44	78.3387	53.58	20	29	106.815	62.47	23	35	102.959	57.48	20	35		P40370	439	47.4064	6.66846	Enolase 1-1 OS=Schizosaccharomyces pombe (strain 972 / ATCC 24843) OX=284812 GN=eno101 PE=1 SV=2 - [ENO11_SCHPO]	244.32	74.03	25	74	161.727	64.24	24	55
Q10284	613	67.1639	6.0874	Ribosome-associated molecular chaperone sks2 OS=Schizosaccharomyces pombe (strain 972 / ATCC 24843) OX=284812 GN=sks2 PE=1 SV=2 - [SSB1_SCHPO]	117.693	49.43	21	36	134.799	54.32	22	43	176.581	60.2	24	57	124.558	53.67	21	39	164.089	46.49	21	57		O42938	942	102.491	6.18896	ATP-dependent 6-phosphofructokinase OS=Schizosaccharomyces pombe (strain 972 / ATCC 24843) OX=284812 GN=pfk1 PE=1 SV=1 - [PFKA_SCHPO]	142.471	42.25	27	38	191.929	48.73	33	53
O14459	172	19.0908	5.59229	DNA-directed RNA polymerase II subunit rpb7 OS=Schizosaccharomyces pombe (strain 972 / ATCC 24843) OX=284812 GN=rpb7 PE=1 SV=1 - [RPB7_SCHPO]	2.16563	7.56	1	1	103.165	79.65	11	42	101.405	82.56	12	40	84.8484	79.65	12	40	116.797	79.65	14	57		Q09878	1006	111.283	6.04932	Probable sulfite reductase [NADPH] flavoprotein component OS=Schizosaccharomyces pombe (strain 972 / ATCC 24843) OX=284812 GN=SPCC584.01c PE=3 SV=2 - [MET10_SCHPO]	175.477	45.63	33	52	176.628	44.73	32	53
O94489	1047	115.729	6.49365	Elongation factor 3 OS=Schizosaccharomyces pombe (strain 972 / ATCC 24843) OX=284812 GN=tef3 PE=1 SV=1 - [EF3_SCHPO]	135.519	48.62	31	47	119.641	49.28	31	42	115.034	43.74	25	36	172.775	49.76	33	53	170.426	53.2	32	52		Q10265	644	70.0997	5.24951	Probable heat shock protein ssa1 OS=Schizosaccharomyces pombe (strain 972 / ATCC 24843) OX=284812 GN=ssa1 PE=1 SV=2 - [HSP71_SCHPO]	167.125	30.75	17	51	167.943	36.96	19	53
Q9P6Q6	303	35.4222	6.31592	mRNA-capping enzyme subunit beta OS=Schizosaccharomyces pombe (strain 972 / ATCC 24843) OX=284812 GN=pct1 PE=1 SV=1 - [CET1_SCHPO]					119.946	64.69	19	41	60.6622	64.03	14	23					141.257	64.69	21	45		Q10066	323	35.681	5.65576	Arginase OS=Schizosaccharomyces pombe (strain 972 / ATCC 24843) OX=284812 GN=aru1 PE=3 SV=1 - [ARGI2_SCHPO]	303.927	63.16	20	108	158.285	57.28	15	52
Q9P784	363	39.8858	10.7114	60S ribosomal protein L4-B OS=Schizosaccharomyces pombe (strain 972 / ATCC 24843) OX=284812 GN=rpl401 PE=3 SV=1 - [RL4B_SCHPO]	110.955	41.05	15	35	128.212	42.98	17	39	161.231	42.98	18	51	99.4421	42.15	17	32	132.175	42.98	18	43		O74825	135	15.3517	4.88135	DNA-directed RNA polymerase II subunit rpb4 OS=Schizosaccharomyces pombe (strain 972 / ATCC 24843) OX=284812 GN=rpb4 PE=1 SV=1 - [RPB4_SCHPO]	6.02297	20.74	2	2	145.217	78.52	13	51
O60163	519	56.7766	6.39209	Probable aspartokinase OS=Schizosaccharomyces pombe (strain 972 / ATCC 24843) OX=284812 GN=SPBC19F5.04 PE=1 SV=1 - [AK_SCHPO]	128.846	63.01	24	51	105.96	51.25	17	37	14.4645	24.86	7	9	92.5597	48.36	19	33	40.2509	33.91	10	15		O60163	519	56.7766	6.39209	Probable aspartokinase OS=Schizosaccharomyces pombe (strain 972 / ATCC 24843) OX=284812 GN=SPBC19F5.04 PE=1 SV=1 - [AK_SCHPO]	268.193	51.25	22	82	170.888	49.33	20	49
P40370	439	47.4064	6.66846	Enolase 1-1 OS=Schizosaccharomyces pombe (strain 972 / ATCC 24843) OX=284812 GN=eno101 PE=1 SV=2 - [ENO11_SCHPO]	104.109	59.45	18	37	109.269	59.23	16	37	124.078	60.36	20	49	112.252	57.18	18	36	81.6796	59.23	16	27		Q10284	613	67.1639	6.0874	Ribosome-associated molecular chaperone sks2 OS=Schizosaccharomyces pombe (strain 972 / ATCC 24843) OX=284812 GN=sks2 PE=1 SV=2 - [SSB1_SCHPO]	169.955	48.45	23	52	179.709	49.92	21	49
O60198	382	41.8054	6.03662	S-adenosylmethionine synthase OS=Schizosaccharomyces pombe (strain 972 / ATCC 24843) OX=284812 GN=sam1 PE=1 SV=1 - [METK_SCHPO]	123.053	64.66	19	38	108.945	68.59	19	36	89.606	66.23	19	31	120.008	65.71	20	36	121.306	65.97	20	37		P78827	404	45.1602	9.45166	Probable ketol-acid reductoisomerase, mitochondrial OS=Schizosaccharomyces pombe (strain 972 / ATCC 24843) OX=284812 GN=ilv5 PE=1 SV=2 - [ILV5_SCHPO]	170.031	64.6	25	55	158.183	61.14	22	48
P87048	891	97.9368	5.021	26S proteasome regulatory subunit rpn1 OS=Schizosaccharomyces pombe (strain 972 / ATCC 24843) OX=284812 GN=rpn1 PE=1 SV=2 - [RPN1_SCHPO]	92.0265	38.27	25	37	107.12	42.09	24	36	97.5419	40.85	23	36	121.397	44.11	27	44	126.622	42.2	23	40		P87123	123	14.1182	4.99561	DNA-directed RNA polymerase II subunit RPB11 OS=Schizosaccharomyces pombe (strain 972 / ATCC 24843) OX=284812 GN=rpb11 PE=1 SV=1 - [RPB11_SCHPO]	9.38341	39.02	4	4	130.975	83.74	14	47
Q10368	336	38.4212	4.70361	Uncharacterized protein C22E12.18 OS=Schizosaccharomyces pombe (strain 972 / ATCC 24843) OX=284812 GN=SPAC22E12.18 PE=1 SV=1 - [YDBI_SCHPO]	81.8643	63.99	14	32	98.611	78.27	18	35	76.4289	75	17	27	110.493	78.27	19	43	206.752	79.17	25	74		P36591	461	51.4899	6.59521	Dihydrofolate reductase OS=Schizosaccharomyces pombe (strain 972 / ATCC 24843) OX=284812 GN=dfr1 PE=2 SV=2 - [DYR_SCHPO]	143.608	64.86	25	45	151.886	66.59	26	47
O74511	838	94.9076	4.4624	Extragenic suppressor of kinetochore protein 1 OS=Schizosaccharomyces pombe (strain 972 / ATCC 24843) OX=284812 GN=ekc1 PE=1 SV=2 - [EKC1_SCHPO]	9.63073	8	3	3	97.1215	39.14	21	34	85.2017	35.56	18	28	19.2642	14.2	6	6	100.859	36.99	20	33		Q9P7T8	1717	194.935	6.16357	Uncharacterized helicase C694.02 OS=Schizosaccharomyces pombe (strain 972 / ATCC 24843) OX=284812 GN=SPAC694.02 PE=3 SV=1 - [YIW2_SCHPO]	69.4492	14.09	19	22	137.91	27.08	38	47
Q9P7E3	378	42.6851	5.07178	S-adenosylmethionine decarboxylase proenzyme OS=Schizosaccharomyces pombe (strain 972 / ATCC 24843) OX=284812 GN=spe2 PE=2 SV=1 - [DCAM_SCHPO]	75.6685	48.41	14	22	127.865	53.7	18	34	134.58	58.47	20	40	134.964	67.99	19	38	71.5581	53.44	14	22		P22774	674	72.9319	7.1665	Iron-sulfur cluster biogenesis chaperone, mitochondrial OS=Schizosaccharomyces pombe (strain 972 / ATCC 24843) OX=284812 GN=ssc1 PE=1 SV=2 - [HSP7M_SCHPO]	183.96	45.55	25	57	146.707	45.25	22	46
Q9P7K8	105	11.8709	7.88428	Transcription elongation factor spt4 OS=Schizosaccharomyces pombe (strain 972 / ATCC 24843) OX=284812 GN=spt4 PE=1 SV=1 - [SPT4_SCHPO]					92.0867	76.19	13	34	129.889	79.05	13	48	113.272	79.05	12	42	105.094	79.05	12	37		O14164	918	104.303	4.94482	Eukaryotic translation initiation factor 3 subunit C OS=Schizosaccharomyces pombe (strain 972 / ATCC 24843) OX=284812 GN=nip1 PE=1 SV=2 - [EIF3C_SCHPO]	96.508	27.23	19	30	133.894	35.95	28	46
Q1K9C2	1473	163.743	5.50342	Sulfite reductase [NADPH] subunit beta OS=Schizosaccharomyces pombe (strain 972 / ATCC 24843) OX=284812 GN=sir1 PE=3 SV=1 - [MET5_SCHPO]	103.098	32.45	31	37	113.439	28.58	25	33	55.5571	19.76	15	17	110.025	33.74	26	34	108.07	32.72	26	34		O13831	697	75.3886	6.63916	Tryptophan synthase OS=Schizosaccharomyces pombe (strain 972 / ATCC 24843) OX=284812 GN=trp2 PE=2 SV=1 - [TRP_SCHPO]	230.659	72.74	34	64	153.402	57.39	25	45
O42938	942	102.491	6.18896	ATP-dependent 6-phosphofructokinase OS=Schizosaccharomyces pombe (strain 972 / ATCC 24843) OX=284812 GN=pfk1 PE=1 SV=1 - [PFKA_SCHPO]	76.5895	32.17	19	25	101.548	35.03	19	32	109.487	42.68	26	35	113.766	49.79	26	37	129.518	41.51	26	40		Q92345	569	61.6802	5.64307	Probable pyruvate decarboxylase C1F8.07c OS=Schizosaccharomyces pombe (strain 972 / ATCC 24843) OX=284812 GN=SPAC1F8.07c PE=1 SV=3 - [PDC2_SCHPO]	288.93	65.38	23	92	141.535	48.68	17	44
S6BSJ4	1717	194.935	6.16357	DEAD/DEAH box helicase OS=Schizosaccharomyces pombe OX=4896 PE=4 SV=1 - [S6BSJ4_SCHPM]	21.6609	9.73	9	9	71.3092	20.97	26	31	81.983	20.33	25	30	29.9315	9.78	12	12	81.3275	25.22	29	33		Q1K9C2	1473	163.743	5.50342	Sulfite reductase [NADPH] subunit beta OS=Schizosaccharomyces pombe (strain 972 / ATCC 24843) OX=284812 GN=sir1 PE=3 SV=1 - [MET5_SCHPO]	173.218	39.78	37	46	162.682	39.92	35	44
P22774	674	72.9319	7.1665	Iron-sulfur cluster biogenesis chaperone, mitochondrial OS=Schizosaccharomyces pombe (strain 972 / ATCC 24843) OX=284812 GN=ssc1 PE=1 SV=2 - [HSP7M_SCHPO]	75.3527	38.43	16	26	95.8528	40.06	16	31	107.401	40.06	16	33	94.2494	40.06	16	30	78.4625	38.72	16	27		O60198	382	41.8054	6.03662	S-adenosylmethionine synthase OS=Schizosaccharomyces pombe (strain 972 / ATCC 24843) OX=284812 GN=sam1 PE=1 SV=1 - [METK_SCHPO]	208.788	66.49	20	57	145.645	63.61	18	42
P78820	2280	256.682	6.44287	Acetyl-CoA carboxylase OS=Schizosaccharomyces pombe (strain 972 / ATCC 24843) OX=284812 GN=cut6 PE=1 SV=2 - [ACAC_SCHPO]	123.51	28.2	43	50	83.5046	19.39	28	31	20.5708	8.16	11	11	135.711	31.14	42	51	140.725	29.21	43	56		O13651	1064	122.838	6.31592	Isoleucine--tRNA ligase, cytoplasmic OS=Schizosaccharomyces pombe (strain 972 / ATCC 24843) OX=284812 GN=irs1 PE=3 SV=1 - [SYIC_SCHPO]	157.95	41.82	40	57	112.042	33.93	30	41
O59810	1291	142.525	6.72705	Vigilin 1 OS=Schizosaccharomyces pombe (strain 972 / ATCC 24843) OX=284812 GN=vgl1 PE=1 SV=2 - [VGL1_SCHPO]	43.2999	20.37	20	21	63.5961	25.1	24	29	59.8124	23.7	22	27	76.5027	27.34	24	29	71.1388	25.64	22	28		Q09864	582	62.1288	5.98584	Heat shock protein 60, mitochondrial OS=Schizosaccharomyces pombe (strain 972 / ATCC 24843) OX=284812 GN=hsp60 PE=1 SV=1 - [HSP60_SCHPO]	177.153	55.33	29	50	130.269	49.83	25	40
O13370	636	69.7158	8.49951	ATP-dependent RNA helicase ded1 OS=Schizosaccharomyces pombe (strain 972 / ATCC 24843) OX=284812 GN=ded1 PE=1 SV=1 - [DED1_SCHPO]	48.2456	37.74	17	20	80.8473	44.18	19	29	94.3813	43.87	19	35	85.6784	40.09	19	31	103.258	43.71	20	36		P36620	669	73.1474	9.29053	Acetolactate synthase, mitochondrial OS=Schizosaccharomyces pombe (strain 972 / ATCC 24843) OX=284812 GN=ilv1 PE=3 SV=2 - [ILVB_SCHPO]	109.199	44.84	22	36	115.548	48.58	24	40
Q9HEQ9	349	37.9802	5.61768	Single-stranded TG1-3 DNA-binding protein OS=Schizosaccharomyces pombe (strain 972 / ATCC 24843) OX=284812 GN=tcg1 PE=1 SV=3 - [TCG1_SCHPO]	70.3376	40.69	10	26	69.7822	41.26	10	28	71.1101	25.21	8	26	44.7335	28.08	8	18	55.7666	25.21	7	20		O74762	965	107.209	5.05908	26S proteasome regulatory subunit rpn2 OS=Schizosaccharomyces pombe (strain 972 / ATCC 24843) OX=284812 GN=rpn2 PE=1 SV=1 - [RPN2_SCHPO]	125.507	37.1	26	41	108.246	40.21	28	40
Q09878	1006	111.283	6.04932	Probable sulfite reductase [NADPH] flavoprotein component OS=Schizosaccharomyces pombe (strain 972 / ATCC 24843) OX=284812 GN=SPCC584.01c PE=3 SV=2 - [MET10_SCHPO]	105.197	36.98	26	36	79.2507	34.29	20	28	36.9949	17.69	11	12	93.9678	38.97	25	33	107.68	40.06	23	33		Q92399	125	14.2914	5.96045	DNA-directed RNA polymerases I, II, and III subunit RPABC3 OS=Schizosaccharomyces pombe (strain 972 / ATCC 24843) OX=284812 GN=rpb8 PE=1 SV=2 - [RPAB3_SCHPO]	15.6082	36.8	3	5	104.165	70.4	8	39
Q10425	725	83.9826	5.49072	Eukaryotic translation initiation factor 3 subunit B OS=Schizosaccharomyces pombe (strain 972 / ATCC 24843) OX=284812 GN=SPAC25G10.08 PE=1 SV=1 - [EIF3B_SCHPO]	43.2099	27.72	17	17	69.0534	40	24	27	84.6302	42.07	28	33	78.3569	36.69	22	26	77.3263	39.72	23	26		P00332	350	37.372	6.93213	Alcohol dehydrogenase OS=Schizosaccharomyces pombe (strain 972 / ATCC 24843) OX=284812 GN=adh1 PE=1 SV=2 - [ADH_SCHPO]	120.984	63.43	15	43	109.917	63.43	15	39
Q10179	652	73.9585	5.92236	Putative glycine--tRNA ligase OS=Schizosaccharomyces pombe (strain 972 / ATCC 24843) OX=284812 GN=grs1 PE=3 SV=1 - [SYG_SCHPO]	75.5645	39.42	18	27	76.6437	36.96	19	27	30.4185	24.85	11	12	68.6205	35.74	19	26	63.1589	35.74	19	26		P78921	546	59.9182	5.31299	Probable T-complex protein 1 subunit theta OS=Schizosaccharomyces pombe (strain 972 / ATCC 24843) OX=284812 GN=cct8 PE=2 SV=3 - [TCPQ_SCHPO]	125.152	51.28	20	38	121.032	50.55	19	39
Q10265	644	70.0997	5.24951	Probable heat shock protein ssa1 OS=Schizosaccharomyces pombe (strain 972 / ATCC 24843) OX=284812 GN=ssa1 PE=1 SV=2 - [HSP71_SCHPO]	97.131	29.97	15	32	84.5784	26.24	14	27	101.385	36.49	17	34	121.815	38.04	17	38	112.744	38.82	17	38		O13672	259	28.589	10.3452	60S ribosomal protein L8 OS=Schizosaccharomyces pombe (strain 972 / ATCC 24843) OX=284812 GN=rpl8 PE=1 SV=3 - [RL8_SCHPO]	57.1551	36.29	13	26	81.5319	40.15	15	39
Q10105	2670	297.152	5.8335	eIF-2-alpha kinase activator gcn1 OS=Schizosaccharomyces pombe (strain 972 / ATCC 24843) OX=284812 GN=gcn1 PE=3 SV=1 - [GCN1_SCHPO]	18.4165	6.52	13	13	48.9412	13.93	25	27	17.7365	5.66	11	11	82.4357	18.8	35	41	89.09	18.73	34	43		Q9UTM9	433	48.9427	6.03662	L-saccharopine oxidase OS=Schizosaccharomyces pombe (strain 972 / ATCC 24843) OX=284812 GN=fap2 PE=1 SV=1 - [FAP2_SCHPO]	117.275	54.04	22	38	123.984	56.12	22	38
O43030	287	32.724	5.04639	Hsp70 nucleotide exchange factor fes1 OS=Schizosaccharomyces pombe (strain 972 / ATCC 24843) OX=284812 GN=fes1 PE=1 SV=1 - [FES1_SCHPO]	58.8468	58.54	14	25	61.807	72.47	16	27	106.482	74.56	17	42	103.098	72.47	16	35	85.9467	68.64	16	33		P09627	919	99.8204	5.18604	Plasma membrane ATPase 1 OS=Schizosaccharomyces pombe (strain 972 / ATCC 24843) OX=284812 GN=pma1 PE=1 SV=1 - [PMA1_SCHPO]	125.373	29.6	18	34	142.552	30.9	18	38
O74760	932	107.005	8.86572	Eukaryotic translation initiation factor 3 subunit A OS=Schizosaccharomyces pombe (strain 972 / ATCC 24843) OX=284812 GN=tif32 PE=1 SV=1 - [EIF3A_SCHPO]	39.5836	20.06	11	14	80.9395	28.86	19	27	66.0465	29.51	19	25	62.7324	25.64	17	22	55.7274	24.46	15	22		O14459	172	19.0908	5.59229	DNA-directed RNA polymerase II subunit rpb7 OS=Schizosaccharomyces pombe (strain 972 / ATCC 24843) OX=284812 GN=rpb7 PE=1 SV=1 - [RPB7_SCHPO]	1.97014	7.56	1	1	111.968	73.26	11	37
P40231	332	39.5022	7.86963	Casein kinase II subunit alpha OS=Schizosaccharomyces pombe (strain 972 / ATCC 24843) OX=284812 GN=cka1 PE=2 SV=2 - [CSK2A_SCHPO]	4.09414	15.66	3	3	62.5591	57.23	17	26	73.7246	56.93	18	31	42.8813	41.57	10	16	60.8049	49.1	14	25		Q09191	210	23.9005	9.23193	DNA-directed RNA polymerases I, II, and III subunit RPABC1 OS=Schizosaccharomyces pombe (strain 972 / ATCC 24843) OX=284812 GN=rpb5 PE=1 SV=1 - [RPAB1_SCHPO]	17.1682	27.62	5	7	88.3088	43.81	11	37
O14253	780	90.0219	5.19873	Nuclear cap-binding protein subunit 1 OS=Schizosaccharomyces pombe (strain 972 / ATCC 24843) OX=284812 GN=cbc1 PE=1 SV=1 - [NCBP1_SCHPO]	35.5	30.9	16	16	67.8319	40	19	25	50.3513	29.74	14	18	63.2771	36.54	18	24	78.7525	42.18	20	27		O74760	932	107.005	8.86572	Eukaryotic translation initiation factor 3 subunit A OS=Schizosaccharomyces pombe (strain 972 / ATCC 24843) OX=284812 GN=tif32 PE=1 SV=1 - [EIF3A_SCHPO]	90.2388	35.19	22	29	114.017	34.66	25	37
O13831	697	75.3886	6.63916	Tryptophan synthase OS=Schizosaccharomyces pombe (strain 972 / ATCC 24843) OX=284812 GN=trp2 PE=2 SV=1 - [TRP_SCHPO]	104.886	54.52	24	35	76.6705	44.62	16	25	71.6713	41.89	16	24	102.395	63.41	25	35	84.1328	53.08	22	28		O94515	535	58.5116	6.25244	T-complex protein 1 subunit zeta OS=Schizosaccharomyces pombe (strain 972 / ATCC 24843) OX=284812 GN=cct6 PE=3 SV=1 - [TCPZ_SCHPO]	145.39	51.96	17	40	124.575	58.5	17	36
O14134	1057	116.627	6.52197	mRNA export factor elf1 OS=Schizosaccharomyces pombe (strain 972 / ATCC 24843) OX=284812 GN=elf1 PE=1 SV=1 - [ELF1_SCHPO]	48.4983	24.5	16	18	62.0208	34.06	22	25	34.124	22.8	15	15	104.067	40.49	27	39	64.4548	31.41	23	27		O43030	287	32.724	5.04639	Hsp70 nucleotide exchange factor fes1 OS=Schizosaccharomyces pombe (strain 972 / ATCC 24843) OX=284812 GN=fes1 PE=1 SV=1 - [FES1_SCHPO]	82.0076	59.93	16	29	97.3241	59.93	16	36
Q9UTM4	546	59.3402	6.25244	T-complex protein 1 subunit epsilon OS=Schizosaccharomyces pombe (strain 972 / ATCC 24843) OX=284812 GN=cct5 PE=3 SV=1 - [TCPE_SCHPO]	94.165	39.56	16	30	80.0146	44.87	18	25	51.7915	39.56	13	16	90.1592	49.27	18	28	88.7595	54.76	17	28		P78773	662	72.9893	6.80029	Probable acetyl-coenzyme A synthetase OS=Schizosaccharomyces pombe (strain 972 / ATCC 24843) OX=284812 GN=SPCC191.02c PE=1 SV=2 - [ACSA_SCHPO]	119.526	51.06	23	39	111.781	46.07	21	36
P36620	669	73.1474	9.29053	Acetolactate synthase, mitochondrial OS=Schizosaccharomyces pombe (strain 972 / ATCC 24843) OX=284812 GN=ilv1 PE=3 SV=2 - [ILVB_SCHPO]	72.3943	35.87	16	27	82.1479	38.86	16	25	64.1924	34.08	13	21	84.3254	39.91	18	31	67.2599	39.01	18	26		Q10179	652	73.9585	5.92236	Putative glycine--tRNA ligase OS=Schizosaccharomyces pombe (strain 972 / ATCC 24843) OX=284812 GN=grs1 PE=3 SV=1 - [SYG_SCHPO]	95.0902	44.17	23	33	105.311	37.73	23	36
P00332	350	37.372	6.93213	Alcohol dehydrogenase OS=Schizosaccharomyces pombe (strain 972 / ATCC 24843) OX=284812 GN=adh1 PE=1 SV=2 - [ADH_SCHPO]	77.0399	64	16	31	60.6871	54.86	13	25	77.2054	59.14	14	32	73.4578	63.43	15	29	70.4445	59.14	14	28		O59810	1291	142.525	6.72705	Vigilin 1 OS=Schizosaccharomyces pombe (strain 972 / ATCC 24843) OX=284812 GN=vgl1 PE=1 SV=2 - [VGL1_SCHPO]	97.7755	37.8	31	33	101.912	32.53	31	36
O13864	863	94.6866	4.62744	Importin subunit beta-1 OS=Schizosaccharomyces pombe (strain 972 / ATCC 24843) OX=284812 GN=kap95 PE=3 SV=1 - [IMB1_SCHPO]	1.60289	3.13	2	2	62.4232	19.35	12	24	48.887	24.45	14	22	20.2231	12.98	8	9	63.7915	20.86	13	24		CON_LysC	653	68.0834	7.23975	SWISS-PROT:P15636 Protease I precursor Lysyl endopeptidase Achromobacter lyticus.	148.15	35.22	14	37	132.448	34.61	13	36
P0CT61	139	14.8729	10.2134	60S ribosomal protein L23-B OS=Schizosaccharomyces pombe (strain 972 / ATCC 24843) OX=284812 GN=rpl2302 PE=3 SV=1 - [RL23B_SCHPO]	48.0279	43.88	6	18	59.0447	49.64	7	24	52.342	49.64	7	21	51.9127	49.64	7	18	64.3522	48.2	6	22		Q10105	2670	297.152	5.8335	eIF-2-alpha kinase activator gcn1 OS=Schizosaccharomyces pombe (strain 972 / ATCC 24843) OX=284812 GN=gcn1 PE=3 SV=1 - [GCN1_SCHPO]	98.2624	15.24	29	33	105.152	16.25	30	36
P87058	298	34.5945	6.69775	La protein homolog OS=Schizosaccharomyces pombe (strain 972 / ATCC 24843) OX=284812 GN=sla1 PE=1 SV=1 - [LAH1_SCHPO]	34.7204	33.89	10	17	48.2587	38.26	12	24	48.6166	33.89	12	26	51.5611	33.89	11	25	61.9787	35.57	11	25		Q10281	314	34.8292	5.75732	Guanine nucleotide-binding protein subunit beta-like protein OS=Schizosaccharomyces pombe (strain 972 / ATCC 24843) OX=284812 GN=rkp1 PE=1 SV=3 - [GBLP_SCHPO]	123.24	80.25	20	30	138.754	80.25	19	35
O13672	259	28.589	10.3452	60S ribosomal protein L8 OS=Schizosaccharomyces pombe (strain 972 / ATCC 24843) OX=284812 GN=rpl8 PE=1 SV=3 - [RL8_SCHPO]	28.8553	38.61	9	14	59.0062	44.79	14	24	89.9167	45.17	16	33	33.4686	37.84	9	12	70.596	40.54	13	26		P36580	358	39.5449	6.354	Fructose-bisphosphate aldolase OS=Schizosaccharomyces pombe (strain 972 / ATCC 24843) OX=284812 GN=fba1 PE=1 SV=2 - [ALF_SCHPO]	117.124	55.03	11	31	127.681	64.53	13	35
P0CT72	253	27.0834	10.8579	60S ribosomal protein L2-C OS=Schizosaccharomyces pombe (strain 972 / ATCC 24843) OX=284812 GN=rpl803 PE=3 SV=1 - [RL2C_SCHPO]	37.2623	41.11	5	13	42.8137	41.11	5	23	46.573	43.87	6	26	24.8593	41.11	5	10	39.8473	43.87	6	21		O13370	636	69.7158	8.49951	ATP-dependent RNA helicase ded1 OS=Schizosaccharomyces pombe (strain 972 / ATCC 24843) OX=284812 GN=ded1 PE=1 SV=1 - [DED1_SCHPO]	77.8793	40.41	20	28	106.118	47.8	23	35
P56289	157	17.1413	4.89404	Eukaryotic translation initiation factor 5A-1 OS=Schizosaccharomyces pombe (strain 972 / ATCC 24843) OX=284812 GN=tif51a PE=1 SV=1 - [IF5A1_SCHPO]	134.237	66.88	10	29	105.925	66.88	9	23	103.474	67.52	10	21	98.7175	66.88	10	20	120.078	66.88	9	24		P78811	506	56.3944	7.51807	Probable UTP--glucose-1-phosphate uridylyltransferase OS=Schizosaccharomyces pombe (strain 972 / ATCC 24843) OX=284812 GN=fyu1 PE=1 SV=2 - [UGPA1_SCHPO]	129.839	53.16	19	39	112.455	54.35	18	34
P87123	123	14.1182	4.99561	DNA-directed RNA polymerase II subunit RPB11 OS=Schizosaccharomyces pombe (strain 972 / ATCC 24843) OX=284812 GN=rpb11 PE=1 SV=1 - [RPB11_SCHPO]	5.407	23.58	2	2	65.6033	60.98	9	23	82.1007	60.98	10	30	54.1951	60.98	7	19	91.4879	60.98	11	33		P15567	552	59.9749	6.58057	Phosphoribosylaminoimidazole carboxylase OS=Schizosaccharomyces pombe (strain 972 / ATCC 24843) OX=284812 GN=ade6 PE=3 SV=1 - [PUR6_SCHPO]	169.079	50	19	46	105.7	48.55	19	34
P24782	550	61.5101	9.20264	ATP-dependent RNA helicase dbp2 OS=Schizosaccharomyces pombe (strain 972 / ATCC 24843) OX=284812 GN=dbp2 PE=2 SV=2 - [DBP2_SCHPO]	17.6447	16.55	6	9	52.5922	45.64	18	23	66.482	41.82	19	25	44.4014	31.45	12	17	72.6493	38.55	16	26		O74341	528	58.4435	7.25439	T-complex protein 1 subunit gamma OS=Schizosaccharomyces pombe (strain 972 / ATCC 24843) OX=284812 GN=cct3 PE=1 SV=1 - [TCPG_SCHPO]	93.7326	41.86	19	35	79.788	38.83	19	34
P79011	285	32.1417	9.5542	Transcription initiation factor IIE subunit beta OS=Schizosaccharomyces pombe (strain 972 / ATCC 24843) OX=284812 GN=tfa2 PE=1 SV=2 - [T2EB_SCHPO]	2.92538	4.56	1	1	72.9773	43.86	9	23	111.294	43.86	9	34	37.7729	42.81	8	13	64.6095	44.21	9	20		O14134	1057	116.627	6.52197	mRNA export factor elf1 OS=Schizosaccharomyces pombe (strain 972 / ATCC 24843) OX=284812 GN=elf1 PE=1 SV=1 - [ELF1_SCHPO]	116.877	36.23	23	34	116.574	36.9	24	34
Q92371	151	16.1924	6.20166	Nascent polypeptide-associated complex subunit beta OS=Schizosaccharomyces pombe (strain 972 / ATCC 24843) OX=284812 GN=btf3 PE=2 SV=2 - [NACB_SCHPO]	60.9384	43.05	7	19	63.421	46.36	8	22	83.0749	43.05	7	24	37.7453	43.05	6	12	45.3243	43.05	5	16		Q10475	1403	153.942	9.23193	Eukaryotic translation initiation factor 4 gamma OS=Schizosaccharomyces pombe (strain 972 / ATCC 24843) OX=284812 GN=tif471 PE=1 SV=1 - [IF4G_SCHPO]	76.102	18.03	16	22	105.883	25.09	23	34
O74484	363	39.6939	6.45557	Mannose-1-phosphate guanyltransferase OS=Schizosaccharomyces pombe (strain 972 / ATCC 24843) OX=284812 GN=mpg1 PE=2 SV=1 - [MPG1_SCHPO]	57.499	67.77	16	22	63.7349	60.61	14	21	65.4323	64.74	14	20	86.3316	70.25	16	27	80.6247	62.81	16	25		O14289	758	82.7306	6.12549	3-isopropylmalate dehydratase OS=Schizosaccharomyces pombe (strain 972 / ATCC 24843) OX=284812 GN=leu2 PE=1 SV=1 - [LEUC_SCHPO]	136.132	39.97	25	45	99.3608	39.45	22	33
O14370	427	47.8243	8.70459	Branched-chain-amino-acid aminotransferase, mitochondrial OS=Schizosaccharomyces pombe (strain 972 / ATCC 24843) OX=284812 GN=eca39 PE=1 SV=3 - [BCA1_SCHPO]	52.4579	42.15	14	21	52.9559	38.41	12	21	53.9718	40.05	12	18	55.0429	44.96	12	19	62.9118	44.96	13	21		O60101	414	43.9361	8.14795	Phosphoglycerate kinase OS=Schizosaccharomyces pombe (strain 972 / ATCC 24843) OX=284812 GN=pgk1 PE=1 SV=1 - [PGK_SCHPO]	112.526	60.63	22	35	101.34	60.14	22	32
P36623	211	23.7505	7.47412	Phosphoglycerate mutase OS=Schizosaccharomyces pombe (strain 972 / ATCC 24843) OX=284812 GN=gpm1 PE=1 SV=1 - [PMGY_SCHPO]	52.0574	56.4	12	20	53.4521	61.14	13	21	64.0003	62.56	14	24	55.0019	60.66	11	18	37.0199	41.23	7	13		Q10425	725	83.9826	5.49072	Eukaryotic translation initiation factor 3 subunit B OS=Schizosaccharomyces pombe (strain 972 / ATCC 24843) OX=284812 GN=SPAC25G10.08 PE=1 SV=1 - [EIF3B_SCHPO]	70.4978	38.34	22	24	90.9164	41.38	27	32
Q10475	1403	153.942	9.23193	Eukaryotic translation initiation factor 4 gamma OS=Schizosaccharomyces pombe (strain 972 / ATCC 24843) OX=284812 GN=tif471 PE=1 SV=1 - [IF4G_SCHPO]	29.9698	10.33	9	11	64.4282	14.9	15	21	53.8623	12.47	13	17	51.2361	11.69	12	15	68.5429	15.11	16	23		Q9P7E3	378	42.6851	5.07178	S-adenosylmethionine decarboxylase proenzyme OS=Schizosaccharomyces pombe (strain 972 / ATCC 24843) OX=284812 GN=spe2 PE=2 SV=1 - [DCAM_SCHPO]	66.0291	43.65	12	18	122.833	47.35	15	32
S6BSK3	811	91.9402	6.50732	Ribonucleoside-diphosphate reductase OS=Schizosaccharomyces pombe OX=4896 GN=cdc22 PE=3 SV=1 - [S6BSK3_SCHPM]	54.5279	37.48	18	27	52.9381	28.11	13	21	41.9211	21.95	11	15	66.8818	37.24	19	26	78.1558	34.77	19	30		O74864	312	33.5441	4.76709	60S acidic ribosomal protein P0 OS=Schizosaccharomyces pombe (strain 972 / ATCC 24843) OX=284812 GN=rpp0 PE=3 SV=1 - [RLA0_SCHPO]	71.3536	43.59	9	24	96.6211	43.59	9	32
Q09864	582	62.1288	5.98584	Heat shock protein 60, mitochondrial OS=Schizosaccharomyces pombe (strain 972 / ATCC 24843) OX=284812 GN=hsp60 PE=1 SV=1 - [HSP60_SCHPO]	82.6975	39.52	19	28	60.812	37.11	17	21	73.6527	36.43	17	23	59.9755	35.4	15	18	57.7949	34.19	13	17		P36602	811	91.9402	6.50732	Ribonucleoside-diphosphate reductase large chain OS=Schizosaccharomyces pombe (strain 972 / ATCC 24843) OX=284812 GN=cdc22 PE=1 SV=2 - [RIR1_SCHPO]	143.334	42.17	24	43	108.264	37.24	20	32
P17477	110	11.1645	4.06885	60S acidic ribosomal protein P1-alpha 3 OS=Schizosaccharomyces pombe (strain 972 / ATCC 24843) OX=284812 GN=rpp102 PE=3 SV=1 - [RLA3_SCHPO]	28.6229	37.27	2	10	63.3188	69.09	3	21	112.447	72.73	5	30	51.9958	37.27	2	19	83.3091	37.27	2	25		Q9C0X6	456	50.0211	5.79541	RuvB-like helicase 1 OS=Schizosaccharomyces pombe (strain 972 / ATCC 24843) OX=284812 GN=rvb1 PE=3 SV=1 - [RUVB1_SCHPO]	95.5588	57.68	18	32	100.293	46.27	16	31
P78812	492	53.6453	7.13721	6-phosphogluconate dehydrogenase, decarboxylating OS=Schizosaccharomyces pombe (strain 972 / ATCC 24843) OX=284812 GN=SPBC660.16 PE=1 SV=2 - [6PGD_SCHPO]	58.0121	45.33	18	22	61.9425	39.02	15	21	46.4832	38.62	13	16	69.1138	48.98	17	23	96.2371	54.47	20	33		Q9P6Q6	303	35.4222	6.31592	mRNA-capping enzyme subunit beta OS=Schizosaccharomyces pombe (strain 972 / ATCC 24843) OX=284812 GN=pct1 PE=1 SV=1 - [CET1_SCHPO]					100.283	61.06	16	31
Q9UST4	169	18.551	5.07178	Eukaryotic translation initiation factor 5A-2 OS=Schizosaccharomyces pombe (strain 972 / ATCC 24843) OX=284812 GN=tif51b PE=3 SV=2 - [IF5A2_SCHPO]	142.36	62.13	10	33	95.6609	50.89	8	20	101.689	51.48	9	20	90.9274	50.89	8	18	117.933	50.89	8	23		P87153	558	60.6483	5.75732	Probable T-complex protein 1 subunit eta OS=Schizosaccharomyces pombe (strain 972 / ATCC 24843) OX=284812 GN=cct7 PE=1 SV=1 - [TCPH_SCHPO]	97.8188	55.2	26	38	78.9876	47.67	23	30
O14289	758	82.7306	6.12549	3-isopropylmalate dehydratase OS=Schizosaccharomyces pombe (strain 972 / ATCC 24843) OX=284812 GN=leu2 PE=1 SV=1 - [LEUC_SCHPO]	56.9798	32.19	18	24	56.4619	30.34	16	20	19.841	13.98	6	7	52.4502	25.2	13	18	66.0452	31.13	17	24		Q9UTM4	546	59.3402	6.25244	T-complex protein 1 subunit epsilon OS=Schizosaccharomyces pombe (strain 972 / ATCC 24843) OX=284812 GN=cct5 PE=3 SV=1 - [TCPE_SCHPO]	137.875	52.01	23	38	105.753	47.07	19	30
P17476	109	11.1345	4.04346	60S acidic ribosomal protein P1-alpha 1 OS=Schizosaccharomyces pombe (strain 972 / ATCC 24843) OX=284812 GN=rpp101 PE=3 SV=1 - [RLA1_SCHPO]	28.6229	37.61	2	10	58.7522	37.61	2	20	107.116	68.81	4	29	51.9958	37.61	2	19	87.9302	68.81	3	26		O13639	433	47.3532	5.93506	Adenosylhomocysteinase OS=Schizosaccharomyces pombe (strain 972 / ATCC 24843) OX=284812 GN=pi047 PE=3 SV=1 - [SAHH_SCHPO]	125.475	45.27	17	42	81.0223	42.96	15	30
Q10281	314	34.8292	5.75732	Guanine nucleotide-binding protein subunit beta-like protein OS=Schizosaccharomyces pombe (strain 972 / ATCC 24843) OX=284812 GN=rkp1 PE=1 SV=3 - [GBLP_SCHPO]	67.0615	64.65	15	21	60.9607	64.65	15	20	70.2841	64.33	15	21	57.2217	52.87	13	18	61.744	56.69	14	19		Q09925	603	67.4761	7.41553	Serine palmitoyltransferase 2 OS=Schizosaccharomyces pombe (strain 972 / ATCC 24843) OX=284812 GN=lcb2 PE=3 SV=1 - [LCB2_SCHPO]	81.1826	47.26	16	25	120.661	41.13	16	30
Q10066	323	35.681	5.65576	Arginase OS=Schizosaccharomyces pombe (strain 972 / ATCC 24843) OX=284812 GN=aru1 PE=3 SV=1 - [ARGI2_SCHPO]	84.2344	50.77	17	34	57.0979	40.25	12	20	46.9418	33.75	9	16	51.1027	41.49	9	16	244.592	73.07	23	79		P50999	527	56.9326	7.63525	T-complex protein 1 subunit delta OS=Schizosaccharomyces pombe (strain 972 / ATCC 24843) OX=284812 GN=cct4 PE=2 SV=2 - [TCPD_SCHPO]	109.728	43.83	19	31	91.1084	39.85	18	30
O60100	1067	117.759	4.58936	Probable importin subunit beta-4 OS=Schizosaccharomyces pombe (strain 972 / ATCC 24843) OX=284812 GN=kap123 PE=3 SV=1 - [IMB4_SCHPO]	48.0467	24.46	15	20	47.9508	25.68	16	20	28.7071	16.96	9	10	92.3187	41.89	25	33	94.1795	37.68	24	36		O74511	838	94.9076	4.4624	Extragenic suppressor of kinetochore protein 1 OS=Schizosaccharomyces pombe (strain 972 / ATCC 24843) OX=284812 GN=ekc1 PE=1 SV=2 - [EKC1_SCHPO]	23.2303	12.29	6	6	99.1514	40.93	20	30
O60064	414	46.0667	7.21045	Probable mannose-1-phosphate guanyltransferase OS=Schizosaccharomyces pombe (strain 972 / ATCC 24843) OX=284812 GN=SPBC13G1.02 PE=3 SV=1 - [YBB2_SCHPO]	49.1666	42.27	9	18	62.4941	48.55	11	20	22.7141	20.29	5	8	75.4018	55.31	14	24	74.4493	48.31	12	22		Q9P7K8	105	11.8709	7.88428	Transcription elongation factor spt4 OS=Schizosaccharomyces pombe (strain 972 / ATCC 24843) OX=284812 GN=spt4 PE=1 SV=1 - [SPT4_SCHPO]	5.36946	30.48	2	2	89.1743	77.14	7	29
P78921	546	59.9182	5.31299	Probable T-complex protein 1 subunit theta OS=Schizosaccharomyces pombe (strain 972 / ATCC 24843) OX=284812 GN=cct8 PE=2 SV=3 - [TCPQ_SCHPO]	69.0736	53.11	21	31	47.3882	41.76	16	20	35.7316	30.4	12	15	64.7781	40.84	17	25	65.0594	41.76	17	25		Q10349	389	42.7707	6.48096	Putative phosphoserine aminotransferase OS=Schizosaccharomyces pombe (strain 972 / ATCC 24843) OX=284812 GN=SPAC1F12.07 PE=3 SV=1 - [SERC_SCHPO]	98.1331	54.24	17	31	87.3657	56.3	16	29
Q09779	1628	188.715	8.06006	THO complex subunit 2 OS=Schizosaccharomyces pombe (strain 972 / ATCC 24843) OX=284812 GN=tho2 PE=1 SV=3 - [THO2_SCHPO]	41.0654	16.65	19	20	48.246	15.17	18	19	11.1988	5.04	7	7	48.9943	15.6	18	20	45.1628	14.07	16	18		P32747	443	48.2657	9.62744	Dihydroorotate dehydrogenase (quinone), mitochondrial OS=Schizosaccharomyces pombe (strain 972 / ATCC 24843) OX=284812 GN=ura3 PE=1 SV=1 - [PYRD_SCHPO]	97.1849	58.24	16	29	91.6926	61.63	17	29
Q9C0X6	456	50.0211	5.79541	RuvB-like helicase 1 OS=Schizosaccharomyces pombe (strain 972 / ATCC 24843) OX=284812 GN=rvb1 PE=3 SV=1 - [RUVB1_SCHPO]	61.5462	47.81	15	22	50.9804	44.3	13	19	61.2032	45.39	13	21	73.8769	45.39	13	24	63.4194	41.67	12	22		O94634	600	66.5019	8.44092	Threonine dehydratase, mitochondrial OS=Schizosaccharomyces pombe (strain 972 / ATCC 24843) OX=284812 GN=SPBC1677.03c PE=3 SV=1 - [THDH_SCHPO]	91.7615	45	21	29	95.9754	58.67	22	29
O74306	294	33.4651	9.05615	60S ribosomal protein L5-B OS=Schizosaccharomyces pombe (strain 972 / ATCC 24843) OX=284812 GN=rpl502 PE=2 SV=1 - [RL5B_SCHPO]	31.2697	47.28	8	11	66.437	47.28	9	19	81.2396	47.62	11	27	41.2384	38.78	8	13	82.9633	47.28	10	26		P79071	195	21.2346	10.2573	60S ribosomal protein L6 OS=Schizosaccharomyces pombe (strain 972 / ATCC 24843) OX=284812 GN=rpl6 PE=1 SV=2 - [RL6_SCHPO]	100.983	49.23	10	28	106.176	52.31	11	29
O74762	965	107.209	5.05908	26S proteasome regulatory subunit rpn2 OS=Schizosaccharomyces pombe (strain 972 / ATCC 24843) OX=284812 GN=rpn2 PE=1 SV=1 - [RPN2_SCHPO]	29.1866	19.38	12	14	47.8579	23.21	15	19	25.0225	19.79	12	14	57.2309	28.81	19	24	54.8841	27.25	17	21		O74306	294	33.4651	9.05615	60S ribosomal protein L5-B OS=Schizosaccharomyces pombe (strain 972 / ATCC 24843) OX=284812 GN=rpl502 PE=2 SV=1 - [RL5B_SCHPO]	63.2316	50.68	9	17	112.373	47.62	12	29
P36580	358	39.5449	6.354	Fructose-bisphosphate aldolase OS=Schizosaccharomyces pombe (strain 972 / ATCC 24843) OX=284812 GN=fba1 PE=1 SV=2 - [ALF_SCHPO]	52.9496	50.56	11	18	63.3467	55.59	12	19	80.7203	51.4	11	24	70.5957	51.4	11	21	58.3609	51.4	11	19		O13877	71	8.27025	7.69385	DNA-directed RNA polymerases I, II, and III subunit RPABC5 OS=Schizosaccharomyces pombe (strain 972 / ATCC 24843) OX=284812 GN=rpb10 PE=1 SV=2 - [RPAB5_SCHPO]	16.8275	73.24	5	7	50.286	73.24	6	28
Q9UUF2	782	88.8247	6.72705	Probable methionine--tRNA ligase, cytoplasmic OS=Schizosaccharomyces pombe (strain 972 / ATCC 24843) OX=284812 GN=rar1 PE=3 SV=1 - [SYMC_SCHPO]	47.8975	29.03	17	22	45.466	29.41	17	19	46.7707	28.9	16	20	69.1457	36.32	19	25	43.3543	27.49	15	17		P78812	492	53.6453	7.13721	6-phosphogluconate dehydrogenase, decarboxylating OS=Schizosaccharomyces pombe (strain 972 / ATCC 24843) OX=284812 GN=SPBC660.16 PE=1 SV=2 - [6PGD_SCHPO]	135.793	63.62	23	43	74.6203	54.47	19	28
O13651	1064	122.838	6.31592	Isoleucine--tRNA ligase, cytoplasmic OS=Schizosaccharomyces pombe (strain 972 / ATCC 24843) OX=284812 GN=irs1 PE=3 SV=1 - [SYIC_SCHPO]	76.5641	24.06	19	31	49.0864	20.49	17	19	16.2891	9.4	7	7	59.6247	29.89	25	26	46.0488	21.33	17	20		O13749	340	36.6637	8.60205	Transcription initiation factor IIB OS=Schizosaccharomyces pombe (strain 972 / ATCC 24843) OX=284812 GN=sua7 PE=3 SV=1 - [TF2B_SCHPO]	62.7754	40.29	9	19	96.478	62.35	13	28
P50999	527	56.9326	7.63525	T-complex protein 1 subunit delta OS=Schizosaccharomyces pombe (strain 972 / ATCC 24843) OX=284812 GN=cct4 PE=2 SV=2 - [TCPD_SCHPO]	52.3846	38.33	15	20	54.6694	36.81	15	19	28.9064	26.38	9	11	58.6222	37.95	15	20	51.0312	38.71	14	19		O60064	414	46.0667	7.21045	Probable mannose-1-phosphate guanyltransferase OS=Schizosaccharomyces pombe (strain 972 / ATCC 24843) OX=284812 GN=SPBC13G1.02 PE=3 SV=1 - [YBB2_SCHPO]	76.9437	47.34	11	21	102.995	57	14	28
O74887	192	21.1779	5.59229	Peroxiredoxin tpx1 OS=Schizosaccharomyces pombe (strain 972 / ATCC 24843) OX=284812 GN=tpx1 PE=1 SV=1 - [TPX1_SCHPO]	59.9587	63.02	10	21	52.4519	63.02	9	19	52.902	56.77	10	19	52.8097	57.81	9	18	46.6394	58.85	8	15		P0CT60	139	14.8729	10.2134	60S ribosomal protein L23-A OS=Schizosaccharomyces pombe (strain 972 / ATCC 24843) OX=284812 GN=rpl2301 PE=3 SV=1 - [RL23A_SCHPO]	60.7557	49.64	9	22	84.6077	48.92	7	28
O13877	71	8.27025	7.69385	DNA-directed RNA polymerases I, II, and III subunit RPABC5 OS=Schizosaccharomyces pombe (strain 972 / ATCC 24843) OX=284812 GN=rpb10 PE=1 SV=2 - [RPAB5_SCHPO]	10.6573	63.38	3	6	43.8348	78.87	7	18	47.7472	73.24	7	18	40.9019	63.38	5	14	44.6546	76.06	7	19		P87058	298	34.5945	6.69775	La protein homolog OS=Schizosaccharomyces pombe (strain 972 / ATCC 24843) OX=284812 GN=sla1 PE=1 SV=1 - [LAH1_SCHPO]	67.1652	42.62	13	27	66.0736	39.26	13	28
P56329	321	35.9382	8.27979	Probable eukaryotic translation initiation factor 2 subunit beta OS=Schizosaccharomyces pombe (strain 972 / ATCC 24843) OX=284812 GN=tif212 PE=1 SV=2 - [IF2B_SCHPO]	9.65093	21.5	5	5	50.8707	47.35	11	18	47.7263	52.02	12	18	26.1468	33.02	7	9	49.0096	52.02	11	15		P36604	663	73.1816	4.95752	Endoplasmic reticulum chaperone BiP OS=Schizosaccharomyces pombe (strain 972 / ATCC 24843) OX=284812 GN=bip1 PE=3 SV=2 - [BIP_SCHPO]	89.3375	32.88	22	33	72.6797	23.83	18	28
P87142	566	61.2483	4.89404	Heat shock protein 70 homolog C57A7.12 OS=Schizosaccharomyces pombe (strain 972 / ATCC 24843) OX=284812 GN=SPAC57A7.12 PE=1 SV=3 - [YDMC_SCHPO]	84.6354	44.35	15	24	60.5695	41.34	13	18	77.4625	44.52	15	25	42.0818	23.5	8	12	57.2112	36.04	12	18		P87144	703	80.0873	7.25439	Threonine--tRNA ligase, cytoplasmic OS=Schizosaccharomyces pombe (strain 972 / ATCC 24843) OX=284812 GN=ths1 PE=3 SV=1 - [SYTC_SCHPO]	98.348	49.5	27	34	78.9144	38.83	22	27
O60101	414	43.9361	8.14795	Phosphoglycerate kinase OS=Schizosaccharomyces pombe (strain 972 / ATCC 24843) OX=284812 GN=pgk1 PE=1 SV=1 - [PGK_SCHPO]	51.9665	46.86	14	19	55.076	39.13	13	18	69.8938	49.28	16	25	51.3104	43.96	15	19	48.039	36.96	13	17		Q9HEQ9	349	37.9802	5.61768	Single-stranded TG1-3 DNA-binding protein OS=Schizosaccharomyces pombe (strain 972 / ATCC 24843) OX=284812 GN=tcg1 PE=1 SV=3 - [TCG1_SCHPO]	80.9602	44.99	11	30	71.7383	32.38	11	27
O94515	535	58.5116	6.25244	T-complex protein 1 subunit zeta OS=Schizosaccharomyces pombe (strain 972 / ATCC 24843) OX=284812 GN=cct6 PE=3 SV=1 - [TCPZ_SCHPO]	72.221	47.48	14	23	58.6304	49.91	14	18	34.5544	31.96	9	11	85.717	51.59	16	25	67.0942	52.9	15	20		P36584	388	43.7893	10.272	60S ribosomal protein L3-B OS=Schizosaccharomyces pombe (strain 972 / ATCC 24843) OX=284812 GN=rpl302 PE=3 SV=2 - [RL3B_SCHPO]	50.4653	28.61	8	17	85.457	38.66	14	27
P79071	195	21.2346	10.2573	60S ribosomal protein L6 OS=Schizosaccharomyces pombe (strain 972 / ATCC 24843) OX=284812 GN=rpl6 PE=1 SV=2 - [RL6_SCHPO]	44.4162	38.97	8	13	62.8033	40	9	18	72.2711	38.97	8	20	32.5211	37.95	6	10	63.9574	44.62	9	20		P40231	332	39.5022	7.86963	Casein kinase II subunit alpha OS=Schizosaccharomyces pombe (strain 972 / ATCC 24843) OX=284812 GN=cka1 PE=2 SV=2 - [CSK2A_SCHPO]	10.9708	18.07	4	5	81.4095	60.54	15	26
O74836	216	23.9021	9.81787	60S ribosomal protein L1-B OS=Schizosaccharomyces pombe (strain 972 / ATCC 24843) OX=284812 GN=rpl101 PE=1 SV=1 - [RL1B_SCHPO]	32.5291	27.31	6	12	51.3109	27.78	5	18	64.1243	31.48	7	23	45.156	22.22	5	16	71.5301	35.19	7	26		O14253	780	90.0219	5.19873	Nuclear cap-binding protein subunit 1 OS=Schizosaccharomyces pombe (strain 972 / ATCC 24843) OX=284812 GN=cbc1 PE=1 SV=1 - [NCBP1_SCHPO]	60.0602	25	16	20	84.1056	36.92	21	26
P40848	991	112.299	6.771	5'-3' exoribonuclease 2 OS=Schizosaccharomyces pombe (strain 972 / ATCC 24843) OX=284812 GN=dhp1 PE=1 SV=1 - [XRN2_SCHPO]					45.3694	23.71	15	18	61.926	28.15	17	22	28.5257	14.03	8	9	74.22	34.81	20	29		Q9UTT2	1206	134.887	6.12549	Pre-mRNA-splicing factor prp12 OS=Schizosaccharomyces pombe (strain 972 / ATCC 24843) OX=284812 GN=prp12 PE=1 SV=1 - [RSE1_SCHPO]	95.4375	28.61	23	28	73.4695	24.21	22	26
O94374	539	59.8151	4.84326	Importin subunit alpha-2 OS=Schizosaccharomyces pombe (strain 972 / ATCC 24843) OX=284812 GN=imp1 PE=1 SV=1 - [IMA2_SCHPO]					56.5398	40.82	12	18	64.6622	39.89	12	21	26.177	22.63	6	8	61.3941	33.77	11	21		O13864	863	94.6866	4.62744	Importin subunit beta-1 OS=Schizosaccharomyces pombe (strain 972 / ATCC 24843) OX=284812 GN=kap95 PE=3 SV=1 - [IMB1_SCHPO]	17.3982	8.46	5	5	93.2225	24.45	15	26
P78827	404	45.1602	9.45166	Probable ketol-acid reductoisomerase, mitochondrial OS=Schizosaccharomyces pombe (strain 972 / ATCC 24843) OX=284812 GN=ilv5 PE=1 SV=2 - [ILV5_SCHPO]	28.6595	44.06	14	16	44.6804	47.28	14	17	53.8521	46.04	14	22	40.5419	41.09	14	18	52.2849	42.57	15	23		P79083	328	36.7883	6.1001	Eukaryotic translation initiation factor 3 subunit I OS=Schizosaccharomyces pombe (strain 972 / ATCC 24843) OX=284812 GN=sum1 PE=1 SV=1 - [EIF3I_SCHPO]	73.3094	67.38	19	24	71.8089	61.59	15	25
P36584	388	43.7893	10.272	60S ribosomal protein L3-B OS=Schizosaccharomyces pombe (strain 972 / ATCC 24843) OX=284812 GN=rpl302 PE=3 SV=2 - [RL3B_SCHPO]	27.493	21.91	5	10	44.2244	23.97	9	17	64.5218	29.38	9	20	33.7001	22.16	6	12	53.1016	23.97	8	18		P0CU18	443	51.5859	6.48096	26S proteasome regulatory subunit rpn502 OS=Schizosaccharomyces pombe (strain 972 / ATCC 24843) OX=284812 GN=rpn502 PE=1 SV=1 - [RPN52_SCHPO]	85.4442	59.59	21	29	74.3133	50.34	18	25
O59711	450	49.9064	5.56689	Saccharopine dehydrogenase [NADP(+), L-glutamate-forming] OS=Schizosaccharomyces pombe (strain 972 / ATCC 24843) OX=284812 GN=lys9 PE=3 SV=1 - [LYS9_SCHPO]	56.6958	42	11	20	49.8835	42	11	17	36.6633	39.11	9	12	47.8972	46.89	12	18	51.5653	43.11	12	18		O59711	450	49.9064	5.56689	Saccharopine dehydrogenase [NADP(+), L-glutamate-forming] OS=Schizosaccharomyces pombe (strain 972 / ATCC 24843) OX=284812 GN=lys9 PE=3 SV=1 - [LYS9_SCHPO]	91.2653	54.67	15	33	72.8153	55.56	15	25
O13639	433	47.3532	5.93506	Adenosylhomocysteinase OS=Schizosaccharomyces pombe (strain 972 / ATCC 24843) OX=284812 GN=pi047 PE=3 SV=1 - [SAHH_SCHPO]	49.3958	29.56	8	17	44.3026	29.56	9	17	37.2218	23.33	7	12	54.645	33.95	10	18	60.9792	37.64	12	23		O42644	600	66.8251	5.90967	CTP synthase OS=Schizosaccharomyces pombe (strain 972 / ATCC 24843) OX=284812 GN=ura7 PE=3 SV=1 - [PYRG_SCHPO]	62.0507	32.83	14	20	75.4335	42.33	17	25
O74864	312	33.5441	4.76709	60S acidic ribosomal protein P0 OS=Schizosaccharomyces pombe (strain 972 / ATCC 24843) OX=284812 GN=rpp0 PE=3 SV=1 - [RLA0_SCHPO]	36.7529	40.71	8	16	50.9656	40.71	8	17	61.415	40.71	8	21	42.8758	36.22	7	15	51.4219	43.59	9	18		Q9UT19	764	85.2863	6.37939	Probable 5-methyltetrahydropteroyltriglutamate--homocysteine methyltransferase OS=Schizosaccharomyces pombe (strain 972 / ATCC 24843) OX=284812 GN=met26 PE=1 SV=1 - [METE_SCHPO]	70.237	35.34	18	24	54.6338	33.77	19	25
O59742	1173	132.23	6.66846	Clustered mitochondria protein homolog OS=Schizosaccharomyces pombe (strain 972 / ATCC 24843) OX=284812 GN=clu1 PE=3 SV=3 - [CLU_SCHPO]	43.9732	16.54	14	17	47.2557	17.14	14	16	41.1296	19.44	15	20	67.5571	19.52	17	25	67.9555	19.52	17	23		O42945	735	83.7507	6.31592	Probable pre-mRNA-splicing factor ATP-dependent RNA helicase prp43 OS=Schizosaccharomyces pombe (strain 972 / ATCC 24843) OX=284812 GN=prp43 PE=3 SV=1 - [DHX15_SCHPO]	66.3286	34.29	17	24	71.2097	35.37	17	25
Q10101	195	21.9339	10.1401	40S ribosomal protein S7 OS=Schizosaccharomyces pombe (strain 972 / ATCC 24843) OX=284812 GN=rps7 PE=1 SV=2 - [RS7_SCHPO]	56.0769	36.92	6	15	62.8128	36.92	7	16	76.8684	36.92	7	21	63.4365	31.28	5	15	53.8477	36.41	6	14		Q10251	1079	119.857	5.73193	Eukaryotic translation initiation factor 5B OS=Schizosaccharomyces pombe (strain 972 / ATCC 24843) OX=284812 GN=SPAC56F8.03 PE=1 SV=1 - [IF2P_SCHPO]	66.2207	24.37	18	21	76.2615	25.76	19	25
O74175	208	23.5147	10.6968	60S ribosomal protein L13 OS=Schizosaccharomyces pombe (strain 972 / ATCC 24843) OX=284812 GN=rpl13 PE=1 SV=1 - [RL13_SCHPO]	28.3621	41.83	6	10	37.6216	45.67	9	16	42.5261	45.67	8	14	33.0151	32.69	6	12	29.7839	36.54	7	13		P41836	403	45.041	8.27979	26S proteasome regulatory subunit 8 homolog OS=Schizosaccharomyces pombe (strain 972 / ATCC 24843) OX=284812 GN=let1 PE=3 SV=1 - [PRS8_SCHPO]	96.1049	54.34	19	34	68.7882	47.89	15	24
Q9UTM9	433	48.9427	6.03662	L-saccharopine oxidase OS=Schizosaccharomyces pombe (strain 972 / ATCC 24843) OX=284812 GN=fap2 PE=1 SV=1 - [FAP2_SCHPO]	55.2954	39.72	13	19	50.4381	36.72	11	16	33.6778	25.4	8	11	75.0362	46.65	16	26	95.8351	44.34	16	31		O42931	438	48.9341	5.36377	26S proteasome regulatory subunit 7 homolog OS=Schizosaccharomyces pombe (strain 972 / ATCC 24843) OX=284812 GN=rpt1 PE=1 SV=2 - [PRS7_SCHPO]	75.0818	40.87	15	26	60.754	52.05	18	24
Q9UT48	357	39.756	5.40186	Eukaryotic translation initiation factor 3 subunit H OS=Schizosaccharomyces pombe (strain 972 / ATCC 24843) OX=284812 GN=eif3h PE=1 SV=1 - [EIF3H_SCHPO]	29.6146	32.21	7	10	41.8142	32.77	8	16	33.5429	34.73	7	14	30.7152	28.29	7	13	43.2185	43.14	10	16		Q9UT08	590	66.5748	4.80518	Protein phosphatase PP2A regulatory subunit A OS=Schizosaccharomyces pombe (strain 972 / ATCC 24843) OX=284812 GN=paa1 PE=1 SV=1 - [2AAA_SCHPO]	59.2848	38.64	13	20	72.1214	35.42	12	24
Q10147	527	56.6415	5.69385	Probable T-complex protein 1 subunit beta OS=Schizosaccharomyces pombe (strain 972 / ATCC 24843) OX=284812 GN=cct2 PE=3 SV=1 - [TCPB_SCHPO]	75.2386	48.58	15	24	51.8565	39.47	13	16	29.549	31.69	10	10	57.6051	43.07	13	18	49.0262	36.05	11	14		P0CT83	165	17.6555	9.30518	60S ribosomal protein L12-A OS=Schizosaccharomyces pombe (strain 972 / ATCC 24843) OX=284812 GN=rpl1201 PE=3 SV=1 - [RL12A_SCHPO]	58.1021	44.85	6	17	77.0855	44.85	6	24
O43060	302	33.2301	6.37939	Eukaryotic translation initiation factor 3 subunit F OS=Schizosaccharomyces pombe (strain 972 / ATCC 24843) OX=284812 GN=eif3f PE=1 SV=1 - [EIF3F_SCHPO]	30.3293	38.74	8	10	41.5144	37.42	9	16	48.0649	44.04	12	18	32.5557	39.07	10	13	43.5299	44.04	11	17		O74994	746	84.4183	6.88818	Ring assembly protein 3 OS=Schizosaccharomyces pombe (strain 972 / ATCC 24843) OX=284812 GN=rng3 PE=4 SV=1 - [RNG3_SCHPO]	71.1255	35.66	19	23	71.8106	33.65	19	24
O42945	735	83.7507	6.31592	Probable pre-mRNA-splicing factor ATP-dependent RNA helicase prp43 OS=Schizosaccharomyces pombe (strain 972 / ATCC 24843) OX=284812 GN=prp43 PE=3 SV=1 - [DHX15_SCHPO]	29.1768	24.08	10	11	36.299	28.84	13	16	28.3102	20.14	10	11	21.8973	16.19	8	10	23.3985	22.86	10	12		P87142	566	61.2483	4.89404	Heat shock protein 70 homolog C57A7.12 OS=Schizosaccharomyces pombe (strain 972 / ATCC 24843) OX=284812 GN=SPAC57A7.12 PE=1 SV=3 - [YDMC_SCHPO]	65.0022	28.8	10	18	89.7874	41.34	15	24
P07669	249	27.21	7.03467	Triosephosphate isomerase OS=Schizosaccharomyces pombe (strain 972 / ATCC 24843) OX=284812 GN=tpi1 PE=1 SV=4 - [TPIS_SCHPO]	11.6755	36.55	6	9	35.307	48.19	8	16	68.6033	57.83	9	23	32.9326	57.03	8	13	21.364	41.37	5	9		Q8WZJ7	937	101.139	7.26904	C-1-tetrahydrofolate synthase, cytoplasmic OS=Schizosaccharomyces pombe (strain 972 / ATCC 24843) OX=284812 GN=SPBC839.16 PE=3 SV=1 - [C1TC_SCHPO]	78.387	33.72	22	26	74.9831	26.15	17	24
P36595	142	15.7187	4.37354	DNA-directed RNA polymerases I, II, and III subunit RPABC2 OS=Schizosaccharomyces pombe (strain 972 / ATCC 24843) OX=284812 GN=rpb6 PE=1 SV=1 - [RPAB2_SCHPO]	2.28739	18.31	1	1	41.3072	35.21	5	16	50.968	35.21	4	21	22.6969	35.21	5	12	52.2618	35.21	6	23		O60060	415	45.633	6.94678	Carbamoyl-phosphate synthase arginine-specific small chain OS=Schizosaccharomyces pombe (strain 972 / ATCC 24843) OX=284812 GN=arg5 PE=3 SV=1 - [CARA_SCHPO]	98.4501	76.14	14	27	94.3561	76.14	14	23
O74919	398	43.3502	7.51807	RNA-binding protein rnc1 OS=Schizosaccharomyces pombe (strain 972 / ATCC 24843) OX=284812 GN=rnc1 PE=1 SV=1 - [RNC1_SCHPO]	43.727	32.91	9	18	35.0748	32.91	9	16	32.9358	30.9	8	14	40.7491	27.89	7	14	53.3301	30.9	8	18		P41878	308	34.5494	6.7417	26S proteasome regulatory subunit rpn11 OS=Schizosaccharomyces pombe (strain 972 / ATCC 24843) OX=284812 GN=rpn11 PE=1 SV=2 - [RPN11_SCHPO]	64.0173	57.14	11	22	51.087	52.27	11	23
P87144	703	80.0873	7.25439	Threonine--tRNA ligase, cytoplasmic OS=Schizosaccharomyces pombe (strain 972 / ATCC 24843) OX=284812 GN=ths1 PE=3 SV=1 - [SYTC_SCHPO]	38.8208	22.48	14	15	42.9137	30.3	14	15	12.1564	11.81	4	4	57.7633	34.14	18	22	58.6234	35.14	18	24		O59681	342	38.1961	6.1001	Uncharacterized protein C18E5.01 OS=Schizosaccharomyces pombe (strain 972 / ATCC 24843) OX=284812 GN=SPBC18E5.01 PE=3 SV=1 - [YBS1_SCHPO]	60.9386	54.68	10	17	81.2558	54.68	10	23
Q09820	925	104.463	8.33838	ATP-dependent helicase upf1 OS=Schizosaccharomyces pombe (strain 972 / ATCC 24843) OX=284812 GN=upf1 PE=3 SV=2 - [RENT1_SCHPO]	24.1334	13.08	8	9	35.7059	20.43	14	15	17.5605	12.43	8	8	54.9608	31.24	20	21	37.4379	24.43	15	16		Q9Y823	418	46.2634	6.06201	Homocitrate synthase, mitochondrial OS=Schizosaccharomyces pombe (strain 972 / ATCC 24843) OX=284812 GN=lys4 PE=1 SV=1 - [HOSM_SCHPO]	100.982	48.56	14	31	78.5898	45.45	13	23
O94616	348	39.1302	5.63037	DNA-directed RNA polymerases I and III subunit RPAC1 OS=Schizosaccharomyces pombe (strain 972 / ATCC 24843) OX=284812 GN=rpc40 PE=3 SV=1 - [RPAC1_SCHPO]	54.9074	43.1	8	19	44.5038	43.1	8	15	64.31	50	8	19	58.1198	35.34	8	18	36.4152	31.32	6	12		Q9P6K7	450	50.5743	8.99756	tRNA-aminoacylation cofactor arc1 OS=Schizosaccharomyces pombe (strain 972 / ATCC 24843) OX=284812 GN=SPAC30C2.04 PE=3 SV=1 - [ARC1_SCHPO]	89.3552	43.56	16	27	68.7501	46.67	14	23
O60060	415	45.633	6.94678	Carbamoyl-phosphate synthase arginine-specific small chain OS=Schizosaccharomyces pombe (strain 972 / ATCC 24843) OX=284812 GN=arg5 PE=3 SV=1 - [CARA_SCHPO]	52.3387	55.42	11	18	50.4584	49.4	9	15	52.2234	52.29	10	16	45.8652	52.05	10	15	38.0684	46.27	9	14		P36612	448	50.0288	5.74463	26S proteasome regulatory subunit 4 homolog OS=Schizosaccharomyces pombe (strain 972 / ATCC 24843) OX=284812 GN=mts2 PE=2 SV=1 - [PRS4_SCHPO]	84.9468	47.54	15	27	69.5532	43.97	13	23
Q9Y823	418	46.2634	6.06201	Homocitrate synthase, mitochondrial OS=Schizosaccharomyces pombe (strain 972 / ATCC 24843) OX=284812 GN=lys4 PE=1 SV=1 - [HOSM_SCHPO]	42.6748	30.14	8	16	28.4535	35.89	9	15	32.7646	32.78	9	13	69.7009	45.22	13	27	52.2606	41.87	12	19		P40375	565	62.4953	6.01123	NAD-dependent malic enzyme OS=Schizosaccharomyces pombe (strain 972 / ATCC 24843) OX=284812 GN=mae2 PE=1 SV=1 - [MAOX_SCHPO]	112.375	45.13	19	34	74.7656	39.47	17	23
O14363	216	23.8691	9.78857	60S ribosomal protein L1-A OS=Schizosaccharomyces pombe (strain 972 / ATCC 24843) OX=284812 GN=rpl102 PE=1 SV=1 - [RL1A_SCHPO]	23.8175	22.22	4	9	42.2128	22.22	3	15	51.5406	25.93	6	20	35.9993	22.22	5	13	52.4976	25.93	5	19		Q09130	446	48.7499	8.39697	Eukaryotic translation initiation factor 2 subunit gamma OS=Schizosaccharomyces pombe (strain 972 / ATCC 24843) OX=284812 GN=tif213 PE=2 SV=1 - [IF2G_SCHPO]	40.1036	36.1	11	16	63.6949	41.26	12	23
O94501	556	60.0096	6.75635	T-complex protein 1 subunit alpha OS=Schizosaccharomyces pombe (strain 972 / ATCC 24843) OX=284812 GN=cct1 PE=3 SV=1 - [TCPA_SCHPO]	37.3308	48.38	16	24	40.2206	33.99	12	15	26.4916	21.4	7	10	53.7142	45.14	17	24	48.5162	42.45	15	23		Q09779	1628	188.715	8.06006	THO complex subunit 2 OS=Schizosaccharomyces pombe (strain 972 / ATCC 24843) OX=284812 GN=tho2 PE=1 SV=3 - [THO2_SCHPO]	92.8145	21.68	25	33	62.9127	17.57	21	23
O74341	528	58.4435	7.25439	T-complex protein 1 subunit gamma OS=Schizosaccharomyces pombe (strain 972 / ATCC 24843) OX=284812 GN=cct3 PE=1 SV=1 - [TCPG_SCHPO]	62.1338	33.33	15	23	39.6273	33.71	12	15	38.7819	21.59	9	13	63.359	37.88	15	23	49.3709	32.39	14	18		O74887	192	21.1779	5.59229	Peroxiredoxin tpx1 OS=Schizosaccharomyces pombe (strain 972 / ATCC 24843) OX=284812 GN=tpx1 PE=1 SV=1 - [TPX1_SCHPO]	119.062	56.77	9	32	82.1695	56.77	9	22
Q9USW5	262	29.6402	10.2427	40S ribosomal protein S4-B OS=Schizosaccharomyces pombe (strain 972 / ATCC 24843) OX=284812 GN=rps402 PE=1 SV=1 - [RS4B_SCHPO]	15.279	18.32	5	7	29.8823	30.92	10	15	21.5425	27.48	7	11	21.0697	27.48	8	11	25.8439	27.48	7	11		O94238	134	15.2004	10.3452	60S ribosomal protein L14 OS=Schizosaccharomyces pombe (strain 972 / ATCC 24843) OX=284812 GN=rpl14 PE=2 SV=1 - [RL14_SCHPO]	41.7613	47.76	8	19	42.9709	55.97	10	22
O74752	407	44.7925	6.59521	Mitochondrial protein import protein mas5 OS=Schizosaccharomyces pombe (strain 972 / ATCC 24843) OX=284812 GN=mas5 PE=3 SV=1 - [MAS5_SCHPO]	31.571	38.57	9	12	48.4473	24.57	8	15	38.2392	33.42	9	13	70.574	46.68	12	21	69.3835	46.68	11	20		O74976	512	56.2386	9.29053	Oxalate--CoA ligase OS=Schizosaccharomyces pombe (strain 972 / ATCC 24843) OX=284812 GN=pcs60 PE=1 SV=1 - [FAT2_SCHPO]	43.2683	36.91	12	15	53.743	44.34	14	22
Q8WZJ7	937	101.139	7.26904	C-1-tetrahydrofolate synthase, cytoplasmic OS=Schizosaccharomyces pombe (strain 972 / ATCC 24843) OX=284812 GN=SPBC839.16 PE=3 SV=1 - [C1TC_SCHPO]	34.5334	26.79	15	15	33.7743	21.56	14	15	21.5064	19.1	10	10	43.9267	29.35	17	18	34.9568	22.31	12	12		O14370	427	47.8243	8.70459	Branched-chain-amino-acid aminotransferase, mitochondrial OS=Schizosaccharomyces pombe (strain 972 / ATCC 24843) OX=284812 GN=eca39 PE=1 SV=3 - [BCA1_SCHPO]	74.3841	45.2	12	27	61.5213	37.24	12	22
P78811	506	56.3944	7.51807	Probable UTP--glucose-1-phosphate uridylyltransferase OS=Schizosaccharomyces pombe (strain 972 / ATCC 24843) OX=284812 GN=fyu1 PE=1 SV=2 - [UGPA1_SCHPO]	52.1683	38.54	12	21	49.8527	30.83	10	15	56.5006	38.54	12	19	59.3407	34.78	11	19	48.3943	33.2	10	15		Q9C0Z7	239	27.4581	10.77	40S ribosomal protein S6-B OS=Schizosaccharomyces pombe (strain 972 / ATCC 24843) OX=284812 GN=rps602 PE=1 SV=1 - [RS6B_SCHPO]	36.7129	32.22	5	11	56.6412	43.93	8	22
Q9UT32	373	41.3324	9.74463	Putative ribosome biogenesis protein C8F11.04 OS=Schizosaccharomyces pombe (strain 972 / ATCC 24843) OX=284812 GN=SPAC8F11.04 PE=3 SV=1 - [RL1DB_SCHPO]	27.3074	33.51	10	13	34.9607	36.46	10	14	36.3722	27.61	8	13	34.7692	36.46	10	13	23.9416	27.88	7	8		O59682	509	57.4329	6.60986	Serine palmitoyltransferase 1 OS=Schizosaccharomyces pombe (strain 972 / ATCC 24843) OX=284812 GN=lcb1 PE=3 SV=1 - [LCB1_SCHPO]	84.5322	43.03	15	24	90.0695	36.74	13	22
O14126	438	48.8051	5.09717	26S proteasome regulatory subunit 6A OS=Schizosaccharomyces pombe (strain 972 / ATCC 24843) OX=284812 GN=tbp1 PE=3 SV=1 - [PRS6A_SCHPO]	37.8129	26.71	9	13	42.7108	33.56	10	14	31.2687	29.91	9	12	46.5739	36.3	11	16	44.9048	33.56	11	16		O14126	438	48.8051	5.09717	26S proteasome regulatory subunit 6A OS=Schizosaccharomyces pombe (strain 972 / ATCC 24843) OX=284812 GN=tbp1 PE=3 SV=1 - [PRS6A_SCHPO]	69.9048	42.24	14	22	71.8518	39.5	14	22
O94303	541	59.3619	6.30322	Imidazole glycerol phosphate synthase hisHF OS=Schizosaccharomyces pombe (strain 972 / ATCC 24843) OX=284812 GN=his4 PE=3 SV=3 - [HIS5_SCHPO]	29.5166	28.65	11	12	23.3732	36.78	14	14					53.0049	45.66	17	21	39.8087	44.92	15	19		P24782	550	61.5101	9.20264	ATP-dependent RNA helicase dbp2 OS=Schizosaccharomyces pombe (strain 972 / ATCC 24843) OX=284812 GN=dbp2 PE=2 SV=2 - [DBP2_SCHPO]	37.5932	29.27	13	14	60.5774	38.73	17	22
O14164	918	104.303	4.94482	Eukaryotic translation initiation factor 3 subunit C OS=Schizosaccharomyces pombe (strain 972 / ATCC 24843) OX=284812 GN=nip1 PE=1 SV=2 - [EIF3C_SCHPO]	22.7857	12.09	8	10	36.0474	14.05	11	14	48.8536	19.83	14	21	28.9142	15.25	8	10	43.9718	18.74	13	16		Q9UUF2	782	88.8247	6.72705	Probable methionine--tRNA ligase, cytoplasmic OS=Schizosaccharomyces pombe (strain 972 / ATCC 24843) OX=284812 GN=rar1 PE=3 SV=1 - [SYMC_SCHPO]	59.0839	28.13	16	18	71.9103	32.61	18	22
P79083	328	36.7883	6.1001	Eukaryotic translation initiation factor 3 subunit I OS=Schizosaccharomyces pombe (strain 972 / ATCC 24843) OX=284812 GN=sum1 PE=1 SV=1 - [EIF3I_SCHPO]	27.4133	41.77	9	11	33.4769	50	11	14	42.4738	53.05	12	18	35.0084	44.21	12	16	36.7076	41.46	9	13		P40848	991	112.299	6.771	5'-3' exoribonuclease 2 OS=Schizosaccharomyces pombe (strain 972 / ATCC 24843) OX=284812 GN=dhp1 PE=1 SV=1 - [XRN2_SCHPO]					69.4262	34.01	18	22
Q10349	389	42.7707	6.48096	Putative phosphoserine aminotransferase OS=Schizosaccharomyces pombe (strain 972 / ATCC 24843) OX=284812 GN=SPAC1F12.07 PE=3 SV=1 - [SERC_SCHPO]	55.6348	48.33	13	23	33.3216	43.44	11	14	20.5809	21.85	6	8	34.9431	51.16	11	14	27.1118	31.11	8	10		Q96WV5	1207	136.283	6.15088	Putative coatomer subunit alpha OS=Schizosaccharomyces pombe (strain 972 / ATCC 24843) OX=284812 GN=SPBPJ4664.04 PE=1 SV=1 - [COPA_SCHPO]	64.4378	24.52	16	20	73.0519	26.35	18	22
P25457	250	28.4316	10.0669	60S ribosomal protein L7-B OS=Schizosaccharomyces pombe (strain 972 / ATCC 24843) OX=284812 GN=rpl702 PE=3 SV=1 - [RL7B_SCHPO]	22.8617	30	8	9	36.5488	36.4	8	14	46.3153	38.4	9	16	33.3389	38.4	9	12	41.3797	43.2	11	17		Q9P772	539	60.0064	6.58057	GMP synthase [glutamine-hydrolyzing] OS=Schizosaccharomyces pombe (strain 972 / ATCC 24843) OX=284812 GN=gua1 PE=3 SV=1 - [GUAA_SCHPO]	90.1296	53.25	20	33	60.9253	37.11	14	21
Q9P4W9	262	29.6562	10.2573	40S ribosomal protein S4-C OS=Schizosaccharomyces pombe (strain 972 / ATCC 24843) OX=284812 GN=rps403 PE=1 SV=1 - [RS4C_SCHPO]	15.458	18.32	5	7	26.5977	30.15	9	14	24.7588	28.24	8	12	17.1671	20.99	7	9	20.4944	20.99	6	9		Q9UT48	357	39.756	5.40186	Eukaryotic translation initiation factor 3 subunit H OS=Schizosaccharomyces pombe (strain 972 / ATCC 24843) OX=284812 GN=eif3h PE=1 SV=1 - [EIF3H_SCHPO]	52.6932	33.89	9	18	65.5697	48.46	10	21
P19117	289	32.4473	5.33838	Inorganic pyrophosphatase OS=Schizosaccharomyces pombe (strain 972 / ATCC 24843) OX=284812 GN=ppa1 PE=3 SV=2 - [IPYR_SCHPO]	47.5638	58.82	9	16	36.4636	44.64	8	14	39.2552	52.94	8	14	30.4686	32.18	6	11	32.4074	32.18	6	12		Q10147	527	56.6415	5.69385	Probable T-complex protein 1 subunit beta OS=Schizosaccharomyces pombe (strain 972 / ATCC 24843) OX=284812 GN=cct2 PE=3 SV=1 - [TCPB_SCHPO]	95.1752	46.68	16	28	70.4064	41.37	13	21
P87112	2100	236.985	5.2876	General negative regulator of transcription subunit 1 OS=Schizosaccharomyces pombe (strain 972 / ATCC 24843) OX=284812 GN=not1 PE=1 SV=1 - [NOT1_SCHPO]	20.7892	5.9	9	9	32.1159	9.81	14	14	38.3877	9.62	16	17	54.9624	13.1	18	20	25.5955	7.86	11	11		O42943	618	69.1697	6.17627	Uncharacterized ABC transporter ATP-binding protein C16H5.08c OS=Schizosaccharomyces pombe (strain 972 / ATCC 24843) OX=284812 GN=SPBC16H5.08c PE=1 SV=1 - [YBP8_SCHPO]	116.184	46.28	21	35	77.9018	35.6	14	21
Q9P7S7	508	55.7246	9.05615	Nucleolar protein 58 OS=Schizosaccharomyces pombe (strain 972 / ATCC 24843) OX=284812 GN=nop58 PE=1 SV=1 - [NOP58_SCHPO]	14.27	19.69	5	5	30.1483	33.27	10	14	53.4812	38.98	13	19	46.8287	33.27	10	17	38.9541	22.64	6	12		P87158	262	29.6703	10.2573	40S ribosomal protein S4-A OS=Schizosaccharomyces pombe (strain 972 / ATCC 24843) OX=284812 GN=rps401 PE=2 SV=2 - [RS4A_SCHPO]	39.9957	44.27	13	19	43.6502	44.27	13	21
P05752	239	27.4822	10.8286	40S ribosomal protein S6-A OS=Schizosaccharomyces pombe (strain 972 / ATCC 24843) OX=284812 GN=rps601 PE=1 SV=2 - [RS6A_SCHPO]	21.16	20.5	3	7	37.1414	34.31	6	14	40.7431	34.31	6	16	31.3901	34.31	5	11	31.9692	34.31	6	14		Q9USW5	262	29.6402	10.2427	40S ribosomal protein S4-B OS=Schizosaccharomyces pombe (strain 972 / ATCC 24843) OX=284812 GN=rps402 PE=1 SV=1 - [RS4B_SCHPO]	40.2564	44.27	13	19	43.2761	44.27	13	21
Q09130	446	48.7499	8.39697	Eukaryotic translation initiation factor 2 subunit gamma OS=Schizosaccharomyces pombe (strain 972 / ATCC 24843) OX=284812 GN=tif213 PE=2 SV=1 - [IF2G_SCHPO]	25.6862	32.29	9	10	37.0031	35.65	10	14	47.4727	35.87	11	16	28.3391	28.25	8	9	32.5603	32.29	9	12		O60100	1067	117.759	4.58936	Probable importin subunit beta-4 OS=Schizosaccharomyces pombe (strain 972 / ATCC 24843) OX=284812 GN=kap123 PE=3 SV=1 - [IMB4_SCHPO]	102.305	40.02	24	29	69.068	29.24	18	21
O60143	251	28.7126	9.96436	60S ribosomal protein L7-C OS=Schizosaccharomyces pombe (strain 972 / ATCC 24843) OX=284812 GN=rpl701 PE=1 SV=1 - [RL7C_SCHPO]	15.8626	29.48	7	9	31.6782	39.04	10	14	46.7194	40.64	12	21	22.4594	27.49	6	9	41.1334	38.65	10	17		O14104	362	39.2315	8.36768	Homoisocitrate dehydrogenase OS=Schizosaccharomyces pombe (strain 972 / ATCC 24843) OX=284812 GN=lys12 PE=1 SV=1 - [LYS12_SCHPO]	65.8399	36.74	12	23	61.2127	36.74	12	21
P15567	552	59.9749	6.58057	Phosphoribosylaminoimidazole carboxylase OS=Schizosaccharomyces pombe (strain 972 / ATCC 24843) OX=284812 GN=ade6 PE=3 SV=1 - [PUR6_SCHPO]	85.1535	48.19	18	27	36.7788	32.25	13	14	14.3527	14.13	6	6	37.7302	44.93	15	19	27.4567	20.83	9	9		Q9P3A7	815	90.0687	4.99561	Cell division cycle protein 48 OS=Schizosaccharomyces pombe (strain 972 / ATCC 24843) OX=284812 GN=cdc48 PE=1 SV=2 - [CDC48_SCHPO]	42.6737	16.69	10	14	55.5695	31.53	18	21
O74835	1690	187.407	5.49072	rRNA biogenesis protein rrp5 OS=Schizosaccharomyces pombe (strain 972 / ATCC 24843) OX=284812 GN=rrp5 PE=1 SV=1 - [RRP5_SCHPO]	6.60506	3.79	4	4	36.6321	11.78	13	14	38.9654	11.72	15	17	33.7554	10.95	12	12	27.2347	7.81	10	11		Q10233	1165	130.155	8.41162	DNA-directed RNA polymerase III subunit RPC2 OS=Schizosaccharomyces pombe (strain 972 / ATCC 24843) OX=284812 GN=rpc2 PE=2 SV=1 - [RPC2_SCHPO]	37.0894	16.91	14	16	58.48	23.52	19	21
P40375	565	62.4953	6.01123	NAD-dependent malic enzyme OS=Schizosaccharomyces pombe (strain 972 / ATCC 24843) OX=284812 GN=mae2 PE=1 SV=1 - [MAOX_SCHPO]	32.1521	32.92	11	15	34.4484	29.56	10	14	8.88182	9.38	4	4	24.2275	18.23	6	10	22.0259	17.17	6	8		O94666	1405	157.462	7.7085	DNA-directed RNA polymerase III subunit rpc1 OS=Schizosaccharomyces pombe (strain 972 / ATCC 24843) OX=284812 GN=rpc1 PE=2 SV=1 - [RPC1_SCHPO]	39.6161	13.24	11	12	61.1619	17.79	19	21
O42947	737	82.4695	5.75732	Uncharacterized protein C16H5.12c OS=Schizosaccharomyces pombe (strain 972 / ATCC 24843) OX=284812 GN=SPBC16H5.12c PE=1 SV=3 - [YBPC_SCHPO]	17.8118	13.43	5	5	41.6638	21.3	8	13	18.4859	14.38	6	6	33.1328	23.2	9	12	31.3576	17.77	7	10		Q01475	190	21.266	6.18896	Small COPII coat GTPase sar1 OS=Schizosaccharomyces pombe (strain 972 / ATCC 24843) OX=284812 GN=sar1 PE=1 SV=1 - [SAR1_SCHPO]	72.5836	70.53	11	24	62.807	71.58	10	20
P78773	662	72.9893	6.80029	Probable acetyl-coenzyme A synthetase OS=Schizosaccharomyces pombe (strain 972 / ATCC 24843) OX=284812 GN=SPCC191.02c PE=1 SV=2 - [ACSA_SCHPO]	57.9073	40.48	19	24	33.266	26.74	12	13	17.9086	14.95	7	7	33.8843	33.23	14	15	22.9436	23.72	10	11		O74894	389	43.5258	5.41455	26S proteasome regulatory subunit 6B homolog OS=Schizosaccharomyces pombe (strain 972 / ATCC 24843) OX=284812 GN=rpt3 PE=3 SV=1 - [PRS6B_SCHPO]	56.4704	47.56	14	20	60.4627	49.87	14	20
A4CYJ4	117	13.3122	9.64209	Ribosomal protein L22 OS=Schizosaccharomyces pombe OX=4896 GN=RPL22 PE=2 SV=1 - [A4CYJ4_SCHPM]	11.2839	28.21	3	7	15.9266	38.46	4	13	27.9864	35.04	4	15	9.24986	28.21	3	8	24.9245	38.46	4	15		O43060	302	33.2301	6.37939	Eukaryotic translation initiation factor 3 subunit F OS=Schizosaccharomyces pombe (strain 972 / ATCC 24843) OX=284812 GN=eif3f PE=1 SV=1 - [EIF3F_SCHPO]	73.9934	55.3	13	22	66.3548	55.3	13	20
O14049	200	22.579	10.9312	40S ribosomal protein S8-A OS=Schizosaccharomyces pombe (strain 972 / ATCC 24843) OX=284812 GN=rps801 PE=3 SV=1 - [RS8A_SCHPO]	23.1661	37.5	6	9	28.607	46	9	13	36.008	45.5	8	13	19.5172	45	6	7	29.8488	40	7	11		O74484	363	39.6939	6.45557	Mannose-1-phosphate guanyltransferase OS=Schizosaccharomyces pombe (strain 972 / ATCC 24843) OX=284812 GN=mpg1 PE=2 SV=1 - [MPG1_SCHPO]	66.6486	52.89	12	19	68.8599	50.14	11	20
Q9UTT2	1206	134.887	6.12549	Pre-mRNA-splicing factor prp12 OS=Schizosaccharomyces pombe (strain 972 / ATCC 24843) OX=284812 GN=prp12 PE=1 SV=1 - [RSE1_SCHPO]	37.4594	17.25	14	15	29.4171	14.84	12	13	32.6296	16.42	12	14	47.7359	21.97	19	21	41.1299	18.91	16	17		O74440	324	35.5734	5.07178	26S proteasome regulatory subunit rpn8 OS=Schizosaccharomyces pombe (strain 972 / ATCC 24843) OX=284812 GN=rpn8 PE=3 SV=1 - [RPN8_SCHPO]	76.4322	49.07	10	23	77.5701	49.07	10	20
O14277	203	22.2109	9.89111	40S ribosomal protein S5-A OS=Schizosaccharomyces pombe (strain 972 / ATCC 24843) OX=284812 GN=rps5 PE=3 SV=1 - [RS5A_SCHPO]	32.2631	40.39	7	13	33.3442	40.39	7	13	41.3962	40.39	7	15	30.5602	40.39	7	11	32.1874	40.39	7	11		O94582	489	54.925	5.96045	Probable anthranilate synthase component 1 OS=Schizosaccharomyces pombe (strain 972 / ATCC 24843) OX=284812 GN=trp3 PE=1 SV=1 - [TRPE_SCHPO]	83.8978	44.38	15	26	59.1815	43.56	15	20
Q9C0Z7	239	27.4581	10.77	40S ribosomal protein S6-B OS=Schizosaccharomyces pombe (strain 972 / ATCC 24843) OX=284812 GN=rps602 PE=1 SV=1 - [RS6B_SCHPO]	23.2833	27.62	4	8	39.5342	34.31	6	13	39.2932	34.31	6	15	31.7095	34.31	5	11	28.4868	34.31	6	12		O94692	465	51.5295	5.38916	RuvB-like helicase 2 OS=Schizosaccharomyces pombe (strain 972 / ATCC 24843) OX=284812 GN=rvb2 PE=1 SV=1 - [RUVB2_SCHPO]	63.5835	38.71	14	23	54.5302	40.43	15	20
O14104	362	39.2315	8.36768	Homoisocitrate dehydrogenase OS=Schizosaccharomyces pombe (strain 972 / ATCC 24843) OX=284812 GN=lys12 PE=1 SV=1 - [LYS12_SCHPO]	35.1338	35.91	10	13	36.5429	32.6	9	13	32.7551	28.18	8	12	42.0982	35.91	10	15	24.7283	19.61	7	9		Q09702	529	57.7245	8.76318	Negative regulator of differentiation 1 OS=Schizosaccharomyces pombe (strain 972 / ATCC 24843) OX=284812 GN=nrd1 PE=1 SV=1 - [NRD1_SCHPO]	72.1336	41.21	12	19	75.069	43.67	13	20
P28189	151	16.9423	10.3745	40S ribosomal protein S13 OS=Schizosaccharomyces pombe (strain 972 / ATCC 24843) OX=284812 GN=rps13 PE=1 SV=2 - [RS13_SCHPO]	7.15289	27.81	4	4	22.8429	45.7	7	13	18.7545	45.7	8	11	7.19629	37.75	5	5	17.3874	45.7	7	9		O13775	716	80.6991	6.78564	Probable glutamate--tRNA ligase, cytoplasmic OS=Schizosaccharomyces pombe (strain 972 / ATCC 24843) OX=284812 GN=gus1 PE=1 SV=1 - [SYEC_SCHPO]	58.2827	31.01	13	16	76.7415	32.68	14	20
O13823	289	33.3746	8.88037	U3 small nucleolar ribonucleoprotein protein imp4 OS=Schizosaccharomyces pombe (strain 972 / ATCC 24843) OX=284812 GN=imp4 PE=3 SV=1 - [IMP4_SCHPO]	22.2342	31.14	5	10	36.3725	33.91	6	13	16.3325	31.14	5	6	38.9444	42.21	8	17	44.6107	42.21	8	16		Q09181	485	54.7603	9.12939	Putative ATP-dependent RNA helicase ste13 OS=Schizosaccharomyces pombe (strain 972 / ATCC 24843) OX=284812 GN=ste13 PE=3 SV=1 - [DHH1_SCHPO]	30.1434	24.95	9	11	54.3782	39.79	13	20
Q10233	1165	130.155	8.41162	DNA-directed RNA polymerase III subunit RPC2 OS=Schizosaccharomyces pombe (strain 972 / ATCC 24843) OX=284812 GN=rpc2 PE=2 SV=1 - [RPC2_SCHPO]	6.34672	5.58	5	5	25.4874	15.02	12	13	29.0361	13.48	10	11	36.9632	18.11	15	15	19.8534	10.9	8	8		Q9P3W6	468	53.7032	8.98291	Uncharacterized protein C458.02c OS=Schizosaccharomyces pombe (strain 972 / ATCC 24843) OX=284812 GN=SPAC458.02c PE=1 SV=1 - [YLI2_SCHPO]	32.2804	22.44	10	12	52.118	33.33	16	20
O13910	598	67.6659	4.58936	U3 small nucleolar ribonucleoprotein protein mpp10 OS=Schizosaccharomyces pombe (strain 972 / ATCC 24843) OX=284812 GN=mpp10 PE=1 SV=1 - [MPP10_SCHPO]	31.5261	21.74	9	12	36.9969	23.08	10	13	30.9249	19.73	9	12	50.1822	29.26	12	16	47.3833	29.26	12	16		Q10178	1205	137.097	6.12549	U2 snRNP component prp10 OS=Schizosaccharomyces pombe (strain 972 / ATCC 24843) OX=284812 GN=prp10 PE=1 SV=3 - [SF3B1_SCHPO]	84.4408	27.72	22	29	62.0108	21.83	17	20
O13775	716	80.6991	6.78564	Probable glutamate--tRNA ligase, cytoplasmic OS=Schizosaccharomyces pombe (strain 972 / ATCC 24843) OX=284812 GN=gus1 PE=1 SV=1 - [SYEC_SCHPO]	17.0474	24.44	10	11	28.8096	30.03	12	13	20.0062	18.02	7	8	37.8401	30.45	13	16	40.2616	27.93	12	17		Q9UUG1	317	36.0491	8.96826	Ribosome production factor 2 homolog OS=Schizosaccharomyces pombe (strain 972 / ATCC 24843) OX=284812 GN=SPAC926.08c PE=1 SV=1 - [RPF2_SCHPO]	67.62	60.57	13	21	69.4739	52.37	11	19
Q9UT21	366	40.3503	8.04541	Uncharacterized GTP-binding protein C9.07c OS=Schizosaccharomyces pombe (strain 972 / ATCC 24843) OX=284812 GN=SPAC9.07c PE=2 SV=1 - [YFY7_SCHPO]	23.7501	31.97	10	11	42.2321	44.26	12	13	40.6141	44.54	13	13	35.8618	48.36	12	12	35.3706	43.44	11	12		P07669	249	27.21	7.03467	Triosephosphate isomerase OS=Schizosaccharomyces pombe (strain 972 / ATCC 24843) OX=284812 GN=tpi1 PE=1 SV=4 - [TPIS_SCHPO]	63.2302	53.82	11	20	63.8051	50.6	9	19
O94438	252	28.5036	10.1401	40S ribosomal protein S1-B OS=Schizosaccharomyces pombe (strain 972 / ATCC 24843) OX=284812 GN=rps102 PE=1 SV=3 - [RS3A2_SCHPO]	11.7625	22.62	7	8	22.5701	22.62	7	13	24.8849	28.57	8	11	18.9184	22.62	7	9	24.0419	25.4	8	12		P42657	270	30.35	4.84326	DNA damage checkpoint protein rad25 OS=Schizosaccharomyces pombe (strain 972 / ATCC 24843) OX=284812 GN=rad25 PE=1 SV=1 - [RAD25_SCHPO]	47.6999	50.74	10	18	60.9109	39.63	8	19
Q09702	529	57.7245	8.76318	Negative regulator of differentiation 1 OS=Schizosaccharomyces pombe (strain 972 / ATCC 24843) OX=284812 GN=nrd1 PE=1 SV=1 - [NRD1_SCHPO]	16.0951	19.09	5	7	42.5668	29.49	8	13	62.7006	44.61	13	20	44.6823	35.92	9	15	73.0057	44.8	14	22		Q9UT44	451	48.6764	6.80029	Probable gamma-glutamyl phosphate reductase OS=Schizosaccharomyces pombe (strain 972 / ATCC 24843) OX=284812 GN=pro1 PE=3 SV=1 - [PROA_SCHPO]	49.7625	38.8	11	14	59.6023	47.45	14	19
O42931	438	48.9341	5.36377	26S proteasome regulatory subunit 7 homolog OS=Schizosaccharomyces pombe (strain 972 / ATCC 24843) OX=284812 GN=rpt1 PE=1 SV=2 - [PRS7_SCHPO]	45.3921	38.58	14	22	26.1038	31.28	10	13	16.989	23.74	10	11	35.6718	35.62	13	19	31.7151	31.74	12	17		O14018	450	51.61	6.34131	Serine--tRNA ligase, cytoplasmic OS=Schizosaccharomyces pombe (strain 972 / ATCC 24843) OX=284812 GN=SPAC29A4.15 PE=3 SV=1 - [SYSC_SCHPO]	63.1306	37.11	12	21	63.8184	42.44	12	19
O42914	284	30.931	10.1401	Uncharacterized protein C16A3.08c OS=Schizosaccharomyces pombe (strain 972 / ATCC 24843) OX=284812 GN=SPBC16A3.08c PE=1 SV=1 - [YBI8_SCHPO]	19.1237	32.04	7	8	35.9016	29.23	8	13	39.2362	29.23	7	12	23.025	16.55	6	9	32.858	32.39	7	11		O14124	409	46.0186	6.69775	Uncharacterized dipeptidase C3A11.10c OS=Schizosaccharomyces pombe (strain 972 / ATCC 24843) OX=284812 GN=SPAC3A11.10c PE=1 SV=1 - [DPEH1_SCHPO]	73.6098	46.45	11	24	57.9577	41.56	10	19
O60185	359	39.3555	7.29834	Methylthioribose-1-phosphate isomerase OS=Schizosaccharomyces pombe (strain 972 / ATCC 24843) OX=284812 GN=mri1 PE=3 SV=1 - [MTNA_SCHPO]	29.8228	48.47	13	15	31.5317	40.11	11	13	30.0938	34.82	9	11	37.8862	47.91	12	16	48.2934	55.43	16	21		Q09756	484	53.564	5.14795	Hexokinase-1 OS=Schizosaccharomyces pombe (strain 972 / ATCC 24843) OX=284812 GN=hxk1 PE=1 SV=1 - [HXK1_SCHPO]	92.2889	45.87	18	30	53.5833	35.74	13	19
P35551	305	32.0208	10.1694	rRNA 2'-O-methyltransferase fibrillarin OS=Schizosaccharomyces pombe (strain 972 / ATCC 24843) OX=284812 GN=fib1 PE=1 SV=1 - [FBRL_SCHPO]	34.7319	36.07	7	11	43.0821	36.07	7	13	58.312	36.07	7	18	33.3137	36.07	7	10	32.9113	25.25	6	11		Q9URM2	685	75.1347	6.80029	Probable transketolase OS=Schizosaccharomyces pombe (strain 972 / ATCC 24843) OX=284812 GN=SPBC2G5.05 PE=2 SV=1 - [TKT_SCHPO]	71.1661	38.98	16	23	57.1836	37.08	15	19
Q09330	199	21.7776	10.2134	mRNA export protein mlo3 OS=Schizosaccharomyces pombe (strain 972 / ATCC 24843) OX=284812 GN=mlo3 PE=1 SV=1 - [MLO3_SCHPO]	26.984	36.18	6	11	28.2223	36.18	6	13	49.2239	39.2	8	19	31.2364	39.2	7	11	29.8042	39.2	7	13		O74175	208	23.5147	10.6968	60S ribosomal protein L13 OS=Schizosaccharomyces pombe (strain 972 / ATCC 24843) OX=284812 GN=rpl13 PE=1 SV=1 - [RL13_SCHPO]	49.2077	41.83	5	14	67.7565	42.31	6	19
O74894	389	43.5258	5.41455	26S proteasome regulatory subunit 6B homolog OS=Schizosaccharomyces pombe (strain 972 / ATCC 24843) OX=284812 GN=rpt3 PE=3 SV=1 - [PRS6B_SCHPO]	33.5347	58.87	13	16	30.2632	52.19	11	13	27.1204	27.51	7	10	46.9352	67.1	14	19	59.1069	62.47	12	20		O74752	407	44.7925	6.59521	Mitochondrial protein import protein mas5 OS=Schizosaccharomyces pombe (strain 972 / ATCC 24843) OX=284812 GN=mas5 PE=3 SV=1 - [MAS5_SCHPO]	100.144	39.07	11	26	68.5072	40.29	11	19
O42885	572	63.6046	8.06006	Putative inorganic phosphate transporter C8E4.01c OS=Schizosaccharomyces pombe (strain 972 / ATCC 24843) OX=284812 GN=SPBC8E4.01c PE=1 SV=2 - [YBN1_SCHPO]	44.7197	27.27	11	15	33.7864	23.43	9	12	10.9718	11.19	4	5	49.0447	28.67	12	17	8.17801	4.55	3	4		O74836	216	23.9021	9.81787	60S ribosomal protein L1-B OS=Schizosaccharomyces pombe (strain 972 / ATCC 24843) OX=284812 GN=rpl101 PE=1 SV=1 - [RL1B_SCHPO]	54.1476	29.17	6	15	61.589	36.11	6	19
Q9P6K7	450	50.5743	8.99756	tRNA-aminoacylation cofactor arc1 OS=Schizosaccharomyces pombe (strain 972 / ATCC 24843) OX=284812 GN=SPAC30C2.04 PE=3 SV=1 - [ARC1_SCHPO]	46.1968	39.11	13	17	32.324	33.11	10	12	38.7144	35.33	11	13	26.4742	32.44	10	12	44.2062	41.56	13	15		O14007	474	53.0769	8.96826	H/ACA ribonucleoprotein complex subunit cbf5 OS=Schizosaccharomyces pombe (strain 972 / ATCC 24843) OX=284812 GN=cbf5 PE=3 SV=1 - [CBF5_SCHPO]	43.0833	32.91	11	14	58.4225	37.76	14	19
P41887	704	80.5461	4.95752	Heat shock protein 90 homolog OS=Schizosaccharomyces pombe (strain 972 / ATCC 24843) OX=284812 GN=swo1 PE=1 SV=2 - [HSP90_SCHPO]	28.5706	21.88	13	14	24.6761	20.17	11	12	21.5344	17.47	9	10	37.2683	26.42	14	15	25.4695	21.59	12	13		Q9P7D4	918	99.8381	7.84033	Homocitrate dehydratase, mitochondrial OS=Schizosaccharomyces pombe (strain 972 / ATCC 24843) OX=284812 GN=SPBP4H10.15 PE=3 SV=3 - [ACON2_SCHPO]	37.4229	18.85	12	13	68.9617	33.12	17	19
P09627	919	99.8204	5.18604	Plasma membrane ATPase 1 OS=Schizosaccharomyces pombe (strain 972 / ATCC 24843) OX=284812 GN=pma1 PE=1 SV=1 - [PMA1_SCHPO]	51.9352	28.94	16	19	37.4417	20.35	11	12	43.0199	21.22	11	13	40.465	18.93	11	14	37.8673	13.6	8	12		Q9P7R0	1573	173.672	6.63916	Pentafunctional AROM polypeptide OS=Schizosaccharomyces pombe (strain 972 / ATCC 24843) OX=284812 GN=aro1 PE=1 SV=1 - [ARO1_SCHPO]	61.9344	20.6	21	22	47.96	15.96	18	19
O14317	110	11.1075	4.11963	60S acidic ribosomal protein P2-C OS=Schizosaccharomyces pombe (strain 972 / ATCC 24843) OX=284812 GN=rpp203 PE=1 SV=2 - [RLA6_SCHPO]	34.9885	53.64	6	10	42.6592	98.18	6	12	52.9128	53.64	7	19	27.9706	53.64	5	9	49.3193	53.64	7	15		O59742	1173	132.23	6.66846	Clustered mitochondria protein homolog OS=Schizosaccharomyces pombe (strain 972 / ATCC 24843) OX=284812 GN=clu1 PE=3 SV=3 - [CLU_SCHPO]	73.935	19.27	13	23	61.4394	20.03	15	19
Q9UTH5	644	70.5266	5.18604	Probable lysophospholipase C1786.02 OS=Schizosaccharomyces pombe (strain 972 / ATCC 24843) OX=284812 GN=SPAC1786.02 PE=3 SV=1 - [PLB6_SCHPO]	38.9309	18.79	9	13	36.9742	15.06	8	12	19.8431	12.58	6	7	56.6062	21.12	11	20	50.198	29.04	13	19		O74835	1690	187.407	5.49072	rRNA biogenesis protein rrp5 OS=Schizosaccharomyces pombe (strain 972 / ATCC 24843) OX=284812 GN=rrp5 PE=1 SV=1 - [RRP5_SCHPO]	49.4635	14.02	17	17	52.8834	15.44	18	19
O14112	144	16.2655	9.93506	40S ribosomal protein S10-A OS=Schizosaccharomyces pombe (strain 972 / ATCC 24843) OX=284812 GN=rps1001 PE=3 SV=1 - [RS10A_SCHPO]	23.9729	47.22	5	10	21.8504	38.89	6	12	31.5936	48.61	6	13	27.4943	47.22	5	10	21.6622	47.22	5	9		P22068	525	56.8407	5.98584	ATP synthase subunit beta, mitochondrial OS=Schizosaccharomyces pombe (strain 972 / ATCC 24843) OX=284812 GN=atp2 PE=1 SV=1 - [ATPB_SCHPO]	101.151	62.67	18	27	61.2381	50.48	15	18
O94238	134	15.2004	10.3452	60S ribosomal protein L14 OS=Schizosaccharomyces pombe (strain 972 / ATCC 24843) OX=284812 GN=rpl14 PE=2 SV=1 - [RL14_SCHPO]	9.45413	24.63	4	5	16.0657	35.07	6	12	18.1677	42.54	7	11	14.3594	36.57	5	8	23.9385	32.84	6	12		Q9P7L5	438	48.2167	6.34131	Ornithine aminotransferase car2 OS=Schizosaccharomyces pombe (strain 972 / ATCC 24843) OX=284812 GN=car2 PE=2 SV=1 - [OAT_SCHPO]	103.493	62.1	15	34	55.1687	50.46	12	18
P31318	885	97.6447	9.27588	Protein arg11, mitochondrial OS=Schizosaccharomyces pombe (strain 972 / ATCC 24843) OX=284812 GN=arg11 PE=3 SV=2 - [ARG56_SCHPO]	19.2709	18.19	8	9	26.3307	23.39	11	12	24.5088	14.12	6	8	28.8513	25.31	10	11	29.5066	16.61	8	10		O74445	388	43.581	6.1001	Probable 26S proteasome subunit rpt4 OS=Schizosaccharomyces pombe (strain 972 / ATCC 24843) OX=284812 GN=rpt4 PE=3 SV=2 - [PRS10_SCHPO]	65.6473	53.35	15	22	50.0763	45.62	13	18
P87216	257	27.4428	5.70654	Protein vip1 OS=Schizosaccharomyces pombe (strain 972 / ATCC 24843) OX=284812 GN=vip1 PE=1 SV=1 - [VIPI_SCHPO]	24.1926	28.4	6	13	25.0179	28.4	6	12	25.1555	28.4	6	11	26.181	28.4	6	13	24.6575	28.4	6	12		O94284	459	51.5424	9.51025	Sulfide:quinone oxidoreductase, mitochondrial OS=Schizosaccharomyces pombe (strain 972 / ATCC 24843) OX=284812 GN=hmt2 PE=3 SV=1 - [HMT2_SCHPO]	48.1408	39.43	13	16	52.8393	45.32	15	18
Q09756	484	53.564	5.14795	Hexokinase-1 OS=Schizosaccharomyces pombe (strain 972 / ATCC 24843) OX=284812 GN=hxk1 PE=1 SV=1 - [HXK1_SCHPO]	40.8428	33.47	12	15	31.4735	40.29	12	12	19.0278	15.91	4	5	47.7033	47.52	14	17	52.1496	51.65	15	17		O94616	348	39.1302	5.63037	DNA-directed RNA polymerases I and III subunit RPAC1 OS=Schizosaccharomyces pombe (strain 972 / ATCC 24843) OX=284812 GN=rpc40 PE=3 SV=1 - [RPAC1_SCHPO]	54.8132	50.57	10	18	64.2022	40.8	9	18
Q92370	759	82.9882	6.62451	Multifunctional tryptophan biosynthesis protein OS=Schizosaccharomyces pombe (strain 972 / ATCC 24843) OX=284812 GN=trp1 PE=2 SV=2 - [TRPG_SCHPO]	40.1896	33.2	15	18	23.5076	20.03	9	12	18.6851	20.82	9	9	26.3481	22.27	9	10	26.6519	21.74	9	12		P05752	239	27.4822	10.8286	40S ribosomal protein S6-A OS=Schizosaccharomyces pombe (strain 972 / ATCC 24843) OX=284812 GN=rps601 PE=1 SV=2 - [RS6A_SCHPO]	24.7217	25.1	4	7	47.8231	43.93	8	18
O60128	249	27.5356	9.20264	40S ribosomal protein S3 OS=Schizosaccharomyces pombe (strain 972 / ATCC 24843) OX=284812 GN=rps3 PE=1 SV=1 - [RS3_SCHPO]	11.8684	23.69	4	5	34.5196	32.93	8	12	30.8692	43.78	8	11	24.9024	31.73	6	9	21.9748	40.96	7	8		O94501	556	60.0096	6.75635	T-complex protein 1 subunit alpha OS=Schizosaccharomyces pombe (strain 972 / ATCC 24843) OX=284812 GN=cct1 PE=3 SV=1 - [TCPA_SCHPO]	67.2134	41.73	18	25	41.7716	29.86	14	18
P87153	558	60.6483	5.75732	Probable T-complex protein 1 subunit eta OS=Schizosaccharomyces pombe (strain 972 / ATCC 24843) OX=284812 GN=cct7 PE=1 SV=1 - [TCPH_SCHPO]	47.3447	37.1	15	19	33.2367	27.24	11	12	5.12764	7.71	2	2	38.8276	31.36	12	13	26.5671	24.19	9	11		Q9UTJ7	641	70.4218	8.32373	Probable succinate dehydrogenase [ubiquinone] flavoprotein subunit, mitochondrial OS=Schizosaccharomyces pombe (strain 972 / ATCC 24843) OX=284812 GN=sdh1 PE=2 SV=1 - [SDHA_SCHPO]	36.8294	30.11	14	17	50.4079	39.47	15	18
P41836	403	45.041	8.27979	26S proteasome regulatory subunit 8 homolog OS=Schizosaccharomyces pombe (strain 972 / ATCC 24843) OX=284812 GN=let1 PE=3 SV=1 - [PRS8_SCHPO]	39.7956	36.97	11	16	29.0297	42.18	12	12	38.9483	38.71	11	14	46.3354	42.93	13	18	36.7842	36.72	10	12		O14344	524	56.9904	6.87354	Inosine-5'-monophosphate dehydrogenase OS=Schizosaccharomyces pombe (strain 972 / ATCC 24843) OX=284812 GN=gua1 PE=2 SV=1 - [IMDH_SCHPO]	85.9203	37.6	16	24	62.6311	32.25	12	18
O59681	342	38.1961	6.1001	Uncharacterized protein C18E5.01 OS=Schizosaccharomyces pombe (strain 972 / ATCC 24843) OX=284812 GN=SPBC18E5.01 PE=3 SV=1 - [YBS1_SCHPO]	49.0166	53.51	9	17	35.3227	43.86	8	12	24.9084	39.47	7	8	45.4097	41.23	8	16	44.4564	42.98	8	13		Q9P7W3	615	67.1608	7.89893	Probable ATP-citrate synthase subunit 1 OS=Schizosaccharomyces pombe (strain 972 / ATCC 24843) OX=284812 GN=SPBC1703.07 PE=1 SV=1 - [ACL1_SCHPO]	48.5126	26.18	14	19	45.5427	33.17	14	18
O13614	147	16.4326	9.93506	40S ribosomal protein S10-B OS=Schizosaccharomyces pombe (strain 972 / ATCC 24843) OX=284812 GN=rps1002 PE=3 SV=1 - [RS10B_SCHPO]	27.2653	46.26	5	11	23.3575	47.62	7	12	29.9702	48.3	7	12	25.0543	46.26	5	9	24.758	46.94	6	10		O74919	398	43.3502	7.51807	RNA-binding protein rnc1 OS=Schizosaccharomyces pombe (strain 972 / ATCC 24843) OX=284812 GN=rnc1 PE=1 SV=1 - [RNC1_SCHPO]	48.4378	32.91	9	15	49.6536	28.64	9	18
Q9UTE3	620	66.3986	8.77783	Rpb7-binding protein seb1 OS=Schizosaccharomyces pombe (strain 972 / ATCC 24843) OX=284812 GN=seb1 PE=1 SV=3 - [SEB1_SCHPO]	7.73641	10	5	5	31.2365	25.32	9	11	32.8156	26.45	10	13	23.5408	23.87	9	10	24.5048	19.19	7	9		O60143	251	28.7126	9.96436	60S ribosomal protein L7-C OS=Schizosaccharomyces pombe (strain 972 / ATCC 24843) OX=284812 GN=rpl701 PE=1 SV=1 - [RL7C_SCHPO]	34.3388	32.27	7	12	52.1101	32.27	7	18
P87233	461	51.2523	6.48096	SWM histone demethylase complex subunit phf1 OS=Schizosaccharomyces pombe (strain 972 / ATCC 24843) OX=284812 GN=phf1 PE=1 SV=1 - [PHF1_SCHPO]	13.7459	22.56	5	5	32.8125	36.01	8	11	21.452	27.98	7	8	32.0514	36.01	9	11	27.6745	34.49	7	9		Q9P380	618	68.455	5.57959	Probable peptide transporter ptr2 OS=Schizosaccharomyces pombe (strain 972 / ATCC 24843) OX=284812 GN=ptr2 PE=1 SV=1 - [PTR2_SCHPO]	75.8701	24.27	12	22	55.7415	20.71	10	18
Q9UT27	401	44.8437	5.42725	Pyruvyl transferase 1 OS=Schizosaccharomyces pombe (strain 972 / ATCC 24843) OX=284812 GN=pvg1 PE=1 SV=1 - [PVG1_SCHPO]	13.9489	23.44	8	9	31.7335	29.18	7	11	29.6723	29.68	6	11	67.265	40.9	10	23	47.6634	35.66	8	15		Q9UUE1	1185	130.778	7.09326	Pyruvate carboxylase OS=Schizosaccharomyces pombe (strain 972 / ATCC 24843) OX=284812 GN=pyr1 PE=3 SV=1 - [PYC_SCHPO]	45.411	17.05	15	18	43.872	17.05	15	18
P0CT59	130	14.751	10.272	40S ribosomal protein S22-B OS=Schizosaccharomyces pombe (strain 972 / ATCC 24843) OX=284812 GN=rps2202 PE=3 SV=1 - [RS22B_SCHPO]	22.0408	46.15	6	9	31.214	46.92	7	11	29.7437	52.31	8	12	14.0179	44.62	5	6	21.3428	36.92	5	8		O14293	503	54.7336	6.7417	Putative aldehyde dehydrogenase-like protein C9E9.09c OS=Schizosaccharomyces pombe (strain 972 / ATCC 24843) OX=284812 GN=SPAC9E9.09c PE=1 SV=1 - [YF19_SCHPO]	106.103	63.42	21	35	61.0097	44.33	13	17
O74976	512	56.2386	9.29053	Oxalate--CoA ligase OS=Schizosaccharomyces pombe (strain 972 / ATCC 24843) OX=284812 GN=pcs60 PE=1 SV=1 - [FAT2_SCHPO]	15.2521	15.04	5	5	26.6339	31.84	10	11	22.9834	22.07	8	9	22.0759	24.61	8	8	13.6652	13.48	5	5		Q9P7S2	421	47.3116	6.07471	Probable 26S proteasome regulatory subunit rpn6 OS=Schizosaccharomyces pombe (strain 972 / ATCC 24843) OX=284812 GN=rpn6 PE=3 SV=1 - [RPN6_SCHPO]	99.634	59.14	16	31	56.8841	48.22	13	17
O94316	984	111.236	5.65576	Pre-mRNA-splicing factor cwf10 OS=Schizosaccharomyces pombe (strain 972 / ATCC 24843) OX=284812 GN=cwf10 PE=1 SV=2 - [SN114_SCHPO]	11.2762	6	4	4	27.0162	15.55	10	11	16.8701	8.13	6	6	34.7669	19.21	12	13	27.5999	15.65	10	11		Q92371	151	16.1924	6.20166	Nascent polypeptide-associated complex subunit beta OS=Schizosaccharomyces pombe (strain 972 / ATCC 24843) OX=284812 GN=btf3 PE=2 SV=2 - [NACB_SCHPO]	68.6851	58.28	7	19	61.8009	58.28	8	17
P0CT67	152	17.4245	10.4917	40S ribosomal protein S18-B OS=Schizosaccharomyces pombe (strain 972 / ATCC 24843) OX=284812 GN=rps1802 PE=3 SV=1 - [RS18B_SCHPO]	17.7935	35.53	5	10	20.4073	35.53	5	11	21.8593	35.53	5	11	16.3603	35.53	5	8	22.4673	35.53	5	10		P37818	323	35.6982	5.8208	Arginase OS=Schizosaccharomyces pombe (strain 972 / ATCC 24843) OX=284812 GN=car1 PE=3 SV=1 - [ARGI1_SCHPO]	77.55	56.04	16	35	27.7032	37.15	10	17
O14007	474	53.0769	8.96826	H/ACA ribonucleoprotein complex subunit cbf5 OS=Schizosaccharomyces pombe (strain 972 / ATCC 24843) OX=284812 GN=cbf5 PE=3 SV=1 - [CBF5_SCHPO]	4.67089	6.54	2	2	28.655	33.12	10	11	39.7199	34.6	9	12	21.6888	22.15	7	7	27.0618	25.11	9	13		P78804	451	48.7586	7.48877	NADP-specific glutamate dehydrogenase OS=Schizosaccharomyces pombe (strain 972 / ATCC 24843) OX=284812 GN=gdh1 PE=1 SV=2 - [DHE4_SCHPO]	40.5129	28.16	10	15	51.0525	43.9	13	17
P78814	365	42.5405	6.99072	Pre-mRNA-splicing factor srp2 OS=Schizosaccharomyces pombe (strain 972 / ATCC 24843) OX=284812 GN=srp2 PE=1 SV=2 - [SRP2_SCHPO]	21.3302	18.36	5	7	32.6895	26.85	8	11	34.0072	30.14	8	11	31.9631	27.95	8	10	33.2168	27.67	8	11		P52808	109	11.5842	9.67139	60S ribosomal protein L30-1 OS=Schizosaccharomyces pombe (strain 972 / ATCC 24843) OX=284812 GN=rpl3001 PE=3 SV=2 - [RL30A_SCHPO]	41.0735	43.12	6	16	41.3075	43.12	6	17
Q9UUG1	317	36.0491	8.96826	Ribosome production factor 2 homolog OS=Schizosaccharomyces pombe (strain 972 / ATCC 24843) OX=284812 GN=SPAC926.08c PE=1 SV=1 - [RPF2_SCHPO]	30.5255	43.22	9	11	32.1827	35.02	8	11	30.478	35.33	8	10	28.9144	30.91	8	9	31.5462	46.69	9	10		P25457	250	28.4316	10.0669	60S ribosomal protein L7-B OS=Schizosaccharomyces pombe (strain 972 / ATCC 24843) OX=284812 GN=rpl702 PE=3 SV=1 - [RL7B_SCHPO]	48.3348	32.4	7	14	50.5186	41.2	10	17
P56286	306	34.504	6.46826	Eukaryotic translation initiation factor 2 subunit alpha OS=Schizosaccharomyces pombe (strain 972 / ATCC 24843) OX=284812 GN=tif211 PE=1 SV=1 - [IF2A_SCHPO]	11.068	27.12	5	5	33.8105	40.85	8	11	37.2177	40.85	9	13	22.8981	37.91	8	9	34.3491	46.41	9	14		O42897	497	57.31	5.78271	Probable 26S proteasome regulatory subunit rpn3 OS=Schizosaccharomyces pombe (strain 972 / ATCC 24843) OX=284812 GN=rpn3 PE=3 SV=2 - [RPN3_SCHPO]	49.5199	27.57	12	16	61.3808	37.63	13	17
O13802	333	37.7959	9.45166	Probable rRNA-processing protein ebp2 OS=Schizosaccharomyces pombe (strain 972 / ATCC 24843) OX=284812 GN=ebp2 PE=1 SV=1 - [EBP2_SCHPO]	28.2969	26.43	6	8	38.0021	26.43	7	11	33.8839	26.43	7	10	21.8821	26.43	6	6	28.5527	26.43	7	8		O60135	676	75.9172	8.20654	Long-chain-fatty-acid--CoA ligase 1 OS=Schizosaccharomyces pombe (strain 972 / ATCC 24843) OX=284812 GN=lcf1 PE=3 SV=1 - [LCF1_SCHPO]	58.3324	35.8	16	21	38.0609	26.78	14	17
O42644	600	66.8251	5.90967	CTP synthase OS=Schizosaccharomyces pombe (strain 972 / ATCC 24843) OX=284812 GN=ura7 PE=3 SV=1 - [PYRG_SCHPO]	26.8081	20	7	9	34.0151	30.5	10	11	25.9603	22	7	8	44.2	35.67	13	15	35.7215	30.17	10	13		O74407	580	66.629	6.32861	Aspartate--tRNA ligase, cytoplasmic OS=Schizosaccharomyces pombe (strain 972 / ATCC 24843) OX=284812 GN=dps1 PE=1 SV=1 - [SYDC_SCHPO]	53.728	35.86	16	20	53.629	30.52	13	17
Q10251	1079	119.857	5.73193	Eukaryotic translation initiation factor 5B OS=Schizosaccharomyces pombe (strain 972 / ATCC 24843) OX=284812 GN=SPAC56F8.03 PE=1 SV=1 - [IF2P_SCHPO]	12.5117	8.53	5	5	27.1997	15.01	9	11	20.3474	10.75	8	8	23.7748	12.05	9	9	26.8701	13.62	10	10		Q09820	925	104.463	8.33838	ATP-dependent helicase upf1 OS=Schizosaccharomyces pombe (strain 972 / ATCC 24843) OX=284812 GN=upf1 PE=3 SV=2 - [RENT1_SCHPO]	52.7432	24.11	14	17	49.9537	24	15	17
Q09900	74	8.33371	10.4917	60S ribosomal protein L38-2 OS=Schizosaccharomyces pombe (strain 972 / ATCC 24843) OX=284812 GN=rpl3802 PE=3 SV=1 - [RL38B_SCHPO]	19.3485	36.49	3	8	22.2098	48.65	5	11	23.2507	37.84	4	9	14.9561	37.84	4	6	22.4212	37.84	4	9		O14081	944	106.751	6.25244	Putative alpha,alpha-trehalose-phosphate synthase [UDP-forming] 106 kDa subunit OS=Schizosaccharomyces pombe (strain 972 / ATCC 24843) OX=284812 GN=SPAC2E11.16c PE=1 SV=1 - [TPSX_SCHPO]	55.5044	25.21	14	17	49.4672	21.5	13	17
Q09805	558	63.5121	6.27783	Vacuolar protein sorting-associated protein 45 OS=Schizosaccharomyces pombe (strain 972 / ATCC 24843) OX=284812 GN=vps45 PE=3 SV=1 - [VPS45_SCHPO]	20.9925	25.45	10	11	28.6859	24.73	10	11	18.1235	17.2	7	8	44.4657	34.05	13	18	28.0847	24.91	10	12		Q10135	1273	142.402	6.26514	Lysine-specific histone demethylase 2 OS=Schizosaccharomyces pombe (strain 972 / ATCC 24843) OX=284812 GN=lsd2 PE=1 SV=1 - [LSD2_SCHPO]	34.0093	12.88	10	11	43.0899	18.07	16	17
P37202	970	110.068	6.88818	Exosome complex exonuclease dis3 OS=Schizosaccharomyces pombe (strain 972 / ATCC 24843) OX=284812 GN=dis3 PE=1 SV=1 - [DIS3_SCHPO]	2.07435	1.96	2	2	31.8539	19.38	11	11	20.1754	9.59	6	7	25.3495	14.43	9	9	40.2027	20	11	12		Q9UT24	2176	248.653	5.22412	Pre-mRNA-splicing factor brr2 OS=Schizosaccharomyces pombe (strain 972 / ATCC 24843) OX=284812 GN=brr2 PE=1 SV=1 - [BRR2_SCHPO]	53.2913	12.13	16	18	45.3306	10.25	15	17
O94634	600	66.5019	8.44092	Threonine dehydratase, mitochondrial OS=Schizosaccharomyces pombe (strain 972 / ATCC 24843) OX=284812 GN=SPBC1677.03c PE=3 SV=1 - [THDH_SCHPO]	47.1372	34.5	13	16	33.4914	30.83	10	11	10.7355	11.5	4	4	42.4446	32.17	12	13	35.0843	28.33	9	10		B5BP45	572	62.7443	6.68311	Uncharacterized amino-acid permease C460.01c OS=Schizosaccharomyces pombe (strain 972 / ATCC 24843) OX=284812 GN=SPBC460.01c PE=3 SV=1 - [YP51_SCHPO]	73.9857	11.54	8	24	45.6731	13.11	9	17
O60179	1649	186.294	5.90967	U3 small nucleolar RNA-associated protein 10 OS=Schizosaccharomyces pombe (strain 972 / ATCC 24843) OX=284812 GN=utp10 PE=3 SV=1 - [UTP10_SCHPO]	2.67054	1.39	2	2	24.4371	7.64	11	11	19.6122	8	10	10	26.6465	14.19	16	16	16.802	7.52	10	10		O14317	110	11.1075	4.11963	60S acidic ribosomal protein P2-C OS=Schizosaccharomyces pombe (strain 972 / ATCC 24843) OX=284812 GN=rpp203 PE=1 SV=2 - [RLA6_SCHPO]	81.3741	98.18	8	18	78.204	98.18	8	16
Q9P7L5	438	48.2167	6.34131	Ornithine aminotransferase car2 OS=Schizosaccharomyces pombe (strain 972 / ATCC 24843) OX=284812 GN=car2 PE=2 SV=1 - [OAT_SCHPO]	50.0268	44.29	12	19	34.2852	39.73	9	11	42.5143	44.06	10	13	33.8131	35.16	8	10	49.312	54.79	13	16		Q9USX8	239	27.2114	6.55127	U2 small nuclear ribonucleoprotein A' OS=Schizosaccharomyces pombe (strain 972 / ATCC 24843) OX=284812 GN=lea1 PE=1 SV=1 - [RU2A_SCHPO]	70.2884	68.62	10	19	64.3892	68.62	9	16
Q10202	578	63.8731	9.36377	ATP-dependent RNA helicase dbp3 OS=Schizosaccharomyces pombe (strain 972 / ATCC 24843) OX=284812 GN=dbp3 PE=3 SV=1 - [DBP3_SCHPO]	13.9145	14.53	5	6	30.8349	26.99	11	11	59.121	32.18	14	21	24.5397	23.53	9	10	15.0791	14.53	6	7		Q10101	195	21.9339	10.1401	40S ribosomal protein S7 OS=Schizosaccharomyces pombe (strain 972 / ATCC 24843) OX=284812 GN=rps7 PE=1 SV=2 - [RS7_SCHPO]	57.8192	51.28	8	17	69.1765	44.1	7	16
O94284	459	51.5424	9.51025	Sulfide:quinone oxidoreductase, mitochondrial OS=Schizosaccharomyces pombe (strain 972 / ATCC 24843) OX=284812 GN=hmt2 PE=3 SV=1 - [HMT2_SCHPO]	31.5462	31.37	9	11	27.7626	30.07	9	11	6.15563	8.93	3	3	33.3718	38.78	11	14	39.4934	38.34	11	14		O14049	200	22.579	10.9312	40S ribosomal protein S8-A OS=Schizosaccharomyces pombe (strain 972 / ATCC 24843) OX=284812 GN=rps801 PE=3 SV=1 - [RS8A_SCHPO]	47.7083	46	9	16	42.6939	46	9	16
O94692	465	51.5295	5.38916	RuvB-like helicase 2 OS=Schizosaccharomyces pombe (strain 972 / ATCC 24843) OX=284812 GN=rvb2 PE=1 SV=1 - [RUVB2_SCHPO]	38.5869	31.83	10	14	26.0408	30.97	10	11	31.2942	28.39	9	11	47.3877	35.48	11	18	34.2632	30.54	9	12		P24487	536	58.551	9.08545	ATP synthase subunit alpha, mitochondrial OS=Schizosaccharomyces pombe (strain 972 / ATCC 24843) OX=284812 GN=atp1 PE=3 SV=1 - [ATPA_SCHPO]	60.2879	41.42	19	23	37.9306	32.84	15	16
P36612	448	50.0288	5.74463	26S proteasome regulatory subunit 4 homolog OS=Schizosaccharomyces pombe (strain 972 / ATCC 24843) OX=284812 GN=mts2 PE=2 SV=1 - [PRS4_SCHPO]	29.9291	20.98	7	10	33.6387	25.45	8	11	27.6581	23.88	8	10	36.2576	33.71	10	12	28.1561	31.47	9	10		O60185	359	39.3555	7.29834	Methylthioribose-1-phosphate isomerase OS=Schizosaccharomyces pombe (strain 972 / ATCC 24843) OX=284812 GN=mri1 PE=3 SV=1 - [MTNA_SCHPO]	50.3225	40.11	13	18	42.4281	35.93	12	16
Q96WV0	286	31.3108	6.13818	Uncharacterized urease accessory protein ureG-like OS=Schizosaccharomyces pombe (strain 972 / ATCC 24843) OX=284812 GN=SPCPB16A4.05c PE=3 SV=1 - [UREG_SCHPO]	24.05	30.77	8	10	28.7866	30.42	8	11	18.7822	30.77	8	10	23.9556	34.62	9	11	21.4513	30.77	7	9		Q9UT32	373	41.3324	9.74463	Putative ribosome biogenesis protein C8F11.04 OS=Schizosaccharomyces pombe (strain 972 / ATCC 24843) OX=284812 GN=SPAC8F11.04 PE=3 SV=1 - [RL1DB_SCHPO]	60.5172	42.63	14	19	46.3652	33.24	13	16
O74905	189	21.3685	9.5835	60S ribosomal protein L9-B OS=Schizosaccharomyces pombe (strain 972 / ATCC 24843) OX=284812 GN=rpl902 PE=3 SV=1 - [RL9B_SCHPO]	19.6603	52.38	5	6	32.0549	52.91	7	11	54.3754	52.91	9	17	30.1625	42.33	7	10	43.101	32.28	6	15		Q92344	385	40.9753	4.65283	Putative cell agglutination protein pfl8 OS=Schizosaccharomyces pombe (strain 972 / ATCC 24843) OX=284812 GN=pfl8 PE=1 SV=1 - [PFL8_SCHPO]	69.6676	42.34	8	22	37.923	32.21	7	16
O59838	720	80.3255	5.07178	Heat shock protein homolog pss1 OS=Schizosaccharomyces pombe (strain 972 / ATCC 24843) OX=284812 GN=pss1 PE=1 SV=2 - [HSP7F_SCHPO]	28.2947	19.31	11	11	27.6512	17.08	9	10	29.0965	17.36	10	10	32.6716	27.5	14	14	27.4968	23.06	12	12		O60128	249	27.5356	9.20264	40S ribosomal protein S3 OS=Schizosaccharomyces pombe (strain 972 / ATCC 24843) OX=284812 GN=rps3 PE=1 SV=1 - [RS3_SCHPO]	40.4849	40.16	8	15	46.4262	39.36	8	16
P28745	539	58.3134	5.63037	Protein pim1 OS=Schizosaccharomyces pombe (strain 972 / ATCC 24843) OX=284812 GN=pim1 PE=1 SV=2 - [RCC1_SCHPO]	28.4055	31.54	8	9	31.5667	31.54	8	10	39.6481	39.52	10	12	18.7229	20.78	5	6	41.8116	35.44	9	13		Q9P7S7	508	55.7246	9.05615	Nucleolar protein 58 OS=Schizosaccharomyces pombe (strain 972 / ATCC 24843) OX=284812 GN=nop58 PE=1 SV=1 - [NOP58_SCHPO]	43.1679	36.02	12	13	56.8389	37.6	12	16
P18869	371	39.7079	5.51611	3-isopropylmalate dehydrogenase OS=Schizosaccharomyces pombe (strain 972 / ATCC 24843) OX=284812 GN=leu1 PE=1 SV=1 - [LEU3_SCHPO]	30.6277	33.96	7	11	32.5971	32.61	6	10	19.8134	24.26	5	7	34.3555	35.58	7	13	38.7714	35.58	7	13		Q10202	578	63.8731	9.36377	ATP-dependent RNA helicase dbp3 OS=Schizosaccharomyces pombe (strain 972 / ATCC 24843) OX=284812 GN=dbp3 PE=3 SV=1 - [DBP3_SCHPO]	44.2666	30.1	11	13	50.1387	29.24	13	16
O74445	388	43.581	6.1001	Probable 26S proteasome subunit rpt4 OS=Schizosaccharomyces pombe (strain 972 / ATCC 24843) OX=284812 GN=rpt4 PE=3 SV=2 - [PRS10_SCHPO]	21.3298	36.34	10	11	17.4608	27.06	8	10	7.65683	20.36	6	6	24.7037	25.77	10	12	20.3869	37.89	11	12		P0CT69	176	20.5862	10.4185	60S ribosomal protein L20-B OS=Schizosaccharomyces pombe (strain 972 / ATCC 24843) OX=284812 GN=rpl2002 PE=1 SV=1 - [RL20B_SCHPO]	20.8958	38.07	7	11	37.2173	38.07	7	16
O14011	488	54.1577	5.10986	Pre-mRNA-processing factor 19 OS=Schizosaccharomyces pombe (strain 972 / ATCC 24843) OX=284812 GN=prp19 PE=1 SV=1 - [PRP19_SCHPO]	32.9983	25.2	6	11	33.2019	26.43	7	10	29.9228	34.02	8	11	24.1995	32.58	8	9	27.9702	29.1	8	10		O74892	253	27.6198	10.0815	40S ribosomal protein S2 OS=Schizosaccharomyces pombe (strain 972 / ATCC 24843) OX=284812 GN=rps2 PE=1 SV=1 - [RS2_SCHPO]	36.8692	28.06	7	12	43.2387	34.39	8	16
S6CCW7	578	65.2211	8.93896	ATP-dependent RNA helicase Has1 OS=Schizosaccharomyces pombe OX=4896 GN=has1 PE=3 SV=1 - [S6CCW7_SCHPM]	0	2.42	1	1	17.0459	23.36	10	10	14.1599	19.2	8	8	15.8465	16.61	8	8	23.7523	26.64	11	12		P0CT70	253	27.0834	10.8579	60S ribosomal protein L2-A OS=Schizosaccharomyces pombe (strain 972 / ATCC 24843) OX=284812 GN=rpl801 PE=3 SV=1 - [RL2A_SCHPO]	42.7739	33.2	5	14	50.6297	33.2	5	16
Q9UTJ2	257	29.2048	5.41455	Phosphomannomutase OS=Schizosaccharomyces pombe (strain 972 / ATCC 24843) OX=284812 GN=pmm1 PE=2 SV=1 - [PMM_SCHPO]	12.8468	22.18	5	5	29.4878	35.8	7	10	13.0143	16.73	4	5	18.5686	35.41	6	7						P78814	365	42.5405	6.99072	Pre-mRNA-splicing factor srp2 OS=Schizosaccharomyces pombe (strain 972 / ATCC 24843) OX=284812 GN=srp2 PE=1 SV=2 - [SRP2_SCHPO]	34.5807	32.6	10	12	57.9771	32.6	10	16
Q9C102	2111	232.701	6.34131	Putative glutamate synthase [NADPH] OS=Schizosaccharomyces pombe (strain 972 / ATCC 24843) OX=284812 GN=glt1 PE=2 SV=1 - [GLT1_SCHPO]	41.3294	11.23	15	16	25.5049	6.68	10	10	37.7855	10.56	15	15	66.214	17.24	24	25	33.6922	9.81	14	14		Q09740	696	77.2728	6.63916	Probable glutamine--fructose-6-phosphate aminotransferase [isomerizing] OS=Schizosaccharomyces pombe (strain 972 / ATCC 24843) OX=284812 GN=SPBC12C2.11 PE=3 SV=2 - [GFA1_SCHPO]	36.2621	23.13	10	11	45.1006	25.43	14	16
Q10232	190	21.4994	9.46631	60S ribosomal protein L9-A OS=Schizosaccharomyces pombe (strain 972 / ATCC 24843) OX=284812 GN=rpl901 PE=3 SV=1 - [RL9A_SCHPO]	17.0548	41.05	4	6	22.3633	47.89	6	10	35.8179	47.89	8	13	21.0191	37.37	6	9	20.4926	21.05	3	7		O94316	984	111.236	5.65576	Pre-mRNA-splicing factor cwf10 OS=Schizosaccharomyces pombe (strain 972 / ATCC 24843) OX=284812 GN=cwf10 PE=1 SV=2 - [SN114_SCHPO]	51.1598	27.74	17	18	49.7313	23.07	14	16
Q9UT19	764	85.2863	6.37939	Probable 5-methyltetrahydropteroyltriglutamate--homocysteine methyltransferase OS=Schizosaccharomyces pombe (strain 972 / ATCC 24843) OX=284812 GN=met26 PE=1 SV=1 - [METE_SCHPO]	18.585	17.02	9	10	14.8885	15.84	9	10	28.0333	27.36	14	15	16.8809	17.93	10	10	13.0614	12.04	7	7		Q09785	1031	114.16	7.31299	Putative glycine dehydrogenase (decarboxylating), mitochondrial OS=Schizosaccharomyces pombe (strain 972 / ATCC 24843) OX=284812 GN=gcv2 PE=3 SV=2 - [GCSP_SCHPO]	74.5815	24.64	16	25	50.4027	20.47	13	16
Q9UT44	451	48.6764	6.80029	Probable gamma-glutamyl phosphate reductase OS=Schizosaccharomyces pombe (strain 972 / ATCC 24843) OX=284812 GN=pro1 PE=3 SV=1 - [PROA_SCHPO]	20.2309	34.15	9	11	22.8269	31.04	9	10	13.9869	9.31	3	4	19.0472	18.85	6	7	7.46833	12.86	3	3		Q9UUF7	940	104.634	5.64307	Coatomer subunit beta OS=Schizosaccharomyces pombe (strain 972 / ATCC 24843) OX=284812 GN=sec26 PE=3 SV=1 - [COPB_SCHPO]	42.2042	21.7	13	15	57.7989	23.62	12	16
Q92344	385	40.9753	4.65283	Putative cell agglutination protein pfl8 OS=Schizosaccharomyces pombe (strain 972 / ATCC 24843) OX=284812 GN=pfl8 PE=1 SV=1 - [PFL8_SCHPO]	31.3105	29.35	7	15	28.7448	29.35	6	10	18.6024	19.22	5	7	22.1348	29.35	6	7	20.5973	24.94	5	8		P87115	1033	116.391	7.81104	RNA cytidine acetyltransferase OS=Schizosaccharomyces pombe (strain 972 / ATCC 24843) OX=284812 GN=nat10 PE=1 SV=1 - [NAT10_SCHPO]	29.7284	15.88	10	10	42.9075	21.68	13	16
Q9USX8	239	27.2114	6.55127	U2 small nuclear ribonucleoprotein A' OS=Schizosaccharomyces pombe (strain 972 / ATCC 24843) OX=284812 GN=lea1 PE=1 SV=1 - [RU2A_SCHPO]	37.2328	51.88	7	12	31.9613	47.7	6	10	43.9308	67.36	8	12	27.8472	51.88	7	10	44.8444	63.18	7	12		O74548	441	47.4799	9.08545	Probable acetylornithine aminotransferase, mitochondrial OS=Schizosaccharomyces pombe (strain 972 / ATCC 24843) OX=284812 GN=arg1 PE=2 SV=1 - [ARGD_SCHPO]	60.338	56.46	17	19	53.0539	45.35	13	15
O94666	1405	157.462	7.7085	DNA-directed RNA polymerase III subunit rpc1 OS=Schizosaccharomyces pombe (strain 972 / ATCC 24843) OX=284812 GN=rpc1 PE=2 SV=1 - [RPC1_SCHPO]	12.1451	4.7	5	5	24.4676	11.46	10	10	21.0717	8.4	8	10	38.0738	15.73	14	17	15.06	6.76	5	6		O94303	541	59.3619	6.30322	Imidazole glycerol phosphate synthase hisHF OS=Schizosaccharomyces pombe (strain 972 / ATCC 24843) OX=284812 GN=his4 PE=3 SV=3 - [HIS5_SCHPO]	75.5442	53.05	21	28	43.2096	34.57	12	15
O94476	244	26.2163	4.60205	Eukaryotic translation initiation factor 6 OS=Schizosaccharomyces pombe (strain 972 / ATCC 24843) OX=284812 GN=tif6 PE=3 SV=1 - [IF6_SCHPO]	36.2089	51.64	6	11	37.7892	51.64	6	10	31.4028	42.21	5	8	34.6495	43.03	5	9	22.8603	45.08	5	6		P56286	306	34.504	6.46826	Eukaryotic translation initiation factor 2 subunit alpha OS=Schizosaccharomyces pombe (strain 972 / ATCC 24843) OX=284812 GN=tif211 PE=1 SV=1 - [IF2A_SCHPO]	50.8753	48.69	11	17	44.9886	51.31	11	15
O94413	321	34.7573	7.97217	Ribose-phosphate pyrophosphokinase 2 OS=Schizosaccharomyces pombe (strain 972 / ATCC 24843) OX=284812 GN=SPCC1620.06c PE=1 SV=1 - [KPR2_SCHPO]	26.9316	27.1	8	9	30.0114	32.71	9	10	15.019	27.41	5	6	27.0974	29.28	8	9	24.3259	28.97	7	8		P28189	151	16.9423	10.3745	40S ribosomal protein S13 OS=Schizosaccharomyces pombe (strain 972 / ATCC 24843) OX=284812 GN=rps13 PE=1 SV=2 - [RS13_SCHPO]	28.154	38.41	7	11	38.2051	46.36	8	15
O74892	253	27.6198	10.0815	40S ribosomal protein S2 OS=Schizosaccharomyces pombe (strain 972 / ATCC 24843) OX=284812 GN=rps2 PE=1 SV=1 - [RS2_SCHPO]	22.0004	28.85	6	8	28.2576	28.85	6	10	28.1243	28.85	6	10	23.0199	28.85	6	9	24.9427	28.85	6	9		O13907	492	53.909	6.0874	Probable ATP-citrate synthase subunit 2 OS=Schizosaccharomyces pombe (strain 972 / ATCC 24843) OX=284812 GN=SPAC22A12.16 PE=1 SV=1 - [ACL2_SCHPO]	42.9117	36.38	11	15	31.1798	32.52	12	15
P36614	305	35.2365	5.5542	Serine/threonine-protein phosphatase ppe1 OS=Schizosaccharomyces pombe (strain 972 / ATCC 24843) OX=284812 GN=ppe1 PE=1 SV=1 - [PPE1_SCHPO]	3.61631	5.25	1	1	26.4949	36.39	8	10	25.3936	35.08	7	9	7.02505	9.18	2	2	32.322	38.03	9	13		Q9US13	381	43.4296	5.37646	Probable 26S proteasome regulatory subunit rpn9 OS=Schizosaccharomyces pombe (strain 972 / ATCC 24843) OX=284812 GN=rpn9 PE=3 SV=1 - [RPN9_SCHPO]	61.8948	45.41	13	18	54.3449	40.42	10	15
O94715	153	17.5085	10.3892	40S ribosomal protein S15-A OS=Schizosaccharomyces pombe (strain 972 / ATCC 24843) OX=284812 GN=rps1501 PE=3 SV=1 - [RS15A_SCHPO]	24.7408	44.44	3	10	21.1644	44.44	3	10	50.5623	44.44	3	15	13.8197	44.44	3	6	42.2257	44.44	3	14		O59675	192	22.2312	10.3745	40S ribosomal protein S9-B OS=Schizosaccharomyces pombe (strain 972 / ATCC 24843) OX=284812 GN=rps902 PE=1 SV=3 - [RS9B_SCHPO]	15.6294	36.98	9	10	21.4738	42.19	12	15
P0CT84	165	17.6555	9.30518	60S ribosomal protein L12-B OS=Schizosaccharomyces pombe (strain 972 / ATCC 24843) OX=284812 GN=rpl1202 PE=3 SV=1 - [RL12B_SCHPO]	32.1356	34.55	4	9	35.5469	34.55	4	10	53.7254	34.55	4	15	22.6707	24.85	3	6	37.4191	43.64	5	12		O42947	737	82.4695	5.75732	Uncharacterized protein C16H5.12c OS=Schizosaccharomyces pombe (strain 972 / ATCC 24843) OX=284812 GN=SPBC16H5.12c PE=1 SV=3 - [YBPC_SCHPO]	52.5592	33.51	11	15	52.0235	36.5	13	15
O59797	393	44.3205	4.61475	Putative nucleosome assembly protein C364.06 OS=Schizosaccharomyces pombe (strain 972 / ATCC 24843) OX=284812 GN=SPCC364.06 PE=1 SV=1 - [YCO6_SCHPO]	27.8594	23.92	6	10	38.0396	26.21	5	10	23.2839	17.81	4	8	32.4291	29.77	6	11	20.1726	22.9	5	6		P36595	142	15.7187	4.37354	DNA-directed RNA polymerases I, II, and III subunit RPABC2 OS=Schizosaccharomyces pombe (strain 972 / ATCC 24843) OX=284812 GN=rpb6 PE=1 SV=1 - [RPAB2_SCHPO]	8.40793	23.24	2	3	44.6696	35.21	4	15
Q10178	1205	137.097	6.12549	U2 snRNP component prp10 OS=Schizosaccharomyces pombe (strain 972 / ATCC 24843) OX=284812 GN=prp10 PE=1 SV=3 - [SF3B1_SCHPO]	17.4838	9.63	8	8	23.9828	13.69	10	10	19.7532	12.7	10	11	27.8436	18.51	13	13	33.1269	17.76	14	15		O59778	363	40.6248	9.1001	Biotin synthase OS=Schizosaccharomyces pombe (strain 972 / ATCC 24843) OX=284812 GN=bio2 PE=1 SV=1 - [BIOB_SCHPO]	47.5444	32.51	8	16	47.0571	31.96	8	15
Q9P380	618	68.455	5.57959	Probable peptide transporter ptr2 OS=Schizosaccharomyces pombe (strain 972 / ATCC 24843) OX=284812 GN=ptr2 PE=1 SV=1 - [PTR2_SCHPO]	24.5643	20.55	9	13	22.7132	16.67	7	9	5.64704	4.53	2	2	40.7061	20.06	11	15	37.3421	19.42	11	15		O14363	216	23.8691	9.78857	60S ribosomal protein L1-A OS=Schizosaccharomyces pombe (strain 972 / ATCC 24843) OX=284812 GN=rpl102 PE=1 SV=1 - [RL1A_SCHPO]	36.737	23.61	4	10	46.1783	29.63	5	15
O74427	454	51.3571	7.50342	Uridine kinase OS=Schizosaccharomyces pombe (strain 972 / ATCC 24843) OX=284812 GN=urk1 PE=3 SV=1 - [URK1_SCHPO]	13.4594	13	5	6	17.2149	22.47	7	9	6.77205	9.03	3	4	22.357	22.69	7	9	19.6421	21.37	7	9		Q09722	402	45.0571	5.08447	Eukaryotic translation initiation factor 3 subunit M OS=Schizosaccharomyces pombe (strain 972 / ATCC 24843) OX=284812 GN=eif3m PE=1 SV=2 - [EIF3M_SCHPO]	34.727	27.11	8	12	44.4036	29.6	9	15
O13845	603	69.3203	8.98291	RNA-binding protein rsd1 OS=Schizosaccharomyces pombe (strain 972 / ATCC 24843) OX=284812 GN=rsd1 PE=1 SV=2 - [RSD1_SCHPO]	13.0971	17.58	7	7	19.2647	15.92	8	9	17.9005	14.26	6	7	18.7727	16.25	7	9	16.767	11.61	5	6		O42885	572	63.6046	8.06006	Putative inorganic phosphate transporter C8E4.01c OS=Schizosaccharomyces pombe (strain 972 / ATCC 24843) OX=284812 GN=SPBC8E4.01c PE=1 SV=2 - [YBN1_SCHPO]	61.8578	26.22	13	17	50.9885	23.78	10	15
Q10253	286	31.7283	5.73193	Meiotically up-regulated gene 64 protein OS=Schizosaccharomyces pombe (strain 972 / ATCC 24843) OX=284812 GN=mug64 PE=1 SV=3 - [MUG64_SCHPO]	26.9154	40.21	7	9	27.9303	42.31	7	9	14.4325	25.87	4	4	18.0354	28.67	5	6	42.7028	45.1	8	14		Q9C102	2111	232.701	6.34131	Putative glutamate synthase [NADPH] OS=Schizosaccharomyces pombe (strain 972 / ATCC 24843) OX=284812 GN=glt1 PE=2 SV=1 - [GLT1_SCHPO]	37.9262	9.1	12	13	48.4951	10.42	12	15
P47943	392	44.4076	5.021	ATP-dependent RNA helicase eIF4A OS=Schizosaccharomyces pombe (strain 972 / ATCC 24843) OX=284812 GN=tif1 PE=1 SV=2 - [IF4A_SCHPO]	22.036	28.57	8	13	18.4074	32.4	7	9	17.1766	27.04	7	7	34.4501	38.27	9	13	28.969	33.67	8	11		O14187	2363	274.382	8.89502	Pre-mRNA-splicing factor spp42 OS=Schizosaccharomyces pombe (strain 972 / ATCC 24843) OX=284812 GN=spp42 PE=1 SV=1 - [SPP42_SCHPO]	36.2087	9.39	18	18	33.9953	6.98	15	15
P0CU17	443	51.5859	6.48096	26S proteasome regulatory subunit rpn501 OS=Schizosaccharomyces pombe (strain 972 / ATCC 24843) OX=284812 GN=rpn501 PE=1 SV=1 - [RPN51_SCHPO]	18.6108	30.02	11	11	19.7759	21.67	8	9	18.5357	21.44	9	9	43.1276	40.63	13	18	45.8797	44.02	16	19		P08094	110	11.1514	4.04346	60S acidic ribosomal protein P2-alpha OS=Schizosaccharomyces pombe (strain 972 / ATCC 24843) OX=284812 GN=rpp201 PE=1 SV=1 - [RLA2_SCHPO]	46.4808	98.18	7	11	55.134	84.55	7	14
P04910	131	13.7676	10.521	Histone H2A-beta OS=Schizosaccharomyces pombe (strain 972 / ATCC 24843) OX=284812 GN=hta2 PE=1 SV=2 - [H2A2_SCHPO]	22.5486	38.17	3	9	17.348	43.51	4	9	26.5971	43.51	4	11	14.049	43.51	4	8	18.9289	43.51	4	10		P36579	180	20.6056	6.20166	ADP-ribosylation factor 1 OS=Schizosaccharomyces pombe (strain 972 / ATCC 24843) OX=284812 GN=arf1 PE=2 SV=2 - [ARF1_SCHPO]	40.4598	59.44	7	12	42.861	51.67	6	14
Q9UTJ7	641	70.4218	8.32373	Probable succinate dehydrogenase [ubiquinone] flavoprotein subunit, mitochondrial OS=Schizosaccharomyces pombe (strain 972 / ATCC 24843) OX=284812 GN=sdh1 PE=2 SV=1 - [SDHA_SCHPO]	22.5208	20.44	9	9	25.6847	20.59	8	9	24.884	20.75	8	9	36.9095	26.37	11	14	15.9871	12.17	5	6		O14112	144	16.2655	9.93506	40S ribosomal protein S10-A OS=Schizosaccharomyces pombe (strain 972 / ATCC 24843) OX=284812 GN=rps1001 PE=3 SV=1 - [RS10A_SCHPO]	39.5183	44.44	6	15	38.997	40.28	5	14
O13724	459	51.3443	4.79248	Zinc finger protein zpr1 OS=Schizosaccharomyces pombe (strain 972 / ATCC 24843) OX=284812 GN=zpr1 PE=3 SV=1 - [ZPR1_SCHPO]	26.8486	31.37	9	12	24.2786	28.1	8	9	25.4731	28.1	8	10	34.024	35.95	10	12	36.2612	31.15	9	12		O13940	376	41.2922	6.88818	Probable low-specificity L-threonine aldolase OS=Schizosaccharomyces pombe (strain 972 / ATCC 24843) OX=284812 GN=gly1 PE=3 SV=1 - [GLY1_SCHPO]	47.0638	37.23	8	12	55.1069	43.09	10	14
O13741	438	49.3507	9.36377	Nucleolar protein 12 OS=Schizosaccharomyces pombe (strain 972 / ATCC 24843) OX=284812 GN=nop12 PE=1 SV=1 - [NOP12_SCHPO]	23.5577	22.15	7	8	25.997	23.97	8	9	28.6128	26.26	9	10	20.0374	21.69	6	7	23.4007	21.69	7	8		Q09757	191	22.1472	10.3745	40S ribosomal protein S9-A OS=Schizosaccharomyces pombe (strain 972 / ATCC 24843) OX=284812 GN=rps901 PE=1 SV=2 - [RS9A_SCHPO]	12.165	32.46	7	8	18.4996	41.88	11	14
Q9P4X4	289	32.2021	5.021	Probable vesicular-fusion protein sec17 homolog OS=Schizosaccharomyces pombe (strain 972 / ATCC 24843) OX=284812 GN=sec17 PE=1 SV=1 - [SEC17_SCHPO]	29.4173	39.79	7	10	27.4929	39.79	7	9	24.1136	34.26	6	8	42.0677	37.72	8	13	39.1389	40.14	8	12		O14011	488	54.1577	5.10986	Pre-mRNA-processing factor 19 OS=Schizosaccharomyces pombe (strain 972 / ATCC 24843) OX=284812 GN=prp19 PE=1 SV=1 - [PRP19_SCHPO]	69.8307	41.19	11	18	47.6739	37.7	10	14
P0CT77	174	19.8786	10.0669	60S ribosomal protein L11-A OS=Schizosaccharomyces pombe (strain 972 / ATCC 24843) OX=284812 GN=rpl1101 PE=2 SV=1 - [RL11A_SCHPO]	11.5636	29.89	4	5	23.7633	36.21	6	9	29.1063	36.21	6	11	12.9171	36.21	5	6	26.811	36.21	6	9		P42656	270	30.0639	4.71631	DNA damage checkpoint protein rad24 OS=Schizosaccharomyces pombe (strain 972 / ATCC 24843) OX=284812 GN=rad24 PE=1 SV=2 - [RAD24_SCHPO]	37.5341	40.74	8	16	41.4871	37.04	7	14
P87115	1033	116.391	7.81104	RNA cytidine acetyltransferase OS=Schizosaccharomyces pombe (strain 972 / ATCC 24843) OX=284812 GN=nat10 PE=1 SV=1 - [NAT10_SCHPO]	3.57736	2.03	2	2	20.2268	15	9	9	32.1718	25.75	16	20	9.56903	9.39	6	6	28.3829	12.97	9	12		O94438	252	28.5036	10.1401	40S ribosomal protein S1-B OS=Schizosaccharomyces pombe (strain 972 / ATCC 24843) OX=284812 GN=rps102 PE=1 SV=3 - [RS3A2_SCHPO]	32.6179	39.29	9	14	34.5478	34.52	8	14
Q09781	252	28.4704	9.99365	40S ribosomal protein S1-A OS=Schizosaccharomyces pombe (strain 972 / ATCC 24843) OX=284812 GN=rps101 PE=3 SV=2 - [RS3A1_SCHPO]	16.209	23.02	6	8	9.77634	23.02	6	9	12.9446	23.02	7	9	7.67359	19.84	5	6	13.0146	28.57	7	10		P18869	371	39.7079	5.51611	3-isopropylmalate dehydrogenase OS=Schizosaccharomyces pombe (strain 972 / ATCC 24843) OX=284812 GN=leu1 PE=1 SV=1 - [LEU3_SCHPO]	50.5674	38.81	8	16	48.0409	39.08	9	14
P04688	455	51.1196	5.08447	Tubulin alpha-1 chain OS=Schizosaccharomyces pombe (strain 972 / ATCC 24843) OX=284812 GN=nda2 PE=1 SV=2 - [TBA1_SCHPO]	19.3753	22.86	6	8	22.6359	32.97	9	9	19.4163	20	6	7	39.8839	35.82	9	13	32.9246	28.35	8	11		P05219	448	49.44	4.85596	Tubulin beta chain OS=Schizosaccharomyces pombe (strain 972 / ATCC 24843) OX=284812 GN=nda3 PE=1 SV=2 - [TBB_SCHPO]	46.8284	31.03	10	14	53.0539	37.95	12	14
P05219	448	49.44	4.85596	Tubulin beta chain OS=Schizosaccharomyces pombe (strain 972 / ATCC 24843) OX=284812 GN=nda3 PE=1 SV=2 - [TBB_SCHPO]	37.0631	40.63	11	12	25.2074	24.33	6	9	24.9369	26.56	7	9	32.4657	24.55	7	11	30.3154	31.7	8	10		O14277	203	22.2109	9.89111	40S ribosomal protein S5-A OS=Schizosaccharomyces pombe (strain 972 / ATCC 24843) OX=284812 GN=rps5 PE=3 SV=1 - [RS5A_SCHPO]	41.4221	36.45	7	13	44.5174	36.45	7	14
O59734	78	8.65458	5.26221	Small nuclear ribonucleoprotein F OS=Schizosaccharomyces pombe (strain 972 / ATCC 24843) OX=284812 GN=smf1 PE=1 SV=1 - [RUXF_SCHPO]	16.0661	73.08	4	6	25.4083	73.08	4	9	15.4875	73.08	4	6	30.3839	73.08	5	11	23.4004	73.08	5	8		Q96WV0	286	31.3108	6.13818	Uncharacterized urease accessory protein ureG-like OS=Schizosaccharomyces pombe (strain 972 / ATCC 24843) OX=284812 GN=SPCPB16A4.05c PE=3 SV=1 - [UREG_SCHPO]	46.9274	36.01	11	15	46.218	32.87	9	14
Q9USZ6	241	26.6468	8.52881	Ribosome assembly factor mrt4 OS=Schizosaccharomyces pombe (strain 972 / ATCC 24843) OX=284812 GN=mrt4 PE=3 SV=1 - [MRT4_SCHPO]	20.6673	54.77	7	10	27.1874	37.34	5	9	27.9191	50.62	6	9	18.8052	37.34	5	6	17.1053	33.61	4	5		O94374	539	59.8151	4.84326	Importin subunit alpha-2 OS=Schizosaccharomyces pombe (strain 972 / ATCC 24843) OX=284812 GN=imp1 PE=1 SV=1 - [IMA2_SCHPO]					47.5944	35.81	11	14
O94514	497	55.354	8.89502	Nucleolar protein 56 OS=Schizosaccharomyces pombe (strain 972 / ATCC 24843) OX=284812 GN=nop56 PE=3 SV=1 - [NOP56_SCHPO]	18.466	26.16	7	8	27.2874	28.37	7	9	56.1685	39.03	11	19	29.5387	29.78	8	13	50.6632	40.44	12	20		P04688	455	51.1196	5.08447	Tubulin alpha-1 chain OS=Schizosaccharomyces pombe (strain 972 / ATCC 24843) OX=284812 GN=nda2 PE=1 SV=2 - [TBA1_SCHPO]	39.0543	25.27	8	12	40.5465	30.33	10	14
Q96WV5	1207	136.283	6.15088	Putative coatomer subunit alpha OS=Schizosaccharomyces pombe (strain 972 / ATCC 24843) OX=284812 GN=SPBPJ4664.04 PE=1 SV=1 - [COPA_SCHPO]	29.5554	15.16	11	12	26.5235	14.83	9	9	16.5818	11.76	7	7	42.3549	18.31	13	15	30.8643	16.9	12	12		O59797	393	44.3205	4.61475	Putative nucleosome assembly protein C364.06 OS=Schizosaccharomyces pombe (strain 972 / ATCC 24843) OX=284812 GN=SPCC364.06 PE=1 SV=1 - [YCO6_SCHPO]	45.9416	31.3	7	13	49.5593	24.43	6	14
O42984	131	15.5044	10.3013	40S ribosomal protein S17-A OS=Schizosaccharomyces pombe (strain 972 / ATCC 24843) OX=284812 GN=rps1701 PE=3 SV=1 - [RS17A_SCHPO]	23.0155	41.22	5	7	27.2918	41.22	6	9	34.9934	41.22	6	11	22.8254	41.22	5	7	27.5377	41.22	5	8		O94715	153	17.5085	10.3892	40S ribosomal protein S15-A OS=Schizosaccharomyces pombe (strain 972 / ATCC 24843) OX=284812 GN=rps1501 PE=3 SV=1 - [RS15A_SCHPO]	49.6275	30.07	2	13	50.7118	30.07	2	14
O74548	441	47.4799	9.08545	Probable acetylornithine aminotransferase, mitochondrial OS=Schizosaccharomyces pombe (strain 972 / ATCC 24843) OX=284812 GN=arg1 PE=2 SV=1 - [ARGD_SCHPO]	34.6473	29.93	8	9	32.2712	33.11	9	9	39.2445	43.99	12	12	39.4858	42.18	12	12	26.6491	26.98	8	8		O42937	796	89.7465	5.14795	Probable coatomer subunit beta' OS=Schizosaccharomyces pombe (strain 972 / ATCC 24843) OX=284812 GN=sec27 PE=3 SV=2 - [COPB2_SCHPO]	51.8708	23.24	13	16	45.8465	22.99	12	14
P04913	126	13.8103	10.0669	Histone H2B-alpha OS=Schizosaccharomyces pombe (strain 972 / ATCC 24843) OX=284812 GN=htb1 PE=1 SV=3 - [H2B1_SCHPO]	13.14	26.19	4	8	17.0301	26.19	5	9	16.8387	22.22	4	8	17.5739	26.19	5	10	16.843	23.81	5	8		O14339	187	20.8012	10.3599	60S ribosomal protein L17-A OS=Schizosaccharomyces pombe (strain 972 / ATCC 24843) OX=284812 GN=rpl1701 PE=3 SV=1 - [RL17A_SCHPO]	28.8843	28.34	5	11	23.1627	28.34	6	14
O14062	145	15.6058	4.55127	40S ribosomal protein S12-A OS=Schizosaccharomyces pombe (strain 972 / ATCC 24843) OX=284812 GN=rps1201 PE=3 SV=1 - [RS12A_SCHPO]	19.9533	37.24	4	5	29.3234	37.93	5	9	30.9455	38.62	6	11	23.9267	37.93	5	8	30.7352	51.03	7	10		P41887	704	80.5461	4.95752	Heat shock protein 90 homolog OS=Schizosaccharomyces pombe (strain 972 / ATCC 24843) OX=284812 GN=swo1 PE=1 SV=2 - [HSP90_SCHPO]	43.6422	24.86	14	17	36.9736	23.3	13	14
O59794	187	20.8141	10.3306	60S ribosomal protein L17-B OS=Schizosaccharomyces pombe (strain 972 / ATCC 24843) OX=284812 GN=rpl1702 PE=3 SV=1 - [RL17B_SCHPO]	12.7631	29.41	4	7	16.1439	29.41	4	9	17.7591	22.99	3	9	10.5661	22.99	3	6	18.3385	29.41	4	7		O74402	803	90.0987	7.54736	Heat shock protein 78, mitochondrial OS=Schizosaccharomyces pombe (strain 972 / ATCC 24843) OX=284812 GN=hsp78 PE=3 SV=1 - [HSP78_SCHPO]	24.3898	11.33	6	7	48.4702	23.79	12	14
Q09181	485	54.7603	9.12939	Putative ATP-dependent RNA helicase ste13 OS=Schizosaccharomyces pombe (strain 972 / ATCC 24843) OX=284812 GN=ste13 PE=3 SV=1 - [DHH1_SCHPO]					23.9973	16.29	7	9	18.9704	25.77	8	9	16.0701	17.32	5	6	8.66307	10.93	3	3		P78917	550	60.8458	6.41748	Glucose-6-phosphate isomerase OS=Schizosaccharomyces pombe (strain 972 / ATCC 24843) OX=284812 GN=pgi1 PE=1 SV=2 - [G6PI_SCHPO]	39.0834	23.09	9	14	47.6146	21.64	8	14
P40997	402	46.845	7.18115	mRNA-capping enzyme subunit alpha OS=Schizosaccharomyces pombe (strain 972 / ATCC 24843) OX=284812 GN=ceg1 PE=1 SV=1 - [MCE1_SCHPO]					26.5039	29.1	9	9	22.9401	26.87	7	8					60.0116	47.26	16	22		O74476	1095	121.792	4.75439	Importin subunit beta-3 OS=Schizosaccharomyces pombe (strain 972 / ATCC 24843) OX=284812 GN=sal3 PE=3 SV=1 - [IMB3_SCHPO]	34.6981	16.07	11	11	52.7302	16.99	11	14
Q10414	561	63.1758	8.23584	CWF19-like protein mug161 OS=Schizosaccharomyces pombe (strain 972 / ATCC 24843) OX=284812 GN=mug161 PE=1 SV=1 - [MU161_SCHPO]	14.305	17.65	6	8	25.2901	21.21	6	8	24.4043	24.78	7	9	19.1908	15.33	5	6	16.0208	13.55	5	7		Q09852	559	62.276	8.41162	Putative inorganic phosphate transporter C23D3.12 OS=Schizosaccharomyces pombe (strain 972 / ATCC 24843) OX=284812 GN=SPAC23D3.12 PE=1 SV=1 - [YAEC_SCHPO]	33.1147	13.42	7	10	44.6215	15.74	8	14
O59771	191	21.702	7.66455	Uridylate kinase OS=Schizosaccharomyces pombe (strain 972 / ATCC 24843) OX=284812 GN=SPCC1795.05c PE=3 SV=1 - [KCY_SCHPO]	21.1513	37.7	6	11	18.4375	34.55	5	8	6.65947	17.8	2	2	22.8068	37.7	6	10	22.9742	37.7	6	13		Q9P5N2	579	63.2186	6.72705	Amino acid transporter 1 OS=Schizosaccharomyces pombe (strain 972 / ATCC 24843) OX=284812 GN=aat1 PE=3 SV=1 - [AAT1_SCHPO]	36.4471	12.61	6	15	30.9402	14.16	7	14
O43007	972	105.69	8.47021	C-1-tetrahydrofolate synthase, mitochondrial OS=Schizosaccharomyces pombe (strain 972 / ATCC 24843) OX=284812 GN=ade9 PE=3 SV=3 - [C1TM_SCHPO]	2.93942	2.88	2	2	24.2568	12.45	7	8	15.5645	8.23	5	6	17.2966	12.04	7	7	25.6886	14.09	8	9		O74475	1955	225.043	7.81104	1,3-beta-glucan synthase component bgs4 OS=Schizosaccharomyces pombe (strain 972 / ATCC 24843) OX=284812 GN=bgs4 PE=1 SV=1 - [BGS4_SCHPO]	34.519	12.07	15	16	37.0554	10.43	13	14
Q9P7D4	918	99.8381	7.84033	Homocitrate dehydratase, mitochondrial OS=Schizosaccharomyces pombe (strain 972 / ATCC 24843) OX=284812 GN=SPBP4H10.15 PE=3 SV=3 - [ACON2_SCHPO]	15.3117	11	5	5	25.546	18.08	8	8	41.3518	25.49	12	13	27.1534	16.88	8	8	31.0422	19.5	10	10		O60179	1649	186.294	5.90967	U3 small nucleolar RNA-associated protein 10 OS=Schizosaccharomyces pombe (strain 972 / ATCC 24843) OX=284812 GN=utp10 PE=3 SV=1 - [UTP10_SCHPO]	26.1483	6.67	9	10	45.9189	11.16	12	14
Q09848	337	36.4649	5.84619	U1 snRNP-associated protein usp108 OS=Schizosaccharomyces pombe (strain 972 / ATCC 24843) OX=284812 GN=usp108 PE=1 SV=2 - [US108_SCHPO]	25.5883	50.15	8	11	22.9599	43.03	7	8	34.3741	50.15	8	12	22.8079	43.03	7	8	29.2024	38.87	6	10		CON_IPI00713814.2	333	35.8453	8.35303	SWISS-PROT:P10096 (Bos taurus) Glyceraldehyde-3-phosphate dehydrogenase	27.6101	7.21	2	13	33.0226	9.61	3	14
O13867	219	24.4507	6.68311	Uracil phosphoribosyltransferase 1 OS=Schizosaccharomyces pombe (strain 972 / ATCC 24843) OX=284812 GN=SPAC1B3.01c PE=3 SV=1 - [UPP1_SCHPO]	23.2706	35.62	5	8	27.1657	35.62	5	8	22.8093	35.62	5	7	26.5879	38.81	6	10	26.2101	48.86	6	8		P48011	63	7.19851	9.86182	DNA-directed RNA polymerases I, II, and III subunit RPABC4 OS=Schizosaccharomyces pombe (strain 972 / ATCC 24843) OX=284812 GN=rpc10 PE=1 SV=2 - [RPAB4_SCHPO]					43.2439	60.32	3	13
Q9P7Y7	282	29.8553	6.99072	Pyrroline-5-carboxylate reductase OS=Schizosaccharomyces pombe (strain 972 / ATCC 24843) OX=284812 GN=pro3 PE=3 SV=1 - [P5CR_SCHPO]	19.3365	26.6	4	5	24.4499	39.01	6	8	5.33767	10.64	2	2	17.784	29.79	5	7	18.0802	34.4	6	8		P35551	305	32.0208	10.1694	rRNA 2'-O-methyltransferase fibrillarin OS=Schizosaccharomyces pombe (strain 972 / ATCC 24843) OX=284812 GN=fib1 PE=1 SV=1 - [FBRL_SCHPO]	40.6154	49.18	10	15	36.5318	49.18	10	13
P79063	433	48.7724	5.23682	Eukaryotic peptide chain release factor subunit 1 OS=Schizosaccharomyces pombe (strain 972 / ATCC 24843) OX=284812 GN=sup45 PE=1 SV=1 - [ERF1_SCHPO]	32.4019	39.26	9	11	27.8692	34.18	7	8	15.0427	25.4	5	5	47.9166	44.57	13	17	39.2053	40.65	11	14		P36623	211	23.7505	7.47412	Phosphoglycerate mutase OS=Schizosaccharomyces pombe (strain 972 / ATCC 24843) OX=284812 GN=gpm1 PE=1 SV=1 - [PMGY_SCHPO]	43.0659	44.55	10	15	42.4681	35.55	7	13
P42657	270	30.35	4.84326	Checkpoint signal transducer rad25 OS=Schizosaccharomyces pombe (strain 972 / ATCC 24843) OX=284812 GN=rad25 PE=1 SV=1 - [RAD25_SCHPO]	12.5558	27.04	5	8	18.2393	31.11	6	8	17.3866	38.15	6	8	19.3851	37.41	6	10	15.4326	25.19	6	8		O14388	136	15.3796	10.8433	60S ribosomal protein L27-A OS=Schizosaccharomyces pombe (strain 972 / ATCC 24843) OX=284812 GN=rpl2701 PE=2 SV=2 - [RL27A_SCHPO]	28.9039	47.06	7	11	29.6477	44.12	7	13
P0CT57	139	14.6898	10.6675	40S ribosomal protein S14-B OS=Schizosaccharomyces pombe (strain 972 / ATCC 24843) OX=284812 GN=rps1402 PE=3 SV=1 - [RS14B_SCHPO]	30.8148	61.87	8	11	22.449	60.43	6	8	36.2314	61.87	9	14	26.5861	59.71	6	10	34.5055	61.87	8	11		O13614	147	16.4326	9.93506	40S ribosomal protein S10-B OS=Schizosaccharomyces pombe (strain 972 / ATCC 24843) OX=284812 GN=rps1002 PE=3 SV=1 - [RS10B_SCHPO]	33.5086	43.54	5	13	35.5856	40.14	5	13
P42656	270	30.0639	4.71631	Checkpoint signal transducer rad24 OS=Schizosaccharomyces pombe (strain 972 / ATCC 24843) OX=284812 GN=rad24 PE=1 SV=2 - [RAD24_SCHPO]	15.1968	24.07	5	8	15.2268	20.37	5	8	14.1425	24.07	5	8	16.5166	24.07	5	8	22.3792	24.07	6	10		P31406	619	68.7626	6.15088	V-type proton ATPase catalytic subunit A OS=Schizosaccharomyces pombe (strain 972 / ATCC 24843) OX=284812 GN=vma1 PE=3 SV=1 - [VATA_SCHPO]	48.8881	31.02	12	15	47.7335	35.54	12	13
Q92356	121	13.4601	9.81787	Synaptobrevin homolog 1 OS=Schizosaccharomyces pombe (strain 972 / ATCC 24843) OX=284812 GN=syb1 PE=3 SV=1 - [SYB1_SCHPO]	25.5967	42.98	4	9	19.2556	42.98	4	8	17.5079	28.93	3	6	30.4945	42.98	5	11	24.8276	42.98	4	8		Q92370	759	82.9882	6.62451	Multifunctional tryptophan biosynthesis protein OS=Schizosaccharomyces pombe (strain 972 / ATCC 24843) OX=284812 GN=trp1 PE=2 SV=2 - [TRPG_SCHPO]	68.2158	35.18	16	21	40.8342	25.56	11	13
O13940	376	41.2922	6.88818	Probable low-specificity L-threonine aldolase OS=Schizosaccharomyces pombe (strain 972 / ATCC 24843) OX=284812 GN=gly1 PE=3 SV=1 - [GLY1_SCHPO]	31.556	31.65	7	10	25.9149	28.19	7	8	37.0966	34.04	8	11	34.3189	34.04	8	10	25.6322	25	6	8		P36596	460	53.2873	5.8335	Squalene synthase OS=Schizosaccharomyces pombe (strain 972 / ATCC 24843) OX=284812 GN=erg9 PE=1 SV=1 - [FDFT_SCHPO]	34.3865	29.78	9	11	34.8601	31.96	11	13
Q9US13	381	43.4296	5.37646	Probable 26S proteasome regulatory subunit rpn9 OS=Schizosaccharomyces pombe (strain 972 / ATCC 24843) OX=284812 GN=rpn9 PE=3 SV=1 - [RPN9_SCHPO]	12.3248	22.05	6	6	20.6687	29.4	7	8	2.28397	3.67	1	1	17.0911	27.82	7	7	15.3405	17.06	4	5		O94567	568	63.8295	6.06201	Probable asparagine--tRNA ligase, cytoplasmic OS=Schizosaccharomyces pombe (strain 972 / ATCC 24843) OX=284812 GN=nrs1 PE=3 SV=1 - [SYNC_SCHPO]	43.4091	29.75	12	14	36.4691	21.3	11	13
P36604	663	73.1816	4.95752	Endoplasmic reticulum chaperone BiP OS=Schizosaccharomyces pombe (strain 972 / ATCC 24843) OX=284812 GN=bip1 PE=3 SV=2 - [BIP_SCHPO]	20.7693	13.88	7	7	20.557	16.89	8	8	45.6119	23.83	13	15	31.7936	17.95	10	11	33.2305	22.62	11	12		Q10104	488	53.9449	9.17334	Serine hydroxymethyltransferase, mitochondrial OS=Schizosaccharomyces pombe (strain 972 / ATCC 24843) OX=284812 GN=shm2 PE=3 SV=2 - [GLYM_SCHPO]	23.8345	15.37	6	8	30.9711	30.74	10	13
Q9P7S2	421	47.3116	6.07471	Probable 26S proteasome regulatory subunit rpn6 OS=Schizosaccharomyces pombe (strain 972 / ATCC 24843) OX=284812 GN=rpn6 PE=3 SV=1 - [RPN6_SCHPO]	34.4132	28.27	7	12	31.8715	19.71	5	8	23.3655	15.91	4	6	31.1845	24.7	6	10	29.914	24.7	6	10		P0CT75	143	15.6456	10.3159	40S ribosomal protein S23-A OS=Schizosaccharomyces pombe (strain 972 / ATCC 24843) OX=284812 GN=rps23 PE=1 SV=1 - [RS23A_SCHPO]	50.9215	30.07	6	13	58.4356	30.07	6	13
O94620	340	37.4039	7.37158	Pre-mRNA-splicing factor cwf17 OS=Schizosaccharomyces pombe (strain 972 / ATCC 24843) OX=284812 GN=cwf17 PE=1 SV=1 - [CWF17_SCHPO]	11.152	35.88	7	8	19.9001	33.24	7	8	9.55541	14.71	3	3	16.696	32.65	7	7	15.4262	28.53	7	7		O74970	612	71.2018	5.75732	Pre-mRNA-processing factor 39 OS=Schizosaccharomyces pombe (strain 972 / ATCC 24843) OX=284812 GN=prp39 PE=3 SV=1 - [PRP39_SCHPO]	36.1261	22.22	10	14	36.7178	26.8	12	13
O74791	470	52.4023	8.85107	GTPase grn1 OS=Schizosaccharomyces pombe (strain 972 / ATCC 24843) OX=284812 GN=grn1 PE=1 SV=1 - [GRN1_SCHPO]	6.60504	9.79	3	3	25.5539	25.74	7	8	16.1164	18.09	5	5	18.0092	20.21	6	6	24.1446	21.28	6	7		Q9C106	591	68.3248	7.60596	DNA-directed RNA polymerase III subunit rpc3 OS=Schizosaccharomyces pombe (strain 972 / ATCC 24843) OX=284812 GN=rpc82 PE=1 SV=1 - [RPC3_SCHPO]	28.4611	22.5	8	8	47.4385	27.75	11	13
P87147	173	18.7737	5.04639	Nascent polypeptide-associated complex subunit alpha OS=Schizosaccharomyces pombe (strain 972 / ATCC 24843) OX=284812 GN=egd2 PE=1 SV=1 - [NACA_SCHPO]	21.2356	37.57	4	7	20.9997	37.57	4	8	20.1546	41.04	5	8	17.1636	37.57	4	6	27.4517	41.04	5	10		O60155	716	78.8255	6.771	Putative proline--tRNA ligase C19C7.06 OS=Schizosaccharomyces pombe (strain 972 / ATCC 24843) OX=284812 GN=prs1 PE=3 SV=1 - [PRS1_SCHPO]	44.4804	21.79	9	13	44.8563	20.95	9	13
P57728	148	16.6751	11.063	60S ribosomal protein L28-B OS=Schizosaccharomyces pombe (strain 972 / ATCC 24843) OX=284812 GN=rpl2801 PE=1 SV=1 - [RL28B_SCHPO]	16.5407	33.78	4	6	22.4946	35.14	5	8	22.1561	35.14	6	9	11.3391	19.59	2	4	18.226	35.14	6	8		O13820	543	62.2303	7.79639	Cytochrome P450 61 OS=Schizosaccharomyces pombe (strain 972 / ATCC 24843) OX=284812 GN=erg5 PE=1 SV=3 - [ERG5_SCHPO]	27.7096	16.39	7	13	26.5704	23.02	9	13
Q9UUE1	1185	130.778	7.09326	Pyruvate carboxylase OS=Schizosaccharomyces pombe (strain 972 / ATCC 24843) OX=284812 GN=pyr1 PE=3 SV=1 - [PYC_SCHPO]	28.6287	14.09	11	13	19.4974	9.79	7	8	18.6935	9.28	7	7	36.9898	19.66	14	15	17.1439	8.78	8	8		O42935	127	14.4359	11.0483	60S ribosomal protein L32-B OS=Schizosaccharomyces pombe (strain 972 / ATCC 24843) OX=284812 GN=rpl3201 PE=3 SV=1 - [RL32B_SCHPO]	26.9657	20.47	2	12	29.6333	20.47	2	13
O59865	134	15.5294	10.9165	40S ribosomal protein S24-B OS=Schizosaccharomyces pombe (strain 972 / ATCC 24843) OX=284812 GN=rps2402 PE=2 SV=3 - [RS24B_SCHPO]	8.47963	28.36	3	4	14.3451	33.58	4	8	14.9514	34.33	5	7	4.98908	28.36	3	3	7.05124	28.36	3	5		O42958	754	84.0647	5.12256	DNA topoisomerase 2-associated protein pat1 OS=Schizosaccharomyces pombe (strain 972 / ATCC 24843) OX=284812 GN=SPBC19G7.10c PE=3 SV=2 - [PAT1_SCHPO]	31.1433	12.07	9	12	38.6839	15.92	10	13
P78795	282	31.475	9.14404	Eukaryotic translation initiation factor 3 subunit G OS=Schizosaccharomyces pombe (strain 972 / ATCC 24843) OX=284812 GN=tif35 PE=1 SV=2 - [EIF3G_SCHPO]	20.7944	24.11	5	7	26.6714	24.11	5	8	38.7689	34.4	7	11	23.5956	33.69	6	8	25.9685	24.11	5	8		P87112	2100	236.985	5.2876	General negative regulator of transcription subunit 1 OS=Schizosaccharomyces pombe (strain 972 / ATCC 24843) OX=284812 GN=not1 PE=1 SV=1 - [NOT1_SCHPO]	32.9365	8.52	11	11	35.3233	9.67	13	13
Q9USZ3	84	9.68524	8.6167	Small nuclear ribonucleoprotein E OS=Schizosaccharomyces pombe (strain 972 / ATCC 24843) OX=284812 GN=sme1 PE=1 SV=1 - [RUXE_SCHPO]	14.6671	58.33	4	6	23.5797	58.33	3	8	12.0583	58.33	3	7	14.8275	58.33	4	7	11.3308	35.71	2	5		O94248	4717	537.449	5.18604	Midasin OS=Schizosaccharomyces pombe (strain 972 / ATCC 24843) OX=284812 GN=mdn1 PE=1 SV=1 - [MDN1_SCHPO]	54.5875	6.42	19	21	39.9949	4.16	13	13
Q8WZK0	695	80.9943	5.43994	U1 snRNP-associated protein usp107 OS=Schizosaccharomyces pombe (strain 972 / ATCC 24843) OX=284812 GN=usp107 PE=1 SV=1 - [US107_SCHPO]	16.7262	15.4	8	8	18.3002	17.27	7	8	8.36684	6.76	3	3	9.44474	9.93	4	4	4.18233	4.6	3	3		P05764	87	9.61075	5.41455	40S ribosomal protein S21 OS=Schizosaccharomyces pombe (strain 972 / ATCC 24843) OX=284812 GN=rps21 PE=1 SV=2 - [RS21_SCHPO]	38.1141	67.82	5	12	38.1075	67.82	5	12
Q9P5N2	579	63.2186	6.72705	Amino acid transporter 1 OS=Schizosaccharomyces pombe (strain 972 / ATCC 24843) OX=284812 GN=aat1 PE=3 SV=1 - [AAT1_SCHPO]	18.1108	12.78	8	13	15.7064	11.4	6	8	11.2523	8.64	4	5	31.1783	13.3	8	14	29.358	11.57	7	14		Q9UTL3	274	29.3104	6.23975	Ribose-5-phosphate isomerase OS=Schizosaccharomyces pombe (strain 972 / ATCC 24843) OX=284812 GN=rki1 PE=3 SV=1 - [RPIA_SCHPO]	49.3357	57.66	10	16	30.7819	36.13	7	12
O74440	324	35.5734	5.07178	26S proteasome regulatory subunit rpn8 OS=Schizosaccharomyces pombe (strain 972 / ATCC 24843) OX=284812 GN=rpn8 PE=3 SV=1 - [RPN8_SCHPO]	51.1426	50	10	18	26.4112	29.94	5	8	15.6221	18.83	3	5	30.7826	37.04	6	9	36.3531	55.86	8	9		O74538	136	15.2955	10.7261	60S ribosomal protein L27-B OS=Schizosaccharomyces pombe (strain 972 / ATCC 24843) OX=284812 GN=rpl2702 PE=3 SV=1 - [RL27B_SCHPO]	21.2639	54.41	7	10	19.6641	51.47	7	12
O74879	634	72.1943	6.60986	Ribosome biogenesis protein enp2 homolog OS=Schizosaccharomyces pombe (strain 972 / ATCC 24843) OX=284812 GN=enp2 PE=1 SV=1 - [NOL10_SCHPO]	10.2572	8.68	3	3	19.4165	16.09	7	8	13.0221	9.46	4	5	23.3367	18.45	7	8	16.5719	10.57	4	5		P78795	282	31.475	9.14404	Eukaryotic translation initiation factor 3 subunit G OS=Schizosaccharomyces pombe (strain 972 / ATCC 24843) OX=284812 GN=tif35 PE=1 SV=2 - [EIF3G_SCHPO]	23.9377	31.21	6	7	40.7645	37.94	7	12
O74904	122	14.2931	10.7114	60S ribosomal protein L35 OS=Schizosaccharomyces pombe (strain 972 / ATCC 24843) OX=284812 GN=rpl35 PE=1 SV=1 - [RL35_SCHPO]	14.8305	32.79	5	6	23.8298	32.79	5	8	21.5325	32.79	6	7	14.9292	25.41	3	5	18.496	31.97	5	8		P40373	310	34.0082	7.02002	ATP phosphoribosyltransferase OS=Schizosaccharomyces pombe (strain 972 / ATCC 24843) OX=284812 GN=his1 PE=2 SV=1 - [HIS1_SCHPO]	28.9185	33.87	8	10	38.8609	40	9	12
P48011	63	7.19851	9.86182	DNA-directed RNA polymerases I, II, and III subunit RPABC4 OS=Schizosaccharomyces pombe (strain 972 / ATCC 24843) OX=284812 GN=rpc10 PE=1 SV=2 - [RPAB4_SCHPO]					23.9792	47.62	2	8	28.5619	47.62	2	9	18.7327	47.62	1	6	38.4028	47.62	4	12		O14075	334	36.6778	6.20166	Putative 2-hydroxyacid dehydrogenase UNK4.10 OS=Schizosaccharomyces pombe (strain 972 / ATCC 24843) OX=284812 GN=SPAC2E11.10 PE=2 SV=1 - [YEAA_SCHPO]	25.9714	31.14	7	8	39.3518	36.53	9	12
Q9P3W1	434	49.0859	4.84326	Transcription initiation factor IIE subunit alpha OS=Schizosaccharomyces pombe (strain 972 / ATCC 24843) OX=284812 GN=tfa1 PE=1 SV=3 - [T2EA_SCHPO]					24.4715	25.12	6	8	53.877	29.95	8	16	16.6967	22.12	4	4	33.2505	24.42	6	9		Q10330	141	15.8259	10.4771	60S ribosomal protein L25-A OS=Schizosaccharomyces pombe (strain 972 / ATCC 24843) OX=284812 GN=rpl2501 PE=1 SV=1 - [RL25A_SCHPO]	34.4422	29.08	3	12	32.1179	34.75	4	12
O74635	113	13.166	6.25244	DNA-directed RNA polymerase II subunit RPB9 OS=Schizosaccharomyces pombe (strain 972 / ATCC 24843) OX=284812 GN=rpb9 PE=1 SV=1 - [RPB9_SCHPO]					23.6765	19.47	3	8	19.2445	19.47	3	6	19.285	16.81	2	6	27.3269	44.25	4	9		O13823	289	33.3746	8.88037	U3 small nucleolar ribonucleoprotein protein imp4 OS=Schizosaccharomyces pombe (strain 972 / ATCC 24843) OX=284812 GN=imp4 PE=3 SV=1 - [IMP4_SCHPO]	51.9104	34.6	6	16	40.6947	34.6	6	12
O60055	2493	285.047	6.94678	U3 small nucleolar RNA-associated protein 20 OS=Schizosaccharomyces pombe (strain 972 / ATCC 24843) OX=284812 GN=utp20 PE=3 SV=1 - [UTP20_SCHPO]					4.49893	4.41	8	8	4.18566	1.32	3	3	4.16296	1.08	2	3	6.61952	2.49	5	5		P40387	513	58.4566	6.16357	Alpha,alpha-trehalose-phosphate synthase [UDP-forming] OS=Schizosaccharomyces pombe (strain 972 / ATCC 24843) OX=284812 GN=tps1 PE=1 SV=2 - [TPS1_SCHPO]	34.546	26.32	8	9	39.9089	27.49	10	12
O94424	307	34.6014	5.26221	Transcription initiation factor IIF subunit beta OS=Schizosaccharomyces pombe (strain 972 / ATCC 24843) OX=284812 GN=tfg2 PE=1 SV=1 - [T2FB_SCHPO]					21.9426	29.97	7	8	18.5858	29.97	7	7	17.5909	29.97	7	7	26.5761	42.02	10	12		O94514	497	55.354	8.89502	Nucleolar protein 56 OS=Schizosaccharomyces pombe (strain 972 / ATCC 24843) OX=284812 GN=nop56 PE=3 SV=1 - [NOP56_SCHPO]	41.667	23.34	7	10	42.5082	31.79	9	12
O14273	647	66.9963	5.59229	Meiotically up-regulated protein C8C9.04 OS=Schizosaccharomyces pombe (strain 972 / ATCC 24843) OX=284812 GN=SPAC8C9.04 PE=1 SV=1 - [YET4_SCHPO]	23.7275	15.77	4	7	27.0067	21.17	5	7	13.1827	9.27	3	4	13.8543	16.07	4	4	39.1457	14.37	4	10		CON_IPI00708398.1	607	69.2484	6.17627	SWISS-PROT:P02769 (Bos taurus) Bovine serum albumin precursor	21.4928	26.19	15	16	19.765	22.9	12	12
O74417	497	52.5922	9.75928	Uncharacterized protein C14G10.04 OS=Schizosaccharomyces pombe (strain 972 / ATCC 24843) OX=284812 GN=SPCC14G10.04 PE=1 SV=1 - [YJL4_SCHPO]	22.2914	24.55	8	10	20.2667	17.91	5	7	14.1066	23.14	7	7	12.104	13.08	4	5	10.0422	12.68	4	5		O42962	411	47.4885	6.80029	Conserved oligomeric Golgi complex subunit 5 OS=Schizosaccharomyces pombe (strain 972 / ATCC 24843) OX=284812 GN=cog5 PE=3 SV=1 - [COG5_SCHPO]	21.0157	18	6	8	26.6615	31.14	10	12
P20772	788	85.1776	5.59229	Bifunctional purine biosynthetic protein ADE1 OS=Schizosaccharomyces pombe (strain 972 / ATCC 24843) OX=284812 GN=ade1 PE=3 SV=1 - [PUR2_SCHPO]	13.736	11.55	6	6	19.1925	14.47	7	7	8.46096	10.41	5	5	22.7032	17.64	9	9	15.0571	13.58	7	7		O94659	642	72.7541	9.23193	Probable nucleolar GTP-binding protein 1 OS=Schizosaccharomyces pombe (strain 972 / ATCC 24843) OX=284812 GN=nog1 PE=1 SV=2 - [NOG1_SCHPO]	26.7345	18.54	9	10	28.1909	24.92	12	12
O94659	642	72.7541	9.23193	Probable nucleolar GTP-binding protein 1 OS=Schizosaccharomyces pombe (strain 972 / ATCC 24843) OX=284812 GN=nog1 PE=1 SV=2 - [NOG1_SCHPO]	12.5689	11.68	5	5	23.2595	12.15	5	7	22.8768	14.17	6	7	19.2264	12.62	5	6	34.6584	18.07	8	11		Q8WZK0	695	80.9943	5.43994	U1 snRNP-associated protein usp107 OS=Schizosaccharomyces pombe (strain 972 / ATCC 24843) OX=284812 GN=usp107 PE=1 SV=1 - [US107_SCHPO]	45.0838	26.62	12	13	39.5329	21.44	10	12
Q9HGQ2	688	78.4661	8.49951	Multisite-specific tRNA:(cytosine-C(5))-methyltransferase trm4a OS=Schizosaccharomyces pombe (strain 972 / ATCC 24843) OX=284812 GN=trm4a PE=1 SV=3 - [TRM4A_SCHPO]	1.76371	1.74	1	1	11.7144	14.53	7	7	26.384	18.6	8	9	18.5168	18.9	8	8	1.95994	3.2	2	2		Q09781	252	28.4704	9.99365	40S ribosomal protein S1-A OS=Schizosaccharomyces pombe (strain 972 / ATCC 24843) OX=284812 GN=rps101 PE=3 SV=2 - [RS3A1_SCHPO]	24.4628	27.78	7	10	26.214	27.78	7	12
O42958	754	84.0647	5.12256	DNA topoisomerase 2-associated protein pat1 OS=Schizosaccharomyces pombe (strain 972 / ATCC 24843) OX=284812 GN=SPBC19G7.10c PE=3 SV=2 - [PAT1_SCHPO]	7.75367	5.7	3	3	15.7934	11.8	7	7	20.4254	11.8	7	8	26.6919	19.23	10	10	26.4274	24.93	9	10		P87140	905	100.873	5.2749	Probable coatomer subunit gamma OS=Schizosaccharomyces pombe (strain 972 / ATCC 24843) OX=284812 GN=sec21 PE=1 SV=1 - [COPG_SCHPO]	49.5843	19.78	11	15	30.0214	17.57	9	12
O74958	488	54.5048	9.12939	RNA binding exosome specificity factor Mmi1 OS=Schizosaccharomyces pombe (strain 972 / ATCC 24843) OX=284812 GN=mmi1 PE=1 SV=3 - [MMI1_SCHPO]	15.6151	16.19	4	4	21.3658	24.39	6	7	12.643	21.72	5	5	11.4777	16.19	3	3	14.1986	18.65	4	5		Q9USI5	591	65.5036	5.5415	Heat shock protein sti1 homolog OS=Schizosaccharomyces pombe (strain 972 / ATCC 24843) OX=284812 GN=sti1 PE=3 SV=1 - [STI1_SCHPO]	77.5141	27.07	11	21	46.416	22.67	9	12
Q09722	402	45.0571	5.08447	Eukaryotic translation initiation factor 3 subunit M OS=Schizosaccharomyces pombe (strain 972 / ATCC 24843) OX=284812 GN=eif3m PE=1 SV=2 - [EIF3M_SCHPO]	16.025	25.12	7	8	15.7238	19.9	6	7	20.8937	25.12	7	8	18.637	22.64	6	7	18.9668	24.63	7	8		Q09127	221	25.3573	10.0522	60S ribosomal protein L10-A OS=Schizosaccharomyces pombe (strain 972 / ATCC 24843) OX=284812 GN=rpl1001 PE=2 SV=2 - [RL10A_SCHPO]	22.2462	26.24	4	7	38.0096	26.24	5	12
O74463	547	57.9425	9.5835	Uncharacterized protein C1739.01 OS=Schizosaccharomyces pombe (strain 972 / ATCC 24843) OX=284812 GN=SPCC1739.01 PE=1 SV=2 - [YQC1_SCHPO]	20.7677	15.54	5	6	20.381	16.82	6	7	16.2352	14.99	6	6	20.297	15.54	5	6	16.8255	15.54	5	5		Q9P7D7	689	75.743	6.91748	Long-chain-fatty-acid--CoA ligase 2 OS=Schizosaccharomyces pombe (strain 972 / ATCC 24843) OX=284812 GN=lcf2 PE=3 SV=1 - [LCF2_SCHPO]	24.4007	18.87	8	10	37.4481	21.04	9	12
O14176	695	81.8802	6.87354	Pre-mRNA-processing protein prp40 OS=Schizosaccharomyces pombe (strain 972 / ATCC 24843) OX=284812 GN=prp40 PE=1 SV=1 - [PRP40_SCHPO]	4.7542	9.64	5	5	16.5781	20	7	7	2.30037	3.31	2	2	4.33013	5.9	4	4	6.41408	7.05	4	4		Q9P7W7	664	74.764	4.85596	Uncharacterized ARM-like repeat-containing protein C1703.03c OS=Schizosaccharomyces pombe (strain 972 / ATCC 24843) OX=284812 GN=SPBC1703.03c PE=4 SV=1 - [YGQ3_SCHPO]	37.0492	18.07	10	12	37.0002	22.14	11	12
Q9UT08	590	66.5748	4.80518	Protein phosphatase PP2A regulatory subunit A OS=Schizosaccharomyces pombe (strain 972 / ATCC 24843) OX=284812 GN=paa1 PE=1 SV=1 - [2AAA_SCHPO]	10.6159	24.75	8	8	15.8286	14.58	6	7	16.109	22.54	7	7	14.8553	19.15	7	8	16.5161	16.27	7	8		O14228	1323	144.774	5.69385	Probable phosphoribosylformylglycinamidine synthase OS=Schizosaccharomyces pombe (strain 972 / ATCC 24843) OX=284812 GN=ade3 PE=3 SV=1 - [PUR4_SCHPO]	66.8102	19.8	16	20	39.1581	15.8	12	12
O13835	183	21.7634	9.45166	U3 small nucleolar ribonucleoprotein protein imp3 OS=Schizosaccharomyces pombe (strain 972 / ATCC 24843) OX=284812 GN=imp3 PE=3 SV=1 - [IMP3_SCHPO]	7.36073	30.6	5	6	13.6512	36.07	6	7	12.8746	36.07	6	7	13.1618	32.24	5	6	8.48244	25.14	4	5		O42914	284	30.931	10.1401	Uncharacterized protein C16A3.08c OS=Schizosaccharomyces pombe (strain 972 / ATCC 24843) OX=284812 GN=SPBC16A3.08c PE=1 SV=1 - [YBI8_SCHPO]	32.1082	19.72	7	10	39.264	19.72	7	12
O14018	450	51.61	6.34131	Serine--tRNA ligase, cytoplasmic OS=Schizosaccharomyces pombe (strain 972 / ATCC 24843) OX=284812 GN=SPAC29A4.15 PE=3 SV=1 - [SYSC_SCHPO]	25.7744	34.22	9	12	16.6562	30.89	7	7	11.419	22.89	5	5	20.4212	26.44	7	8	13.9376	18.89	5	5		Q9UTH5	644	70.5266	5.18604	Probable lysophospholipase C1786.02 OS=Schizosaccharomyces pombe (strain 972 / ATCC 24843) OX=284812 GN=SPAC1786.02 PE=3 SV=1 - [PLB6_SCHPO]	41.8949	19.57	9	13	37.9116	19.57	10	12
Q9URY0	440	48.3044	6.12549	Ribosome biogenesis protein ytm1 OS=Schizosaccharomyces pombe (strain 972 / ATCC 24843) OX=284812 GN=ytm1 PE=1 SV=1 - [YTM1_SCHPO]	20.0757	27.05	7	8	18.9789	32.05	7	7	18.7429	27.73	8	9	20.8205	27.5	7	8	22.8413	27.5	7	9		P09322	103	11.4165	11.356	Histone H4 OS=Schizosaccharomyces pombe (strain 972 / ATCC 24843) OX=284812 GN=hhf1 PE=1 SV=2 - [H4_SCHPO]	22.6136	39.81	5	12	26.8249	46.6	7	11
Q9UUI4	419	48.1007	9.72998	Ribosome biogenesis protein NOP53 OS=Schizosaccharomyces pombe (strain 972 / ATCC 24843) OX=284812 GN=rrp16 PE=1 SV=1 - [NOP53_SCHPO]	15.2571	19.33	4	6	15.0133	22.43	5	7	16.4858	22.43	5	5	17.7889	17.18	4	5	15.2278	19.33	4	5		O14062	145	15.6058	4.55127	40S ribosomal protein S12-A OS=Schizosaccharomyces pombe (strain 972 / ATCC 24843) OX=284812 GN=rps1201 PE=3 SV=1 - [RS12A_SCHPO]	33.4352	50.34	6	8	40.0923	50.34	7	11
Q9P3W6	468	53.7032	8.98291	Uncharacterized protein C458.02c OS=Schizosaccharomyces pombe (strain 972 / ATCC 24843) OX=284812 GN=SPAC458.02c PE=1 SV=1 - [YLI2_SCHPO]	7.88377	13.46	4	4	17.79	18.8	6	7	24.8968	21.58	7	9	24.5029	23.72	7	9	23.3211	23.5	7	9		Q9UT21	366	40.3503	8.04541	Uncharacterized GTP-binding protein C9.07c OS=Schizosaccharomyces pombe (strain 972 / ATCC 24843) OX=284812 GN=SPAC9.07c PE=2 SV=1 - [YFY7_SCHPO]	37.4977	34.43	9	10	33.287	38.52	10	11
P0CT74	152	17.4894	10.3745	40S ribosomal protein S11-B OS=Schizosaccharomyces pombe (strain 972 / ATCC 24843) OX=284812 GN=rps1102 PE=3 SV=1 - [RS11B_SCHPO]	10.3815	15.79	3	4	20.2497	15.79	3	7	23.4339	23.03	4	9	12.3972	15.79	3	4	10.6137	15.79	3	4		Q9UTA6	303	33.8284	5.73193	Uncharacterized hydrolase C25B8.12c OS=Schizosaccharomyces pombe (strain 972 / ATCC 24843) OX=284812 GN=SPAC25B8.12c PE=1 SV=1 - [YL8C_SCHPO]	8.16818	23.76	5	8	22.4728	42.9	8	11
O14293	503	54.7336	6.7417	Putative aldehyde dehydrogenase-like protein C9E9.09c OS=Schizosaccharomyces pombe (strain 972 / ATCC 24843) OX=284812 GN=SPAC9E9.09c PE=1 SV=1 - [YF19_SCHPO]	26.635	31.61	9	10	17.9165	24.06	7	7	33.2927	28.03	8	10	34.9621	37.97	9	11	29.0672	31.21	9	10		Q10334	505	56.5914	5.41455	Putative alanine aminotransferase OS=Schizosaccharomyces pombe (strain 972 / ATCC 24843) OX=284812 GN=SPBC582.08 PE=3 SV=1 - [ALAT_SCHPO]	44.2418	38.22	11	14	31.1148	25.15	8	11
Q9UTH9	617	69.6553	7.72314	tRNA-dihydrouridine(47) synthase [NAD(P)(+)] OS=Schizosaccharomyces pombe (strain 972 / ATCC 24843) OX=284812 GN=dus3 PE=3 SV=1 - [DUS3_SCHPO]	7.94032	7.78	3	3	20.82	19.61	7	7	16.559	15.88	5	5	14.9308	12.48	5	5	20.9398	12.64	6	7		P79081	168	19.1368	5.08447	N-acetyltransferase ats1 OS=Schizosaccharomyces pombe (strain 972 / ATCC 24843) OX=284812 GN=ats1 PE=2 SV=1 - [ATS1_SCHPO]	25.5228	38.1	6	9	26.2525	42.86	7	11
Q92462	767	87.2138	6.69775	E3 ubiquitin-protein ligase pub1 OS=Schizosaccharomyces pombe (strain 972 / ATCC 24843) OX=284812 GN=pub1 PE=1 SV=2 - [PUB1_SCHPO]	17.9018	11.6	6	7	17.1109	10.95	6	7	30.5646	16.04	8	10	26.1775	19.3	9	10	30.9843	14.86	8	10		Q10318	598	63.8855	8.42627	Putative dihydroxy-acid dehydratase, mitochondrial OS=Schizosaccharomyces pombe (strain 972 / ATCC 24843) OX=284812 GN=SPAC17G8.06c PE=2 SV=1 - [ILV3_SCHPO]	68.4847	42.14	13	19	36.2963	19.4	6	11
O13784	134	15.4604	10.9312	40S ribosomal protein S24-A OS=Schizosaccharomyces pombe (strain 972 / ATCC 24843) OX=284812 GN=rps2401 PE=3 SV=3 - [RS24A_SCHPO]	9.51364	28.36	3	4	12.429	33.58	4	7	9.85955	33.58	4	5	8.11313	28.36	3	4	10.2619	28.36	3	6		Q9Y700	439	48.2518	6.94678	Elongation factor Tu, mitochondrial OS=Schizosaccharomyces pombe (strain 972 / ATCC 24843) OX=284812 GN=tuf1 PE=3 SV=1 - [EFTU_SCHPO]	66.3656	36.22	8	17	33.5166	27.33	7	11
O14187	2363	274.382	8.89502	Pre-mRNA-splicing factor spp42 OS=Schizosaccharomyces pombe (strain 972 / ATCC 24843) OX=284812 GN=spp42 PE=1 SV=1 - [SPP42_SCHPO]	9.66048	4.19	8	8	11.8847	4.49	7	7	12.3328	2.96	6	6	13.3679	5.33	9	9	19.6007	6.73	11	11		Q9UQW6	395	40.9721	6.78564	Acetyl-CoA acetyltransferase OS=Schizosaccharomyces pombe (strain 972 / ATCC 24843) OX=284812 GN=erg10 PE=2 SV=1 - [THIL_SCHPO]	45.4548	35.7	9	13	32.2778	29.37	8	11
P0CT76	143	15.6456	10.3159	40S ribosomal protein S23-B OS=Schizosaccharomyces pombe (strain 972 / ATCC 24843) OX=284812 GN=rps2302 PE=1 SV=1 - [RS23B_SCHPO]	31.8396	29.37	5	8	24.3044	29.37	4	7	23.894	29.37	3	7	33.8026	29.37	5	8	29.6878	29.37	5	8		O94424	307	34.6014	5.26221	Transcription initiation factor IIF subunit beta OS=Schizosaccharomyces pombe (strain 972 / ATCC 24843) OX=284812 GN=tfg2 PE=1 SV=1 - [T2FB_SCHPO]	4.31232	6.51	2	2	39.0227	37.79	8	11
P40383	1328	152.493	7.29834	5'-3' exoribonuclease 1 OS=Schizosaccharomyces pombe (strain 972 / ATCC 24843) OX=284812 GN=exo2 PE=1 SV=1 - [XRN1_SCHPO]	7.81979	7.76	7	7	16.0306	7.68	7	7	14.0031	6.63	6	6	29.464	12.95	12	13	23.4396	9.71	9	9		Q09848	337	36.4649	5.84619	U1 snRNP-associated protein usp108 OS=Schizosaccharomyces pombe (strain 972 / ATCC 24843) OX=284812 GN=usp108 PE=1 SV=2 - [US108_SCHPO]	49.5635	36.8	7	16	32.2285	35.01	6	11
P0CT65	140	15.3854	10.1255	40S ribosomal protein S16-B OS=Schizosaccharomyces pombe (strain 972 / ATCC 24843) OX=284812 GN=rps1602 PE=3 SV=1 - [RS16B_SCHPO]	5.98826	10.71	2	3	13.4936	24.29	5	7	19.154	24.29	5	8	8.43547	24.29	3	4	10.5443	24.29	4	5		P78937	490	54.7205	7.12256	Sulfate adenylyltransferase OS=Schizosaccharomyces pombe (strain 972 / ATCC 24843) OX=284812 GN=sua1 PE=1 SV=2 - [MET3_SCHPO]	30.7637	28.37	8	9	36.5566	27.96	9	11
P87140	905	100.873	5.2749	Probable coatomer subunit gamma OS=Schizosaccharomyces pombe (strain 972 / ATCC 24843) OX=284812 GN=sec21 PE=1 SV=1 - [COPG_SCHPO]	24.8917	13.92	9	11	16.2927	13.92	7	7	18.6055	14.81	8	8	31.3322	20.22	11	12	29.3827	17.13	10	11		CON_CASA1	199	22.9605	4.94482	SWISS-PROT:P02662 Alpha-S1-casein - Bos taurus (Bovine).	52.6936	32.16	5	16	43.9596	32.16	5	11
O14228	1323	144.774	5.69385	Probable phosphoribosylformylglycinamidine synthase OS=Schizosaccharomyces pombe (strain 972 / ATCC 24843) OX=284812 GN=ade3 PE=3 SV=1 - [PUR4_SCHPO]	20.4281	9.98	8	8	17.4523	9.83	7	7	4.52233	1.89	2	2	36.2668	17.69	13	14	36.954	15.04	12	13		Q09330	199	21.7776	10.2134	mRNA export protein mlo3 OS=Schizosaccharomyces pombe (strain 972 / ATCC 24843) OX=284812 GN=mlo3 PE=1 SV=1 - [MLO3_SCHPO]	28.5318	30.65	6	11	30.8466	30.65	5	11
O13907	492	53.909	6.0874	Probable ATP-citrate synthase subunit 2 OS=Schizosaccharomyces pombe (strain 972 / ATCC 24843) OX=284812 GN=SPAC22A12.16 PE=1 SV=1 - [ACL2_SCHPO]	6.10673	12.2	4	4	14.8702	15.04	5	7	8.89928	14.23	4	4	14.5721	15.04	5	6	9.42819	16.26	6	6		O59794	187	20.8141	10.3306	60S ribosomal protein L17-B OS=Schizosaccharomyces pombe (strain 972 / ATCC 24843) OX=284812 GN=rpl1702 PE=3 SV=1 - [RL17B_SCHPO]	31.2395	29.95	5	10	22.6467	29.95	5	11
Q09868	576	62.0311	8.26514	RNA-binding post-transcriptional regulator cip2 OS=Schizosaccharomyces pombe (strain 972 / ATCC 24843) OX=284812 GN=cip2 PE=1 SV=1 - [CIP2_SCHPO]	5.21758	13.02	4	4	20.7511	22.74	6	7	12.681	14.58	5	6	9.80785	14.58	5	5	18.7682	19.44	5	5		P04913	126	13.8103	10.0669	Histone H2B-alpha OS=Schizosaccharomyces pombe (strain 972 / ATCC 24843) OX=284812 GN=htb1 PE=1 SV=3 - [H2B1_SCHPO]	19.8226	29.37	4	11	13.3505	29.37	4	11
Q9Y7Z1	209	23.9317	9.71533	Nucleolar protein 16 OS=Schizosaccharomyces pombe (strain 972 / ATCC 24843) OX=284812 GN=nop16 PE=3 SV=1 - [NOP16_SCHPO]	15.3965	25.84	4	6	16.3129	32.06	6	7	8.99613	25.84	5	5	11.853	32.06	5	5	11.2174	32.06	5	5		O13784	134	15.4604	10.9312	40S ribosomal protein S24-A OS=Schizosaccharomyces pombe (strain 972 / ATCC 24843) OX=284812 GN=rps2401 PE=3 SV=3 - [RS24A_SCHPO]	15.9609	20.15	3	9	26.4797	29.1	4	11
P08094	110	11.1514	4.04346	60S acidic ribosomal protein P2-alpha OS=Schizosaccharomyces pombe (strain 972 / ATCC 24843) OX=284812 GN=rpp201 PE=1 SV=1 - [RLA2_SCHPO]	16.4803	43.64	3	6	19.8798	53.64	4	7	36.8796	53.64	6	15	18.1916	43.64	3	7	28.3238	53.64	7	12		O60164	607	69.1464	7.13721	Pescadillo homolog OS=Schizosaccharomyces pombe (strain 972 / ATCC 24843) OX=284812 GN=ppp1 PE=3 SV=1 - [PESC_SCHPO]	17.174	10.71	4	5	30.2387	29	11	11
O74965	576	63.4574	9.21729	Eukaryotic translation initiation factor 2A OS=Schizosaccharomyces pombe (strain 972 / ATCC 24843) OX=284812 GN=SPBC4B4.04 PE=1 SV=1 - [EIF2A_SCHPO]	25.5085	22.57	7	8	20.563	20.83	7	7	40.7045	36.28	13	13	19.0796	20.83	6	6	26.8553	23.96	7	8		O14069	134	14.746	11.2241	Probable 60S ribosomal protein L28e OS=Schizosaccharomyces pombe (strain 972 / ATCC 24843) OX=284812 GN=rpl44 PE=1 SV=1 - [RL28E_SCHPO]	25.2247	19.4	3	9	27.2464	26.87	4	11
P15398	1689	189.127	6.63916	DNA-directed RNA polymerase I subunit rpa1 OS=Schizosaccharomyces pombe (strain 972 / ATCC 24843) OX=284812 GN=rpa1 PE=1 SV=2 - [RPA1_SCHPO]	6.16415	3.2	3	3	13.0651	6.69	7	7	17.5567	9.12	8	8	4.71085	2.55	4	4	15.7337	6.51	6	6		P0C016	150	17.2473	9.75928	Ubiquitin-40S ribosomal protein S27a OS=Schizosaccharomyces pombe (strain 972 / ATCC 24843) OX=284812 GN=ubi3 PE=1 SV=2 - [RS27A_SCHPO]	22.7663	26	5	11	23.7194	26	5	11
P11620	203	22.8024	5.46533	GTP-binding protein ypt1 OS=Schizosaccharomyces pombe (strain 972 / ATCC 24843) OX=284812 GN=ypt1 PE=1 SV=2 - [YPT1_SCHPO]	11.3277	25.62	4	5	17.6974	33.5	5	7	11.716	33.5	5	5	16.9968	39.9	6	7	17.8793	33.5	5	7		P32235	364	40.8226	8.67529	GTP-binding protein 1 OS=Schizosaccharomyces pombe (strain 972 / ATCC 24843) OX=284812 GN=gtp1 PE=3 SV=2 - [GTP1_SCHPO]	21.7837	25.55	10	11	19.6946	25	9	11
Q9P7D7	689	75.743	6.91748	Long-chain-fatty-acid--CoA ligase 2 OS=Schizosaccharomyces pombe (strain 972 / ATCC 24843) OX=284812 GN=lcf2 PE=3 SV=1 - [LCF2_SCHPO]	20.3303	16.84	8	9	18.4537	16.69	6	7	7.97224	9	3	3	19.0821	19.88	10	10	14.2846	16.69	7	8		O42848	197	21.9912	10.5503	60S ribosomal protein L16-A OS=Schizosaccharomyces pombe (strain 972 / ATCC 24843) OX=284812 GN=rpl1602 PE=1 SV=1 - [RL16A_SCHPO]	13.8807	21.83	3	5	32.814	24.87	4	11
Q09741	298	33.1288	5.79541	Spermidine synthase OS=Schizosaccharomyces pombe (strain 972 / ATCC 24843) OX=284812 GN=SPBC12C2.07c PE=3 SV=1 - [SPEE_SCHPO]	18.1736	32.21	7	7	18.6493	32.21	6	7	18.1649	30.87	6	6	19.8029	30.87	6	7	9.54568	18.79	4	4		O59672	736	83.7101	6.55127	Uncharacterized ABC transporter ATP-binding protein C29A3.09c OS=Schizosaccharomyces pombe (strain 972 / ATCC 24843) OX=284812 GN=SPBC29A3.09c PE=3 SV=1 - [YB89_SCHPO]	31.2352	19.02	8	10	36.873	21.2	10	11
Q09740	696	77.2728	6.63916	Probable glutamine--fructose-6-phosphate aminotransferase [isomerizing] OS=Schizosaccharomyces pombe (strain 972 / ATCC 24843) OX=284812 GN=SPBC12C2.11 PE=3 SV=2 - [GFA1_SCHPO]	17.0533	11.21	6	7	20.0769	14.51	6	7	12.1505	16.24	9	9	38.0066	25	14	15	14.8379	9.34	6	6		O74718	662	72.511	8.42627	Eukaryotic peptide chain release factor GTP-binding subunit OS=Schizosaccharomyces pombe (strain 972 / ATCC 24843) OX=284812 GN=sup35 PE=1 SV=2 - [ERF3_SCHPO]	34.1862	18.13	9	16	25.6599	16.92	9	11
Q09127	221	25.3573	10.0522	60S ribosomal protein L10-A OS=Schizosaccharomyces pombe (strain 972 / ATCC 24843) OX=284812 GN=rpl1001 PE=2 SV=2 - [RL10A_SCHPO]	7.84321	18.1	2	4	25.267	23.53	4	7	25.5391	27.15	4	7	16.6826	21.27	3	5	34.28	27.15	5	9		P79015	127	14.4489	11.1802	60S ribosomal protein L32-A OS=Schizosaccharomyces pombe (strain 972 / ATCC 24843) OX=284812 GN=rpl3202 PE=1 SV=2 - [RL32A_SCHPO]	20.8435	20.47	2	10	24.6388	20.47	2	11
Q9Y700	439	48.2518	6.94678	Elongation factor Tu, mitochondrial OS=Schizosaccharomyces pombe (strain 972 / ATCC 24843) OX=284812 GN=tuf1 PE=3 SV=1 - [EFTU_SCHPO]	25.4276	21.41	7	9	20.6639	27.56	6	7	11.1562	12.53	3	4	27.7379	32.8	8	11	19.2189	21.18	4	5		Q9C0X8	1163	130.448	6.16357	Putative ribosomal RNA-processing protein 12 OS=Schizosaccharomyces pombe (strain 972 / ATCC 24843) OX=284812 GN=rrp12 PE=3 SV=1 - [RRP12_SCHPO]	33.0361	13.84	12	12	22.6512	11.69	11	11
O14344	524	56.9904	6.87354	Inosine-5'-monophosphate dehydrogenase OS=Schizosaccharomyces pombe (strain 972 / ATCC 24843) OX=284812 GN=gua1 PE=2 SV=1 - [IMDH_SCHPO]	13.9249	20.04	7	7	15.6176	17.18	6	7	14.9289	20.04	7	7	13.7744	17.37	6	6	19.994	17.75	6	8		O94508	1284	148.278	7.23975	Pre-mRNA-splicing factor cwf11 OS=Schizosaccharomyces pombe (strain 972 / ATCC 24843) OX=284812 GN=cwf11 PE=1 SV=1 - [CWF11_SCHPO]	18.927	8.02	7	7	31.4617	14.17	11	11
Q9Y802	1000	112.759	5.52881	Lysine-specific histone demethylase 1 OS=Schizosaccharomyces pombe (strain 972 / ATCC 24843) OX=284812 GN=lsd1 PE=1 SV=1 - [LSD1_SCHPO]	3.86371	6.4	4	4	21.3915	10.1	6	7	8.32029	6.5	4	4	22.3844	14.9	8	8	16.8292	9.3	5	6		O94620	340	37.4039	7.37158	Pre-mRNA-splicing factor cwf17 OS=Schizosaccharomyces pombe (strain 972 / ATCC 24843) OX=284812 GN=cwf17 PE=1 SV=1 - [CWF17_SCHPO]	45.2802	50.59	10	15	27.2818	38.53	8	10
O94362	409	44.4341	7.21045	Uncharacterized GTP-binding protein C428.15 OS=Schizosaccharomyces pombe (strain 972 / ATCC 24843) OX=284812 GN=SPBC428.15 PE=3 SV=1 - [YHOF_SCHPO]	10.8951	27.38	8	9	17.5363	29.58	7	7	4.54941	6.11	2	2	19.4491	30.81	8	8	7.99922	20.54	5	5		Q09900	74	8.33371	10.4917	60S ribosomal protein L38-2 OS=Schizosaccharomyces pombe (strain 972 / ATCC 24843) OX=284812 GN=rpl3802 PE=3 SV=1 - [RL38B_SCHPO]	24.7548	37.84	4	8	26.5105	48.65	5	10
P37818	323	35.6982	5.8208	Arginase OS=Schizosaccharomyces pombe (strain 972 / ATCC 24843) OX=284812 GN=car1 PE=3 SV=1 - [ARGI1_SCHPO]	16.6646	26.32	7	10	11.5705	15.48	5	7	4.41939	7.74	3	3	3.94558	4.95	3	3	16.8928	21.67	7	10		P50524	270	30.8795	4.7417	26S proteasome regulatory subunit rpn12 OS=Schizosaccharomyces pombe (strain 972 / ATCC 24843) OX=284812 GN=rpn12 PE=1 SV=1 - [RPN12_SCHPO]	45.8716	48.15	9	14	33.4218	34.44	7	10
P04689	449	50.5035	5.0083	Tubulin alpha-2 chain OS=Schizosaccharomyces pombe (strain 972 / ATCC 24843) OX=284812 GN=tub1 PE=1 SV=2 - [TBA2_SCHPO]	12.2347	15.14	4	5	18.323	25.39	7	7	20.8272	21.38	6	7	33.5393	30.96	8	11	23.3042	20.49	6	8		Q9USR7	74	8.48676	10.1694	60S ribosomal protein L38-1 OS=Schizosaccharomyces pombe (strain 972 / ATCC 24843) OX=284812 GN=rpl3801 PE=3 SV=1 - [RL38A_SCHPO]	26.9587	47.3	5	10	22.3656	47.3	5	10
O94415	433	47.2575	6.87354	Succinate--CoA ligase [ADP-forming] subunit beta, mitochondrial OS=Schizosaccharomyces pombe (strain 972 / ATCC 24843) OX=284812 GN=SPCC1620.08 PE=3 SV=1 - [SUCB_SCHPO]	14.6948	19.63	6	7	14.0304	16.63	6	7	9.8976	11.78	4	4	18.6089	24.71	7	7	14.9645	16.86	5	5		P0CT74	152	17.4894	10.3745	40S ribosomal protein S11-B OS=Schizosaccharomyces pombe (strain 972 / ATCC 24843) OX=284812 GN=rps1102 PE=3 SV=1 - [RS11B_SCHPO]	22.4909	30.26	5	8	24.839	38.82	6	10
O59800	354	39.5513	9.02686	Pre-mRNA-splicing factor cwf5 OS=Schizosaccharomyces pombe (strain 972 / ATCC 24843) OX=284812 GN=cwf5 PE=1 SV=1 - [SLT11_SCHPO]	10.0663	16.67	3	3	19.42	31.36	6	7	10.4475	16.1	3	3	6.11646	10.17	2	2	10.3166	16.1	3	3		Q9P546	287	31.401	5.05908	40S ribosomal protein S0-B OS=Schizosaccharomyces pombe (strain 972 / ATCC 24843) OX=284812 GN=rps002 PE=1 SV=1 - [RSSA2_SCHPO]	26.3686	38.33	6	10	29.2294	42.16	7	10
Q9URT2	752	85.1871	5.14795	Uncharacterized protein P25A2.03 OS=Schizosaccharomyces pombe (strain 972 / ATCC 24843) OX=284812 GN=SPCP25A2.03 PE=1 SV=1 - [YJU3_SCHPO]	17.2914	15.96	7	7	18.9551	15.29	7	7	10.612	9.44	4	4	24.3113	13.43	6	7	15.3233	11.57	5	5		P79011	285	32.1417	9.5542	Transcription initiation factor IIE subunit beta OS=Schizosaccharomyces pombe (strain 972 / ATCC 24843) OX=284812 GN=tfa2 PE=1 SV=2 - [T2EB_SCHPO]	5.55577	12.28	2	2	40.8233	41.75	7	10
O74842	1284	143.577	5.42725	ATP-dependent helicase fft2 OS=Schizosaccharomyces pombe (strain 972 / ATCC 24843) OX=284812 GN=fft2 PE=1 SV=1 - [FFT2_SCHPO]	16.9761	6.78	6	8	18.4537	6.78	6	7	15.4077	8.33	7	8	21.4129	6.78	6	8	10.6594	3.19	3	4		P56329	321	35.9382	8.27979	Probable eukaryotic translation initiation factor 2 subunit beta OS=Schizosaccharomyces pombe (strain 972 / ATCC 24843) OX=284812 GN=tif212 PE=1 SV=2 - [IF2B_SCHPO]	16.1704	23.68	7	7	25.2299	34.89	7	10
B5BP45	572	62.7443	6.68311	Uncharacterized amino-acid permease C460.01c OS=Schizosaccharomyces pombe (strain 972 / ATCC 24843) OX=284812 GN=SPBC460.01c PE=3 SV=1 - [YP51_SCHPO]	26.5924	9.62	6	9	21.5505	9.44	5	7	15.6176	8.04	4	5	25.7111	11.19	6	8	32.0525	11.01	7	10		P79063	433	48.7724	5.23682	Eukaryotic peptide chain release factor subunit 1 OS=Schizosaccharomyces pombe (strain 972 / ATCC 24843) OX=284812 GN=sup45 PE=1 SV=1 - [ERF1_SCHPO]	43.779	38.11	10	13	35.1183	31.41	8	10
O94416	540	61.5738	5.40186	Transcription initiation factor IIF subunit alpha OS=Schizosaccharomyces pombe (strain 972 / ATCC 24843) OX=284812 GN=tfg1 PE=1 SV=2 - [T2FA_SCHPO]					23.5587	14.26	6	7	19.3022	15.74	6	7	18.9484	15.74	7	7	27.7942	17.41	8	11		P0CT77	174	19.8786	10.0669	60S ribosomal protein L11-A OS=Schizosaccharomyces pombe (strain 972 / ATCC 24843) OX=284812 GN=rpl1101 PE=2 SV=1 - [RL11A_SCHPO]	16.7935	34.48	4	6	19.43	39.08	5	10
P36585	148	16.6431	11.063	60S ribosomal protein L28-A OS=Schizosaccharomyces pombe (strain 972 / ATCC 24843) OX=284812 GN=rpl2802 PE=3 SV=3 - [RL28A_SCHPO]	17.2845	33.78	4	6	16.0733	26.35	3	6	23.4313	35.14	6	9	13.1292	26.35	3	5	18.8371	35.14	5	8		Q09668	117	13.3122	9.64209	60S ribosomal protein L22 OS=Schizosaccharomyces pombe (strain 972 / ATCC 24843) OX=284812 GN=rpl22 PE=1 SV=3 - [RL22_SCHPO]	20.0262	38.46	4	9	22.7548	38.46	4	10
G2TRN4	104	12.1961	6.25244	Enhancer of rudimentary homolog 1 OS=Schizosaccharomyces pombe (strain 972 / ATCC 24843) OX=284812 GN=erh1 PE=1 SV=1 - [ERH_SCHPO]	16.5487	51.92	4	5	17.0215	68.27	4	6	22.5091	54.81	4	7	22.0532	68.27	4	6	15.3928	69.23	4	5		O74905	189	21.3685	9.5835	60S ribosomal protein L9-B OS=Schizosaccharomyces pombe (strain 972 / ATCC 24843) OX=284812 GN=rpl902 PE=3 SV=1 - [RL9B_SCHPO]	27.7335	36.51	4	8	32.6503	36.51	4	10
O42937	796	89.7465	5.14795	Probable coatomer subunit beta' OS=Schizosaccharomyces pombe (strain 972 / ATCC 24843) OX=284812 GN=sec27 PE=3 SV=2 - [COPB2_SCHPO]	19.8353	15.95	8	8	12.8277	13.32	6	6	7.69854	4.77	3	3	23.0438	17.34	9	9	17.971	15.33	7	7		Q9Y7L8	292	31.7402	5.31299	40S ribosomal protein S0-A OS=Schizosaccharomyces pombe (strain 972 / ATCC 24843) OX=284812 GN=rps001 PE=1 SV=1 - [RSSA1_SCHPO]	22.3456	23.29	4	7	27.1765	35.96	6	10
Q10104	488	53.9449	9.17334	Serine hydroxymethyltransferase, mitochondrial OS=Schizosaccharomyces pombe (strain 972 / ATCC 24843) OX=284812 GN=shm2 PE=3 SV=2 - [GLYM_SCHPO]	5.42145	5.94	2	2	15.6238	16.19	6	6	13.9603	15.78	6	6	13.4787	13.52	5	5	18.8314	19.47	6	7		O13836	352	40.7245	5.88428	Decapping nuclease din1 OS=Schizosaccharomyces pombe (strain 972 / ATCC 24843) OX=284812 GN=din1 PE=1 SV=1 - [DXO_SCHPO]					31.7674	35.23	8	10
Q09785	1031	114.16	7.31299	Putative glycine dehydrogenase (decarboxylating), mitochondrial OS=Schizosaccharomyces pombe (strain 972 / ATCC 24843) OX=284812 GN=gcv2 PE=3 SV=2 - [GCSP_SCHPO]	20.0196	8.44	7	8	16.13	6.89	5	6	23.4905	10.96	7	8	31.0598	16.39	11	13	12.7244	9.51	6	6		P36585	148	16.6431	11.063	60S ribosomal protein L28-A OS=Schizosaccharomyces pombe (strain 972 / ATCC 24843) OX=284812 GN=rpl2802 PE=3 SV=3 - [RL28A_SCHPO]	25.4644	35.14	4	8	31.5855	35.14	5	10
Q9Y7I8	442	50.1786	8.26514	Zuotin OS=Schizosaccharomyces pombe (strain 972 / ATCC 24843) OX=284812 GN=zuo1 PE=1 SV=2 - [ZUO1_SCHPO]	6.61021	10.63	3	3	13.8214	17.65	5	6	14.3751	13.12	5	5	11.3854	14.03	4	4	17.4844	17.87	6	6		O74351	501	55.5081	7.91357	Probable cysteine desulfurase, mitochondrial OS=Schizosaccharomyces pombe (strain 972 / ATCC 24843) OX=284812 GN=SPBC21D10.11c PE=3 SV=2 - [NFS1_SCHPO]	24.7887	22.95	7	8	29.125	34.33	10	10
Q9UTS6	111	12.246	5.021	Dynein light chain Tctex-type OS=Schizosaccharomyces pombe (strain 972 / ATCC 24843) OX=284812 GN=dlc1 PE=1 SV=1 - [DYLT_SCHPO]	19.5349	29.73	2	6	18.972	38.74	3	6	10.4428	29.73	2	4	16.1394	38.74	3	5	14.7542	38.74	3	5		O74904	122	14.2931	10.7114	60S ribosomal protein L35 OS=Schizosaccharomyces pombe (strain 972 / ATCC 24843) OX=284812 GN=rpl35 PE=1 SV=1 - [RL35_SCHPO]	26.1294	32.79	6	10	24.4071	32.79	6	10
Q9P3A7	815	90.0687	4.99561	Cell division cycle protein 48 OS=Schizosaccharomyces pombe (strain 972 / ATCC 24843) OX=284812 GN=cdc48 PE=1 SV=2 - [CDC48_SCHPO]	22.9824	23.07	12	12	9.81224	9.45	6	6	9.0469	7.98	5	5	23.2707	20.61	10	11	16.2013	12.64	8	8		O14092	558	60.9212	8.88037	5-aminolevulinate synthase, mitochondrial OS=Schizosaccharomyces pombe (strain 972 / ATCC 24843) OX=284812 GN=hem1 PE=3 SV=1 - [HEM1_SCHPO]	43.9351	32.62	9	13	27.2829	23.66	7	10
Q09177	125	13.7127	4.67822	DNA-directed RNA polymerases I and III subunit RPAC2 OS=Schizosaccharomyces pombe (strain 972 / ATCC 24843) OX=284812 GN=rpc19 PE=2 SV=1 - [RPAC2_SCHPO]	25.4077	66.4	5	9	20.1149	61.6	5	6	32.2784	77.6	6	9	27.2702	77.6	6	8	20.8655	61.6	5	6		Q10335	409	46.6506	5.85889	Probable 26S proteasome regulatory subunit rpn7 OS=Schizosaccharomyces pombe (strain 972 / ATCC 24843) OX=284812 GN=rpn7 PE=2 SV=1 - [RPN7_SCHPO]	30.2729	31.54	10	13	21.2002	26.89	9	10
Q10146	777	89.5043	7.60596	Exosome complex exonuclease rrp6 OS=Schizosaccharomyces pombe (strain 972 / ATCC 24843) OX=284812 GN=rrp6 PE=3 SV=2 - [RRP6_SCHPO]	9.42719	12.36	5	5	20.0878	11.58	5	6	26.1728	15.83	7	9	34.0863	23.17	11	12	28.4318	19.05	9	10		Q09916	578	65.2211	8.93896	ATP-dependent RNA helicase has1 OS=Schizosaccharomyces pombe (strain 972 / ATCC 24843) OX=284812 GN=has1 PE=1 SV=1 - [HAS1_SCHPO]	25.5382	20.93	7	8	27.1316	26.64	9	10
Q09196	141	15.6507	4.55127	Myosin regulatory light chain cdc4 OS=Schizosaccharomyces pombe (strain 972 / ATCC 24843) OX=284812 GN=cdc4 PE=1 SV=1 - [MLR4_SCHPO]	7.89766	28.37	4	4	10.2271	44.68	6	6	10.9672	50.35	7	7	8.03849	33.33	5	5	8.2294	36.17	5	5		O59838	720	80.3255	5.07178	Heat shock protein homolog pss1 OS=Schizosaccharomyces pombe (strain 972 / ATCC 24843) OX=284812 GN=pss1 PE=1 SV=2 - [HSP7F_SCHPO]	53.9082	27.64	13	16	33.3252	18.33	9	10
Q9C0X8	1163	130.448	6.16357	Putative ribosomal RNA-processing protein 12 OS=Schizosaccharomyces pombe (strain 972 / ATCC 24843) OX=284812 GN=rrp12 PE=3 SV=1 - [RRP12_SCHPO]	2.30406	1.72	2	2	12.0697	8.08	6	6	13.1932	7.31	6	7	9.07928	7.31	6	6	16.4232	8.43	6	8		O13741	438	49.3507	9.36377	Nucleolar protein 12 OS=Schizosaccharomyces pombe (strain 972 / ATCC 24843) OX=284812 GN=nop12 PE=1 SV=1 - [NOP12_SCHPO]	24.3643	29	10	10	27.0545	23.29	8	10
Q9UTL3	274	29.3104	6.23975	Ribose-5-phosphate isomerase OS=Schizosaccharomyces pombe (strain 972 / ATCC 24843) OX=284812 GN=rki1 PE=3 SV=1 - [RPIA_SCHPO]	26.4106	40.88	7	9	15.179	21.9	4	6	7.65661	13.14	2	2	13.2111	33.58	6	7	7.2985	17.52	3	3		O94698	387	43.7399	6.85889	Ribosome biogenesis protein nsa1 OS=Schizosaccharomyces pombe (strain 972 / ATCC 24843) OX=284812 GN=nsa1 PE=3 SV=1 - [NSA1_SCHPO]	17.2153	24.55	6	7	26.8448	28.94	8	10
Q9UTQ1	231	26.9978	6.27783	Probable pyridoxamine 5'-phosphate oxidase OS=Schizosaccharomyces pombe (strain 972 / ATCC 24843) OX=284812 GN=SPAC1093.02 PE=3 SV=1 - [PDX3_SCHPO]	16.1506	39.83	6	6	16.6978	39.83	6	6	13.3479	26.41	5	5	19.0616	40.26	7	9	16.2533	39.83	6	6		O59736	584	64.0017	6.97607	2-isopropylmalate synthase OS=Schizosaccharomyces pombe (strain 972 / ATCC 24843) OX=284812 GN=leu3 PE=3 SV=2 - [LEU1_SCHPO]	33.013	24.83	10	11	24.6147	19.01	9	10
P31411	503	55.8064	5.33838	V-type proton ATPase subunit B OS=Schizosaccharomyces pombe (strain 972 / ATCC 24843) OX=284812 GN=vma2 PE=1 SV=2 - [VATB_SCHPO]	16.2044	17.3	5	5	18.5214	20.28	6	6	14.3568	14.31	4	4	13.8292	13.32	4	4	12.715	13.32	4	4		O74960	351	39.7807	5.41455	Probable sphingolipid long chain base-responsive protein pil1 OS=Schizosaccharomyces pombe (strain 972 / ATCC 24843) OX=284812 GN=pil1 PE=1 SV=1 - [PIL1_SCHPO]	22.223	17.95	3	5	38.3619	27.92	6	10
Q09852	559	62.276	8.41162	Putative inorganic phosphate transporter C23D3.12 OS=Schizosaccharomyces pombe (strain 972 / ATCC 24843) OX=284812 GN=SPAC23D3.12 PE=1 SV=1 - [YAEC_SCHPO]	11.2915	9.66	4	7	15.1112	8.23	3	6	19.8827	8.41	4	8	31.947	19.32	8	13	30.9848	17.89	7	11		Q9HGL6	295	33.8786	9.21729	Ribosome biogenesis protein brx1 OS=Schizosaccharomyces pombe (strain 972 / ATCC 24843) OX=284812 GN=brx1 PE=3 SV=1 - [BRX1_SCHPO]	4.42475	8.14	2	2	29.5751	26.78	6	10
Q9UT95	487	54.8074	9.30518	Uncharacterized ABC transporter ATP-binding protein C323.04 OS=Schizosaccharomyces pombe (strain 972 / ATCC 24843) OX=284812 GN=SPAC323.04 PE=3 SV=1 - [YL44_SCHPO]	7.50751	7.39	2	2	12.1336	16.43	6	6	14.8248	17.04	7	8	17.7173	22.79	9	9	15.6834	15.61	5	5		O74191	361	39.2777	4.75439	FK506-binding protein 39 kDa OS=Schizosaccharomyces pombe (strain 972 / ATCC 24843) OX=284812 GN=fkbp39 PE=1 SV=1 - [FKBP4_SCHPO]	17.6687	22.16	4	6	36.6683	26.59	6	10
Q9P772	539	60.0064	6.58057	GMP synthase [glutamine-hydrolyzing] OS=Schizosaccharomyces pombe (strain 972 / ATCC 24843) OX=284812 GN=gua1 PE=3 SV=1 - [GUAA_SCHPO]	20.7193	32.65	10	10	9.90481	18.55	6	6	7.83396	9.65	4	4	14.147	21.71	7	7	13.5314	12.62	5	6		P20772	788	85.1776	5.59229	Bifunctional purine biosynthetic protein ADE1 OS=Schizosaccharomyces pombe (strain 972 / ATCC 24843) OX=284812 GN=ade1 PE=3 SV=1 - [PUR2_SCHPO]	43.4625	21.7	10	13	32.2199	15.86	9	10
O13753	343	39.2985	4.729	V-type proton ATPase subunit d OS=Schizosaccharomyces pombe (strain 972 / ATCC 24843) OX=284812 GN=vma6 PE=3 SV=1 - [VA0D_SCHPO]	16.2495	25.95	7	7	18.8923	26.53	6	6	10.4352	13.99	3	3	23.4237	27.41	7	7	18.5229	25.95	7	7		Q96WV9	591	67.9868	9.37842	Probable cyclin-dependent kinase 9 OS=Schizosaccharomyces pombe (strain 972 / ATCC 24843) OX=284812 GN=cdk9 PE=1 SV=1 - [CDK9_SCHPO]	13.9569	9.64	5	7	30.0603	23.35	9	10
P41878	308	34.5494	6.7417	26S proteasome regulatory subunit rpn11 OS=Schizosaccharomyces pombe (strain 972 / ATCC 24843) OX=284812 GN=rpn11 PE=1 SV=2 - [RPN11_SCHPO]	24.336	49.03	9	13	17.9661	25.97	5	6	25.8981	46.75	8	9	20.0859	33.12	7	8	17.0016	30.52	7	7		P04689	449	50.5035	5.0083	Tubulin alpha-2 chain OS=Schizosaccharomyces pombe (strain 972 / ATCC 24843) OX=284812 GN=tub1 PE=1 SV=2 - [TBA2_SCHPO]	30.0272	17.37	5	8	29.4264	19.38	6	10
O14075	334	36.6778	6.20166	Putative 2-hydroxyacid dehydrogenase UNK4.10 OS=Schizosaccharomyces pombe (strain 972 / ATCC 24843) OX=284812 GN=SPAC2E11.10 PE=2 SV=1 - [YEAA_SCHPO]	7.6279	16.17	3	4	17.4016	21.26	4	6	34.0473	44.91	9	13	28.5575	39.52	7	9	14.3292	30.24	6	6		Q9P7P0	675	76.5797	9.15869	Uncharacterized acyltransferase C1718.04 OS=Schizosaccharomyces pombe (strain 972 / ATCC 24843) OX=284812 GN=SPBC1718.04 PE=1 SV=1 - [YOL4_SCHPO]	11.3067	9.33	4	4	24.7929	22.22	9	10
O14463	103	11.2897	4.97021	Thioredoxin-1 OS=Schizosaccharomyces pombe (strain 972 / ATCC 24843) OX=284812 GN=trx1 PE=3 SV=3 - [TRX1_SCHPO]	9.74432	53.4	3	7	14.2435	53.4	3	6	21.8038	53.4	3	8	18.1497	53.4	3	6	9.37646	38.83	2	4		O13878	806	88.882	6.84424	U3 small nucleolar RNA-associated protein 17 OS=Schizosaccharomyces pombe (strain 972 / ATCC 24843) OX=284812 GN=utp17 PE=3 SV=3 - [UTP17_SCHPO]	20.9125	15.01	7	8	28.5544	20.6	9	10
O13809	266	29.3564	8.92432	Uncharacterized FAD-binding protein C17H9.12c OS=Schizosaccharomyces pombe (strain 972 / ATCC 24843) OX=284812 GN=SPAC17H9.12c PE=3 SV=1 - [YE0C_SCHPO]	6.40529	19.92	3	3	15.9229	46.62	6	6	5.42628	19.17	2	2	14.3713	32.71	4	5	14.9485	32.71	4	5		P87312	674	80.7892	7.12256	Pre-mRNA-splicing factor cwf4 OS=Schizosaccharomyces pombe (strain 972 / ATCC 24843) OX=284812 GN=cwf4 PE=1 SV=1 - [CLF1_SCHPO]	16.226	9.2	4	5	25.1044	18.84	9	10
P52808	109	11.5842	9.67139	60S ribosomal protein L30-1 OS=Schizosaccharomyces pombe (strain 972 / ATCC 24843) OX=284812 GN=rpl3001 PE=3 SV=2 - [RL30A_SCHPO]	18.8443	38.53	5	8	15.1099	22.02	4	6	17.8293	22.02	4	8	11.8979	37.61	4	5	16.6628	22.02	4	7		O14053	902	100.507	7.23975	U3 small nucleolar RNA-associated protein 21 homolog OS=Schizosaccharomyces pombe (strain 972 / ATCC 24843) OX=284812 GN=SPCC1672.07 PE=3 SV=1 - [UTP21_SCHPO]	9.00373	8.2	5	5	23.474	14.08	9	10
Q9UT24	2176	248.653	5.22412	Pre-mRNA-splicing factor brr2 OS=Schizosaccharomyces pombe (strain 972 / ATCC 24843) OX=284812 GN=brr2 PE=1 SV=1 - [BRR2_SCHPO]	13.4668	4.73	7	8	12.454	4.41	6	6	8.27343	2.02	3	3	34.729	8.23	12	14	25.7239	9.05	10	11		Q10161	1666	189.898	5.23682	Probable clathrin heavy chain OS=Schizosaccharomyces pombe (strain 972 / ATCC 24843) OX=284812 GN=chc1 PE=1 SV=1 - [CLH_SCHPO]	46.4317	16.45	13	15	28.315	8.28	7	10
O60059	661	72.7766	8.32373	Pumilio domain-containing protein C56F2.08c OS=Schizosaccharomyces pombe (strain 972 / ATCC 24843) OX=284812 GN=SPBC56F2.08c PE=1 SV=1 - [YG58_SCHPO]	2.19716	1.97	1	1	8.12163	13.92	6	6	12.5079	10.44	4	4	15.168	18.46	6	6	8.59264	9.68	4	4		O94476	244	26.2163	4.60205	Eukaryotic translation initiation factor 6 OS=Schizosaccharomyces pombe (strain 972 / ATCC 24843) OX=284812 GN=tif6 PE=3 SV=1 - [IF6_SCHPO]	42.7734	41.8	5	10	35.8818	45.08	6	9
Q9UQW6	395	40.9721	6.78564	Acetyl-CoA acetyltransferase OS=Schizosaccharomyces pombe (strain 972 / ATCC 24843) OX=284812 GN=erg10 PE=2 SV=1 - [THIL_SCHPO]	31.1345	37.22	8	9	19.7184	24.05	5	6	25.8525	30.38	7	8	21.7564	29.37	7	8	21.9027	23.54	6	8		Q9C1W3	457	50.3062	8.36768	Probable squalene monooxygenase OS=Schizosaccharomyces pombe (strain 972 / ATCC 24843) OX=284812 GN=erg1 PE=3 SV=1 - [ERG1_SCHPO]	49.1679	44.86	14	19	29.0404	26.48	7	9
P21696	385	41.9683	5.35107	Glycerol-3-phosphate dehydrogenase [NAD(+)] 1 OS=Schizosaccharomyces pombe (strain 972 / ATCC 24843) OX=284812 GN=gpd1 PE=1 SV=2 - [GPD1_SCHPO]	34.9745	40.26	9	11	18.7056	25.97	6	6	29.6528	33.51	9	10	32.2771	37.4	10	11	18.1905	20.52	6	6		Q9P7Y7	282	29.8553	6.99072	Pyrroline-5-carboxylate reductase OS=Schizosaccharomyces pombe (strain 972 / ATCC 24843) OX=284812 GN=pro3 PE=3 SV=1 - [P5CR_SCHPO]	46.202	42.2	6	12	33.8003	41.49	6	9
P58234	144	16.1404	9.70068	40S ribosomal protein S19-A OS=Schizosaccharomyces pombe (strain 972 / ATCC 24843) OX=284812 GN=rps1901 PE=2 SV=1 - [RS19A_SCHPO]	8.11576	24.31	4	6	8.17848	24.31	4	6	10.2406	24.31	4	5	4.51879	23.61	3	4	6.31395	23.61	3	4		O94671	376	40.0127	6.44287	Probable homoserine dehydrogenase OS=Schizosaccharomyces pombe (strain 972 / ATCC 24843) OX=284812 GN=SPBC776.03 PE=1 SV=1 - [DHOM_SCHPO]	58.7845	37.77	7	14	37.9656	37.5	7	9
O60164	607	69.1464	7.13721	Pescadillo homolog OS=Schizosaccharomyces pombe (strain 972 / ATCC 24843) OX=284812 GN=ppp1 PE=3 SV=1 - [PESC_SCHPO]	8.93409	10.05	4	4	14.7876	16.64	6	6	18.1076	18.62	7	7	8.29515	8.73	3	3	14.0602	14.99	7	8		Q9URY0	440	48.3044	6.12549	Ribosome biogenesis protein ytm1 OS=Schizosaccharomyces pombe (strain 972 / ATCC 24843) OX=284812 GN=ytm1 PE=1 SV=1 - [YTM1_SCHPO]	52.0629	39.55	11	15	27.0061	29.55	8	9
O94300	625	68.5184	5.8335	Putative xanthine/uracil permease C887.17 OS=Schizosaccharomyces pombe (strain 972 / ATCC 24843) OX=284812 GN=SPBC887.17 PE=3 SV=1 - [YOOH_SCHPO]	23.6952	8.8	5	9	19.2949	8.8	5	6	4.65898	3.68	2	2	17.8953	8.8	4	6	23.8168	12.16	6	8		Q9UTP0	117	12.2346	9.81787	60S ribosomal protein L30-2 OS=Schizosaccharomyces pombe (strain 972 / ATCC 24843) OX=284812 GN=rpl3002 PE=3 SV=1 - [RL30B_SCHPO]	8.55124	25.64	3	4	22.0568	40.17	6	9
O14388	136	15.3796	10.8433	60S ribosomal protein L27-A OS=Schizosaccharomyces pombe (strain 972 / ATCC 24843) OX=284812 GN=rpl2701 PE=2 SV=2 - [RL27A_SCHPO]	12.9729	27.21	4	6	8.39704	23.53	4	6	10.5073	40.44	6	7	7.30796	27.21	4	5	10.5796	19.85	3	4		P31411	503	55.8064	5.33838	V-type proton ATPase subunit B OS=Schizosaccharomyces pombe (strain 972 / ATCC 24843) OX=284812 GN=vma2 PE=1 SV=2 - [VATB_SCHPO]	41.1678	31.81	9	11	33.4978	23.86	7	9
Q9Y7L8	292	31.7402	5.31299	40S ribosomal protein S0-A OS=Schizosaccharomyces pombe (strain 972 / ATCC 24843) OX=284812 GN=rps001 PE=1 SV=1 - [RSSA1_SCHPO]	16.2253	19.52	4	5	16.1614	19.52	4	6	21.9299	28.42	5	7	25.438	42.81	7	9	25.6827	23.29	5	8		Q9UTJ2	257	29.2048	5.41455	Phosphomannomutase OS=Schizosaccharomyces pombe (strain 972 / ATCC 24843) OX=284812 GN=pmm1 PE=2 SV=1 - [PMM_SCHPO]	9.58555	16.73	3	3	26.327	31.13	7	9
Q9URM2	685	75.1347	6.80029	Probable transketolase OS=Schizosaccharomyces pombe (strain 972 / ATCC 24843) OX=284812 GN=SPBC2G5.05 PE=2 SV=1 - [TKT_SCHPO]	42.2915	28.91	12	16	18.9279	16.2	6	6	19.4257	17.08	7	7	34.0131	29.64	10	12	30.6001	21.75	9	10		P0CT57	139	14.6898	10.6675	40S ribosomal protein S14-B OS=Schizosaccharomyces pombe (strain 972 / ATCC 24843) OX=284812 GN=rps1402 PE=3 SV=1 - [RS14B_SCHPO]	27.3602	35.97	6	10	24.9611	35.97	6	9
Q9USU5	459	50.5824	5.47803	1,3-beta-glucanosyltransferase gas2 OS=Schizosaccharomyces pombe (strain 972 / ATCC 24843) OX=284812 GN=gas2 PE=2 SV=1 - [GAS2_SCHPO]	20.164	22	6	7	19.9947	16.99	4	6	2.59326	4.14	2	2	21.2026	22	6	7	13.4923	12.85	4	5		P57728	148	16.6751	11.063	60S ribosomal protein L28-B OS=Schizosaccharomyces pombe (strain 972 / ATCC 24843) OX=284812 GN=rpl2801 PE=1 SV=1 - [RL28B_SCHPO]	19.0584	28.38	3	6	27.2337	35.14	5	9
P40374	216	23.505	6.90283	Imidazoleglycerol-phosphate dehydratase OS=Schizosaccharomyces pombe (strain 972 / ATCC 24843) OX=284812 GN=his5 PE=1 SV=1 - [HIS7_SCHPO]	8.31148	26.85	3	4	16.3977	42.13	6	6	22.3155	37.96	5	8	10.9147	27.31	3	4	11.1283	37.96	5	5		O13802	333	37.7959	9.45166	Probable rRNA-processing protein ebp2 OS=Schizosaccharomyces pombe (strain 972 / ATCC 24843) OX=284812 GN=ebp2 PE=1 SV=1 - [EBP2_SCHPO]	30.9455	28.23	6	8	28.2662	34.23	7	9
P05764	87	9.61075	5.41455	40S ribosomal protein S21 OS=Schizosaccharomyces pombe (strain 972 / ATCC 24843) OX=284812 GN=rps21 PE=1 SV=2 - [RS21_SCHPO]	20.9835	66.67	4	8	16.4066	49.43	3	6	15.3245	47.13	3	6	10.426	29.89	2	4	17.0637	48.28	4	6		Q9Y7Y6	291	31.8006	4.61475	Proteasomal ubiquitin receptor ADRM1 homolog rpn1301 OS=Schizosaccharomyces pombe (strain 972 / ATCC 24843) OX=284812 GN=rpn1301 PE=1 SV=1 - [RP13A_SCHPO]	37.1692	34.02	5	10	32.0718	34.02	6	9
O59672	736	83.7101	6.55127	Uncharacterized ABC transporter ATP-binding protein C29A3.09c OS=Schizosaccharomyces pombe (strain 972 / ATCC 24843) OX=284812 GN=SPBC29A3.09c PE=3 SV=1 - [YB89_SCHPO]	5.52584	7.07	3	3	18.8915	12.77	5	6	10.3868	7.07	3	4	22.4086	16.44	7	8	28.9288	16.71	8	10		O94362	409	44.4341	7.21045	Uncharacterized GTP-binding protein C428.15 OS=Schizosaccharomyces pombe (strain 972 / ATCC 24843) OX=284812 GN=SPBC428.15 PE=3 SV=1 - [YHOF_SCHPO]	23.7968	30.07	10	12	24.0312	25.92	8	9
O60135	676	75.9172	8.20654	Long-chain-fatty-acid--CoA ligase 1 OS=Schizosaccharomyces pombe (strain 972 / ATCC 24843) OX=284812 GN=lcf1 PE=3 SV=1 - [LCF1_SCHPO]	15.2364	9.62	5	6	15.2363	9.76	5	6	7.65666	12.57	6	6	31.8684	22.49	10	13	47.2303	23.37	11	16		O94281	254	29.0421	5.07178	Probable casein kinase II subunit beta-2 OS=Schizosaccharomyces pombe (strain 972 / ATCC 24843) OX=284812 GN=SPBC2G5.02c PE=3 SV=1 - [CSK2C_SCHPO]	3.98099	9.84	1	1	29.1714	32.28	5	9
O14339	187	20.8012	10.3599	60S ribosomal protein L17-A OS=Schizosaccharomyces pombe (strain 972 / ATCC 24843) OX=284812 GN=rpl1701 PE=3 SV=1 - [RL17A_SCHPO]	12.8475	24.06	3	5	12.0033	24.06	3	6	18.746	24.06	3	8	12.4335	24.06	3	5	14.2832	24.06	3	5		Q10449	509	57.1169	5.93506	Meiotically up-regulated gene 157 protein OS=Schizosaccharomyces pombe (strain 972 / ATCC 24843) OX=284812 GN=mug157 PE=1 SV=1 - [MU157_SCHPO]	31.463	28.49	11	12	24.3049	20.63	8	9
Q96WV9	591	67.9868	9.37842	Probable cyclin-dependent kinase 9 OS=Schizosaccharomyces pombe (strain 972 / ATCC 24843) OX=284812 GN=cdk9 PE=1 SV=1 - [CDK9_SCHPO]	0	5.08	3	3	9.68777	12.86	6	6	3.73528	5.58	2	2	0	2.88	2	2	4.65761	12.52	5	5		P56288	458	50.4301	6.60986	Probable translation initiation factor eIF-2B subunit gamma OS=Schizosaccharomyces pombe (strain 972 / ATCC 24843) OX=284812 GN=tif223 PE=1 SV=2 - [EI2BG_SCHPO]	36.6495	28.6	9	13	22.0407	16.81	6	9
Q9UUF7	940	104.634	5.64307	Coatomer subunit beta OS=Schizosaccharomyces pombe (strain 972 / ATCC 24843) OX=284812 GN=sec26 PE=3 SV=1 - [COPB_SCHPO]	19.1204	10	5	6	17.1774	11.49	6	6	9.08423	6.28	3	3	33.5885	17.66	10	13	14.8597	15.74	7	8		O43090	551	60.742	9.43701	Probable NADH-ubiquinone oxidoreductase C947.15c, mitochondrial OS=Schizosaccharomyces pombe (strain 972 / ATCC 24843) OX=284812 GN=SPBC947.15c PE=3 SV=1 - [NDH2_SCHPO]	31.1786	28.49	10	10	29.7663	20.87	8	9
Q9USR7	74	8.48676	10.1694	60S ribosomal protein L38-1 OS=Schizosaccharomyces pombe (strain 972 / ATCC 24843) OX=284812 GN=rpl3801 PE=3 SV=1 - [RL38A_SCHPO]	11.0739	33.78	2	5	11.6449	35.14	3	6	17.5366	43.24	4	8	15.3931	35.14	3	6	17.3994	35.14	3	7		O74766	548	60.1808	7.32764	Probable delta-1-pyrroline-5-carboxylate dehydrogenase OS=Schizosaccharomyces pombe (strain 972 / ATCC 24843) OX=284812 GN=SPBC24C6.04 PE=1 SV=1 - [PUT2_SCHPO]	42.8214	29.74	10	12	31.8024	25	8	9
Q9HGL3	426	46.1965	7.86963	Protein sum2 OS=Schizosaccharomyces pombe (strain 972 / ATCC 24843) OX=284812 GN=sum2 PE=1 SV=1 - [SUM2_SCHPO]	17.209	11.97	3	5	21.087	11.97	3	6	20.2305	11.97	3	6	13.4418	11.97	3	4	11.346	9.62	3	4		Q9UT95	487	54.8074	9.30518	Uncharacterized ABC transporter ATP-binding protein C323.04 OS=Schizosaccharomyces pombe (strain 972 / ATCC 24843) OX=284812 GN=SPAC323.04 PE=3 SV=1 - [YL44_SCHPO]	10.0251	16.02	5	5	25.2189	26.49	8	9
O74538	136	15.2955	10.7261	60S ribosomal protein L27-B OS=Schizosaccharomyces pombe (strain 972 / ATCC 24843) OX=284812 GN=rpl2702 PE=3 SV=1 - [RL27B_SCHPO]	7.33258	17.65	2	4	7.63816	24.26	3	6	7.86336	34.56	4	5	3.12874	17.65	2	2	2.8972	10.29	1	1		P50521	455	50.8878	6.27783	Hexokinase-2 OS=Schizosaccharomyces pombe (strain 972 / ATCC 24843) OX=284812 GN=hxk2 PE=1 SV=1 - [HXK2_SCHPO]	21.5336	20	6	7	20.7903	24.62	8	9
Q9USM1	388	43.8756	4.86865	Proteasomal ubiquitin receptor ADRM1 homolog rpn1302 OS=Schizosaccharomyces pombe (strain 972 / ATCC 24843) OX=284812 GN=rpn1302 PE=1 SV=1 - [RP13B_SCHPO]	23.93	28.61	6	7	20.2892	20.88	5	6	10.4723	11.86	2	3	32.0211	27.58	6	8	16.8631	16.24	4	5		Q9Y7I8	442	50.1786	8.26514	Zuotin OS=Schizosaccharomyces pombe (strain 972 / ATCC 24843) OX=284812 GN=zuo1 PE=1 SV=2 - [ZUO1_SCHPO]	17.7335	20.59	7	7	24.5836	22.17	7	9
P87228	466	50.8513	6.53662	Putative D-3-phosphoglycerate dehydrogenase OS=Schizosaccharomyces pombe (strain 972 / ATCC 24843) OX=284812 GN=SPCC364.07 PE=1 SV=1 - [SERA_SCHPO]	29.7129	28.76	8	10	18.9643	21.46	6	6	10.6591	14.38	4	4	12.8633	17.6	5	5	14.7721	18.67	4	4		Q9URZ5	678	75.7438	7.54736	Vacuolar protein sorting-associated protein 1 OS=Schizosaccharomyces pombe (strain 972 / ATCC 24843) OX=284812 GN=vps1 PE=3 SV=2 - [VPS1_SCHPO]	32.9216	21.83	10	11	32.7934	16.96	7	9
O59778	363	40.6248	9.1001	Biotin synthase OS=Schizosaccharomyces pombe (strain 972 / ATCC 24843) OX=284812 GN=bio2 PE=1 SV=1 - [BIOB_SCHPO]	2.23034	7.71	2	2	14.345	21.49	5	6	6.41682	14.88	3	3	19.0662	21.49	5	7	28.8819	25.62	6	11		P36614	305	35.2365	5.5542	Serine/threonine-protein phosphatase ppe1 OS=Schizosaccharomyces pombe (strain 972 / ATCC 24843) OX=284812 GN=ppe1 PE=1 SV=1 - [PPE1_SCHPO]	6.18726	9.51	2	2	27.2511	25.9	6	9
O94236	567	62.5973	7.28369	Eukaryotic translation initiation factor 3 subunit D OS=Schizosaccharomyces pombe (strain 972 / ATCC 24843) OX=284812 GN=moe1 PE=1 SV=1 - [EIF3D_SCHPO]	8.48487	16.4	5	5	16.0639	16.23	5	6	13.2448	12.35	4	6	13.6575	10.41	3	5	13.0197	12.17	4	5		P87243	828	91.9388	5.23682	Pre-rRNA-processing protein rix1 OS=Schizosaccharomyces pombe (strain 972 / ATCC 24843) OX=284812 GN=rix1 PE=1 SV=1 - [RIX1_SCHPO]	25.5978	15.94	10	11	21.5072	18.6	9	9
P29458	931	103.663	7.09326	DNA replication licensing factor mcm4 OS=Schizosaccharomyces pombe (strain 972 / ATCC 24843) OX=284812 GN=mcm4 PE=1 SV=2 - [MCM4_SCHPO]	11.0698	7.41	5	5	16.9717	9.45	6	6	3.00227	1.5	1	1	15.3622	8.16	5	5	13.3588	7.41	5	5		O74965	576	63.4574	9.21729	Eukaryotic translation initiation factor 2A OS=Schizosaccharomyces pombe (strain 972 / ATCC 24843) OX=284812 GN=SPBC4B4.04 PE=1 SV=1 - [EIF2A_SCHPO]	30.3913	24.65	7	8	38.2445	22.57	7	9
Q9HE11	666	73.6519	4.88135	U3 small nucleolar RNA-associated protein 5 OS=Schizosaccharomyces pombe (strain 972 / ATCC 24843) OX=284812 GN=utp5 PE=3 SV=2 - [UTP5_SCHPO]					12.3407	12.16	6	6	7.52622	6.76	3	3	16.879	15.77	8	8	11.297	11.86	5	5		P21565	522	56.6611	9.1001	Signal recognition particle 54 kDa protein homolog OS=Schizosaccharomyces pombe (strain 972 / ATCC 24843) OX=284812 GN=srp54 PE=1 SV=1 - [SRP54_SCHPO]	23.096	18.58	6	7	30.4187	21.46	7	9
Q10435	1647	185.5	5.07178	Probable ubiquitin fusion degradation protein C12B10.01c OS=Schizosaccharomyces pombe (strain 972 / ATCC 24843) OX=284812 GN=SPAC12B10.01c PE=3 SV=2 - [YDE1_SCHPO]					8.2535	5.46	6	6	10.491	4.25	5	5	6.03763	2.37	3	3	6.59769	2.43	3	3		O13914	959	107.309	5.88428	Alanine--tRNA ligase OS=Schizosaccharomyces pombe (strain 972 / ATCC 24843) OX=284812 GN=ala1 PE=1 SV=1 - [SYA_SCHPO]	46.5795	19.5	14	16	27.0577	13.03	9	9
O13836	352	40.7245	5.88428	Decapping nuclease din1 OS=Schizosaccharomyces pombe (strain 972 / ATCC 24843) OX=284812 GN=din1 PE=1 SV=1 - [DXO_SCHPO]					17.4334	26.99	6	6	27.8905	36.36	8	10	4.79581	7.1	2	2	28.1294	35.51	8	10		Q92462	767	87.2138	6.69775	E3 ubiquitin-protein ligase pub1 OS=Schizosaccharomyces pombe (strain 972 / ATCC 24843) OX=284812 GN=pub1 PE=1 SV=2 - [PUB1_SCHPO]	2.09497	1.43	1	1	34.164	19.43	8	9
O14010	136	15.3728	4.76709	Mediator of RNA polymerase II transcription subunit 22 OS=Schizosaccharomyces pombe (strain 972 / ATCC 24843) OX=284812 GN=med22 PE=1 SV=1 - [MED22_SCHPO]					19.5858	60.29	4	6	15.2233	40.44	3	5	7.18277	22.79	2	2	17.0167	58.09	4	5		P78946	126	14.3321	11.1655	60S ribosomal protein L26 OS=Schizosaccharomyces pombe (strain 972 / ATCC 24843) OX=284812 GN=rpl26 PE=3 SV=1 - [RL26_SCHPO]	7.99002	19.84	4	6	10.8075	20.63	5	9
O14086	425	48.0367	9.5835	DNA-directed RNA polymerase I subunit rpa49 OS=Schizosaccharomyces pombe (strain 972 / ATCC 24843) OX=284812 GN=rpa49 PE=2 SV=1 - [RPA49_SCHPO]					15.0523	16.24	5	6	17.4003	13.88	4	6	8.13234	13.65	3	4	15.0893	13.88	4	6		Q9HE11	666	73.6519	4.88135	U3 small nucleolar RNA-associated protein 5 OS=Schizosaccharomyces pombe (strain 972 / ATCC 24843) OX=284812 GN=utp5 PE=3 SV=2 - [UTP5_SCHPO]	11.3992	8.11	5	5	17.9214	18.02	9	9
Q06975	194	20.1182	11.0923	H/ACA ribonucleoprotein complex subunit gar1 OS=Schizosaccharomyces pombe (strain 972 / ATCC 24843) OX=284812 GN=gar1 PE=2 SV=1 - [GAR1_SCHPO]	12.4244	20.62	3	6	17.1177	20.62	3	5	19.2697	23.2	3	5	15.1155	20.62	2	4	14.2353	35.57	4	5		O13910	598	67.6659	4.58936	U3 small nucleolar ribonucleoprotein protein mpp10 OS=Schizosaccharomyces pombe (strain 972 / ATCC 24843) OX=284812 GN=mpp10 PE=1 SV=1 - [MPP10_SCHPO]	32.3558	15.72	7	11	28.1808	14.88	7	9
G2TRU3	69	8.03091	5.50342	Uncharacterized protein PB16A4.07 OS=Schizosaccharomyces pombe (strain 972 / ATCC 24843) OX=284812 GN=SPCPB16A4.07 PE=4 SV=1 - [YJO7_SCHPO]	9.25779	30.43	2	3	19.534	30.43	3	5	10.9123	30.43	2	3	16.9049	30.43	2	4	10.1639	30.43	2	3		P40383	1328	152.493	7.29834	5'-3' exoribonuclease 1 OS=Schizosaccharomyces pombe (strain 972 / ATCC 24843) OX=284812 GN=exo2 PE=1 SV=1 - [XRN1_SCHPO]	24.6269	9.86	9	9	27.0052	8.51	9	9
Q09871	412	45.6967	5.21143	Uncharacterized protein C12G12.07c OS=Schizosaccharomyces pombe (strain 972 / ATCC 24843) OX=284812 GN=SPAC12G12.07c PE=4 SV=1 - [YAG7_SCHPO]	11.5945	17.23	4	4	17.9534	17.23	4	5	29.7343	25.73	6	9	17.8011	17.23	4	5	13.1472	11.41	3	4		P15398	1689	189.127	6.63916	DNA-directed RNA polymerase I subunit rpa1 OS=Schizosaccharomyces pombe (strain 972 / ATCC 24843) OX=284812 GN=rpa1 PE=1 SV=2 - [RPA1_SCHPO]	11.5614	4.56	5	5	22.0846	7.28	9	9
O74766	548	60.1808	7.32764	Probable delta-1-pyrroline-5-carboxylate dehydrogenase OS=Schizosaccharomyces pombe (strain 972 / ATCC 24843) OX=284812 GN=SPBC24C6.04 PE=1 SV=1 - [PUT2_SCHPO]	13.4295	21.35	6	6	12.1792	16.24	5	5	11.8122	12.59	4	5	15.1768	16.42	5	5	14.8045	14.42	4	5		O60114	1428	161.358	6.99072	Uncharacterized helicase C15C4.05 OS=Schizosaccharomyces pombe (strain 972 / ATCC 24843) OX=284812 GN=SPBC15C4.05 PE=3 SV=1 - [YG65_SCHPO]	9.66862	3.57	3	3	24.3372	9.17	9	9
P56288	458	50.4301	6.60986	Probable translation initiation factor eIF-2B subunit gamma OS=Schizosaccharomyces pombe (strain 972 / ATCC 24843) OX=284812 GN=tif223 PE=1 SV=2 - [EI2BG_SCHPO]	11.0985	17.03	4	4	12.5158	10.92	3	5	5.14037	8.73	2	2	17.0251	13.32	4	6	9.58409	13.32	3	3		Q9P7V5	1822	206.669	5.35107	Protein transport protein sec72 OS=Schizosaccharomyces pombe (strain 972 / ATCC 24843) OX=284812 GN=sec72 PE=1 SV=1 - [SEC7B_SCHPO]	16.5303	5.87	8	8	23.8175	6.7	9	9
Q9P789	1065	114.16	7.18115	Pumilio domain-containing protein P35G2.14 OS=Schizosaccharomyces pombe (strain 972 / ATCC 24843) OX=284812 GN=SPBP35G2.14 PE=1 SV=2 - [YN8E_SCHPO]	4.91914	3.57	2	2	8.63202	6.29	5	5	19.0017	10.33	7	7	13.9429	12.02	7	7	17.9238	9.95	7	7		O14139	1388	159.28	6.75635	Chromodomain helicase hrp3 OS=Schizosaccharomyces pombe (strain 972 / ATCC 24843) OX=284812 GN=hrp3 PE=1 SV=1 - [HRP3_SCHPO]	13.0738	3.82	5	7	17.1075	5.19	7	9
Q9P7X8	1174	131.603	8.45557	Probable DNA-directed RNA polymerase I subunit RPA2 OS=Schizosaccharomyces pombe (strain 972 / ATCC 24843) OX=284812 GN=rpa2 PE=3 SV=2 - [RPA2_SCHPO]	2.30636	1.02	1	1	10.2242	6.56	5	5	10.591	6.81	4	4	11.9129	6.81	5	5	17.5649	8.35	6	6		P56289	157	17.1413	4.89404	Eukaryotic translation initiation factor 5A-1 OS=Schizosaccharomyces pombe (strain 972 / ATCC 24843) OX=284812 GN=tif51a PE=1 SV=1 - [IF5A1_SCHPO]	65.9986	60.51	8	16	35.9324	48.41	6	8
Q9P6M9	253	27.668	9.78857	54S ribosomal protein L1, mitochondrial OS=Schizosaccharomyces pombe (strain 972 / ATCC 24843) OX=284812 GN=mrpl1 PE=3 SV=1 - [RM01_SCHPO]	8.02496	19.37	3	4	14.1357	19.37	3	5	10.4963	19.37	4	5	3.25822	5.53	1	1	6.13613	14.23	2	3		O13809	266	29.3564	8.92432	Uncharacterized FAD-binding protein C17H9.12c OS=Schizosaccharomyces pombe (strain 972 / ATCC 24843) OX=284812 GN=SPAC17H9.12c PE=3 SV=1 - [YE0C_SCHPO]	38.9065	55.26	8	10	29.9664	44.74	5	8
P50524	270	30.8795	4.7417	26S proteasome regulatory subunit rpn12 OS=Schizosaccharomyces pombe (strain 972 / ATCC 24843) OX=284812 GN=rpn12 PE=1 SV=1 - [RPN12_SCHPO]	12.2079	18.15	3	4	13.5198	31.11	5	5	15.3852	24.81	4	5	21.3092	40	7	8	23.8792	30	4	7		P19117	289	32.4473	5.33838	Inorganic pyrophosphatase OS=Schizosaccharomyces pombe (strain 972 / ATCC 24843) OX=284812 GN=ppa1 PE=3 SV=2 - [IPYR_SCHPO]	35.3647	51.21	7	11	24.5596	33.91	5	8
O42897	497	57.31	5.78271	Probable 26S proteasome regulatory subunit rpn3 OS=Schizosaccharomyces pombe (strain 972 / ATCC 24843) OX=284812 GN=rpn3 PE=3 SV=2 - [RPN3_SCHPO]	10.3521	12.07	4	6	4.71927	11.67	4	5	0	3.62	1	1	16.3826	14.69	5	8	19.0051	11.67	4	8		P0CT59	130	14.751	10.272	40S ribosomal protein S22-B OS=Schizosaccharomyces pombe (strain 972 / ATCC 24843) OX=284812 GN=rps2202 PE=3 SV=1 - [RS22B_SCHPO]	29.0082	50.77	7	11	20.0033	50.77	7	8
P24487	536	58.551	9.08545	ATP synthase subunit alpha, mitochondrial OS=Schizosaccharomyces pombe (strain 972 / ATCC 24843) OX=284812 GN=atp1 PE=3 SV=1 - [ATPA_SCHPO]	9.7961	13.06	5	5	14.3226	10.63	4	5	16.5516	13.06	5	6	14.4546	13.06	5	5	17.1707	16.6	7	7		Q09845	373	40.848	7.76709	Glycerol-3-phosphate dehydrogenase [NAD(+)] 2 OS=Schizosaccharomyces pombe (strain 972 / ATCC 24843) OX=284812 GN=gpd2 PE=1 SV=1 - [GPD2_SCHPO]	32.1341	42.63	10	12	24.2341	29.49	7	8
Q9UTP0	117	12.2346	9.81787	60S ribosomal protein L30-2 OS=Schizosaccharomyces pombe (strain 972 / ATCC 24843) OX=284812 GN=rpl3002 PE=3 SV=1 - [RL30B_SCHPO]	6.93305	11.11	2	4	9.45446	32.48	4	5	12.115	32.48	4	6	4.81305	11.11	2	3	15.2143	20.51	3	6		Q9USZ6	241	26.6468	8.52881	Ribosome assembly factor mrt4 OS=Schizosaccharomyces pombe (strain 972 / ATCC 24843) OX=284812 GN=mrt4 PE=3 SV=1 - [MRT4_SCHPO]	23.5904	45.23	7	9	24.991	37.34	6	8
Q10355	219	24.3956	10.3013	Uncharacterized RNA-binding protein C22E12.02 OS=Schizosaccharomyces pombe (strain 972 / ATCC 24843) OX=284812 GN=SPAC22E12.02 PE=4 SV=1 - [YDB2_SCHPO]	2.80914	9.13	1	1	13.3609	42.47	4	5	3.75169	9.13	1	1	7.06911	30.14	3	3	3.52701	12.79	2	2		Q9UST4	169	18.551	5.07178	Eukaryotic translation initiation factor 5A-2 OS=Schizosaccharomyces pombe (strain 972 / ATCC 24843) OX=284812 GN=tif51b PE=3 SV=2 - [IF5A2_SCHPO]	67.9329	44.97	7	16	38.9131	44.97	6	8
O13880	568	62.7811	7.95752	Vitamin H transporter 1 OS=Schizosaccharomyces pombe (strain 972 / ATCC 24843) OX=284812 GN=vht1 PE=2 SV=1 - [VHT1_SCHPO]	17.3918	9.33	3	6	15.7004	9.33	3	5					22.4811	10.92	4	9	19.8323	10.92	4	7		Q9Y6Z9	255	27.4199	8.47021	Sorbose reductase sou1 OS=Schizosaccharomyces pombe (strain 972 / ATCC 24843) OX=284812 GN=sou1 PE=3 SV=1 - [SOU1_SCHPO]	25.1209	34.51	5	7	27.5642	44.31	7	8
Q9P7V5	1822	206.669	5.35107	Protein transport protein sec72 OS=Schizosaccharomyces pombe (strain 972 / ATCC 24843) OX=284812 GN=sec72 PE=1 SV=1 - [SEC7B_SCHPO]	6.02215	1.65	2	2	6.93843	4.12	5	5	2.54789	1.65	1	1	11.7468	4.77	6	6	13.0065	5.32	6	7		P0CT64	140	15.3854	10.1255	40S ribosomal protein S16-A OS=Schizosaccharomyces pombe (strain 972 / ATCC 24843) OX=284812 GN=rps1601 PE=2 SV=1 - [RS16A_SCHPO]	10.7696	42.14	6	7	14.1511	42.14	6	8
P40373	310	34.0082	7.02002	ATP phosphoribosyltransferase OS=Schizosaccharomyces pombe (strain 972 / ATCC 24843) OX=284812 GN=his1 PE=2 SV=1 - [HIS1_SCHPO]	8.69577	18.39	3	3	14.1997	24.52	5	5	15.5924	26.77	5	6	14.433	22.9	6	6	35.2659	36.13	8	11		O42984	131	15.5044	10.3013	40S ribosomal protein S17-A OS=Schizosaccharomyces pombe (strain 972 / ATCC 24843) OX=284812 GN=rps1701 PE=3 SV=1 - [RS17A_SCHPO]	22.4891	33.59	4	6	28.3765	41.22	5	8
O14036	115	13.087	9.74463	Small nuclear ribonucleoprotein Sm D2 OS=Schizosaccharomyces pombe (strain 972 / ATCC 24843) OX=284812 GN=smd2 PE=1 SV=1 - [SMD2_SCHPO]	4.23242	33.04	3	3	13.4847	33.04	4	5	13.6792	33.04	4	5	9.70072	33.04	3	4	9.36637	33.04	3	4		O43056	338	36.5848	6.52197	Probable homoserine kinase OS=Schizosaccharomyces pombe (strain 972 / ATCC 24843) OX=284812 GN=SPBC4C3.03 PE=3 SV=1 - [KHSE_SCHPO]	24.1883	32.54	8	10	19.0746	33.14	8	8
O42849	589	66.8067	5.47803	Phenylalanine--tRNA ligase beta subunit OS=Schizosaccharomyces pombe (strain 972 / ATCC 24843) OX=284812 GN=frs1 PE=3 SV=1 - [SYFB_SCHPO]	3.6062	6.28	2	2	13.495	13.58	5	5	7.88827	10.02	4	4	13.0077	14.26	5	5	7.97713	7.3	3	3		O42700	322	35.2165	5.85889	Transaldolase OS=Schizosaccharomyces pombe (strain 972 / ATCC 24843) OX=284812 GN=tal1 PE=1 SV=2 - [TAL1_SCHPO]	16.4695	27.02	7	7	20.8813	29.19	7	8
Q9P546	287	31.401	5.05908	40S ribosomal protein S0-B OS=Schizosaccharomyces pombe (strain 972 / ATCC 24843) OX=284812 GN=rps002 PE=1 SV=1 - [RSSA2_SCHPO]	13.8851	20.91	4	4	10.3103	17.07	4	5	12.6534	27.87	5	6	8.30304	17.07	4	5	15.9707	24.74	5	6		Q09912	379	40.2341	8.6167	Protein psi1 OS=Schizosaccharomyces pombe (strain 972 / ATCC 24843) OX=284812 GN=psi1 PE=2 SV=2 - [PSI1_SCHPO]	25.2311	25.86	6	7	25.3978	33.25	7	8
Q9P769	221	25.3433	10.0522	60S ribosomal protein L10-B OS=Schizosaccharomyces pombe (strain 972 / ATCC 24843) OX=284812 GN=rpl1002 PE=3 SV=1 - [RL10B_SCHPO]	3.48161	13.12	1	1	20.3496	23.53	4	5	26.3885	27.15	4	8	14.2195	21.27	3	4	30.0409	27.15	5	8		O59771	191	21.702	7.66455	Uridylate kinase OS=Schizosaccharomyces pombe (strain 972 / ATCC 24843) OX=284812 GN=SPCC1795.05c PE=3 SV=1 - [KCY_SCHPO]	25.6393	37.7	6	12	20.7939	34.55	5	8
O13759	632	67.8278	8.29443	RNA-binding post-transcriptional regulator csx1 OS=Schizosaccharomyces pombe (strain 972 / ATCC 24843) OX=284812 GN=csx1 PE=1 SV=1 - [CSX1_SCHPO]	3.95365	3.48	2	2	12.3592	12.5	5	5	5.36195	4.43	2	2	8.43612	8.7	4	4	1.92562	1.74	1	1		P40232	231	26.6602	6.27783	Casein kinase II subunit beta OS=Schizosaccharomyces pombe (strain 972 / ATCC 24843) OX=284812 GN=ckb1 PE=2 SV=2 - [CSK2B_SCHPO]	6.7924	16.45	2	3	30.6233	32.03	4	8
P40387	513	58.4566	6.16357	Alpha,alpha-trehalose-phosphate synthase [UDP-forming] OS=Schizosaccharomyces pombe (strain 972 / ATCC 24843) OX=284812 GN=tps1 PE=1 SV=2 - [TPS1_SCHPO]	16.2547	19.3	6	8	14.8234	16.57	5	5	17.0001	18.71	6	6	29.2564	19.69	7	9	23.2865	15.01	5	7		Q9USM1	388	43.8756	4.86865	Proteasomal ubiquitin receptor ADRM1 homolog rpn1302 OS=Schizosaccharomyces pombe (strain 972 / ATCC 24843) OX=284812 GN=rpn1302 PE=1 SV=1 - [RP13B_SCHPO]	33.625	25.26	8	10	29.2737	22.16	6	8
O14124	409	46.0186	6.69775	Uncharacterized dipeptidase C3A11.10c OS=Schizosaccharomyces pombe (strain 972 / ATCC 24843) OX=284812 GN=SPAC3A11.10c PE=1 SV=1 - [DPEH1_SCHPO]	13.1257	19.07	5	6	14.9016	19.07	5	5	15.2165	19.8	5	6	17.3317	18.34	5	6	3.54568	7.33	2	2		O14171	264	30.5237	6.87354	Dehydrodolichyl diphosphate synthase complex subunit SPAC4D7.04c OS=Schizosaccharomyces pombe (strain 972 / ATCC 24843) OX=284812 GN=SPAC4D7.04c PE=1 SV=2 - [YE54_SCHPO]	17.7431	22.35	4	5	23.6176	31.82	6	8
P79015	127	14.4489	11.1802	60S ribosomal protein L32-A OS=Schizosaccharomyces pombe (strain 972 / ATCC 24843) OX=284812 GN=rpl3202 PE=1 SV=2 - [RL32A_SCHPO]	2.58001	10.24	1	1	13.5566	20.47	2	5	16.5126	20.47	3	9	5.14574	10.24	1	3	12.1777	20.47	2	6		O42849	589	66.8067	5.47803	Phenylalanine--tRNA ligase beta subunit OS=Schizosaccharomyces pombe (strain 972 / ATCC 24843) OX=284812 GN=frs1 PE=3 SV=1 - [SYFB_SCHPO]	38.4757	31.07	12	13	23.0696	22.24	8	8
O42706	160	18.3417	10.1694	60S ribosomal protein L21-B OS=Schizosaccharomyces pombe (strain 972 / ATCC 24843) OX=284812 GN=rpl2102 PE=2 SV=2 - [RL21B_SCHPO]	16.6816	30.63	3	4	20.8635	30.63	3	5	21.5632	30.63	3	5	18.0085	30.63	3	5	22.18	30.63	3	5		P78954	218	24.9425	6.94678	Eukaryotic translation initiation factor 4E-1 OS=Schizosaccharomyces pombe (strain 972 / ATCC 24843) OX=284812 GN=tif451 PE=3 SV=1 - [IF4E1_SCHPO]	15.8277	28.44	6	7	13.3511	31.19	6	8
Q9C106	591	68.3248	7.60596	DNA-directed RNA polymerase III subunit rpc3 OS=Schizosaccharomyces pombe (strain 972 / ATCC 24843) OX=284812 GN=rpc82 PE=1 SV=1 - [RPC3_SCHPO]	3.73619	4.06	2	2	14.5946	11.17	4	5	15.0968	16.75	6	7	28.7818	23.69	8	10	12.2979	8.12	3	4		P04910	131	13.7676	10.521	Histone H2A-beta OS=Schizosaccharomyces pombe (strain 972 / ATCC 24843) OX=284812 GN=hta2 PE=1 SV=2 - [H2A2_SCHPO]	32.3274	29.77	3	10	25.7387	29.77	3	8
P0C016	150	17.2473	9.75928	Ubiquitin-40S ribosomal protein S27a OS=Schizosaccharomyces pombe (strain 972 / ATCC 24843) OX=284812 GN=ubi3 PE=1 SV=2 - [RS27A_SCHPO]	14.2604	14.67	2	5	12.9418	16.67	2	5	17.8615	22	3	8	17.3506	22	3	7	18.3295	20.67	3	8		Q9P7U2	351	39.8894	6.37939	Putative aryl-alcohol dehydrogenase C977.14c OS=Schizosaccharomyces pombe (strain 972 / ATCC 24843) OX=284812 GN=SPAC977.14c PE=1 SV=1 - [YI7E_SCHPO]	14.3194	19.66	5	5	17.7932	28.49	8	8
O14081	944	106.751	6.25244	Putative alpha,alpha-trehalose-phosphate synthase [UDP-forming] 106 kDa subunit OS=Schizosaccharomyces pombe (strain 972 / ATCC 24843) OX=284812 GN=SPAC2E11.16c PE=1 SV=1 - [TPSX_SCHPO]	15.1942	15.36	8	8	14.0934	10.91	5	5	20.2717	17.16	8	9	45.4358	23.83	12	16	33.4749	22.46	12	13		O59865	134	15.5294	10.9165	40S ribosomal protein S24-B OS=Schizosaccharomyces pombe (strain 972 / ATCC 24843) OX=284812 GN=rps2402 PE=2 SV=3 - [RS24B_SCHPO]	11.5185	28.36	3	8	17.787	28.36	3	8
O13810	402	43.907	8.25049	Probable glutamate 5-kinase OS=Schizosaccharomyces pombe (strain 972 / ATCC 24843) OX=284812 GN=SPAC17H9.13c PE=3 SV=1 - [PROB_SCHPO]	4.12144	9.2	3	3	9.67339	15.17	5	5	15.0293	23.63	6	6	15.428	19.65	6	6	12.6005	15.17	5	5		Q9P3W1	434	49.0859	4.84326	Transcription initiation factor IIE subunit alpha OS=Schizosaccharomyces pombe (strain 972 / ATCC 24843) OX=284812 GN=tfa1 PE=1 SV=3 - [T2EA_SCHPO]					30.8198	27.42	6	8
P17937	249	29.147	10.0815	60S ribosomal protein L7-A OS=Schizosaccharomyces pombe (strain 972 / ATCC 24843) OX=284812 GN=rlp7 PE=3 SV=1 - [RL7A_SCHPO]	8.18416	18.07	3	3	13.0591	34.14	5	5	10.553	18.88	3	4	7.46688	18.88	3	3	8.87374	18.88	3	3		O74791	470	52.4023	8.85107	GTPase grn1 OS=Schizosaccharomyces pombe (strain 972 / ATCC 24843) OX=284812 GN=grn1 PE=1 SV=1 - [GRN1_SCHPO]	25.3512	21.28	7	8	25.6756	23.83	8	8
Q9UT36	256	28.4651	6.90283	Probable hydroxyacylglutathione hydrolase C824.07 OS=Schizosaccharomyces pombe (strain 972 / ATCC 24843) OX=284812 GN=SPAC824.07 PE=3 SV=1 - [GLO21_SCHPO]	7.5517	28.52	4	5	11.8252	32.42	5	5	21.5736	62.5	8	9	5.66341	17.58	2	2	0	10.55	1	1		P0CT67	152	17.4245	10.4917	40S ribosomal protein S18-B OS=Schizosaccharomyces pombe (strain 972 / ATCC 24843) OX=284812 GN=rps1802 PE=3 SV=1 - [RS18B_SCHPO]	16.9919	26.97	4	8	16.0225	26.97	4	8
O13903	240	26.7088	7.72314	Exosome complex component rrp40 OS=Schizosaccharomyces pombe (strain 972 / ATCC 24843) OX=284812 GN=rrp40 PE=3 SV=1 - [RRP40_SCHPO]	19.3223	36.25	6	6	14.42	25	5	5	24.7284	38.75	9	9	22.0032	45.42	7	7	8.69461	16.25	3	3		O74895	201	23.7918	11.2534	60S ribosomal protein L15-A OS=Schizosaccharomyces pombe (strain 972 / ATCC 24843) OX=284812 GN=rpl15 PE=3 SV=1 - [RL15A_SCHPO]	14.4769	26.37	5	7	16.5167	26.37	5	8
O13900	481	54.3759	8.1333	Pre-mRNA-splicing factor sap114 OS=Schizosaccharomyces pombe (strain 972 / ATCC 24843) OX=284812 GN=sap114 PE=1 SV=1 - [SA114_SCHPO]	20.4959	26.61	9	10	15.2211	19.13	5	5	11.7282	12.89	4	4	16.7211	19.13	5	5	13.752	12.89	4	4		Q9P769	221	25.3433	10.0522	60S ribosomal protein L10-B OS=Schizosaccharomyces pombe (strain 972 / ATCC 24843) OX=284812 GN=rpl1002 PE=3 SV=1 - [RL10B_SCHPO]	20.8251	26.24	4	6	28.1297	26.24	5	8
O14069	134	14.746	11.2241	Probable 60S ribosomal protein L28e OS=Schizosaccharomyces pombe (strain 972 / ATCC 24843) OX=284812 GN=rpl44 PE=1 SV=1 - [RL28E_SCHPO]	16.1996	23.13	3	5	17.9514	23.13	3	5	19.0495	26.12	5	6	12.9391	23.13	2	4	17.2827	23.13	3	6		Q9UTQ7	523	59.1015	4.94482	SWI/SNF and RSC complexes subunit arp9 OS=Schizosaccharomyces pombe (strain 972 / ATCC 24843) OX=284812 GN=arp9 PE=1 SV=1 - [ARP9_SCHPO]	16.6266	19.12	5	5	21.4571	25.24	7	8
Q09757	191	22.1472	10.3745	40S ribosomal protein S9-A OS=Schizosaccharomyces pombe (strain 972 / ATCC 24843) OX=284812 GN=rps901 PE=1 SV=2 - [RS9A_SCHPO]	2.07278	19.37	4	4	5.38165	24.08	5	5	5.96073	19.9	4	4	6.81856	19.9	5	5	6.48806	19.9	4	5		O94615	481	54.6185	8.54346	Pentatricopeptide repeat-containing protein 8, mitochondrial OS=Schizosaccharomyces pombe (strain 972 / ATCC 24843) OX=284812 GN=ppr8 PE=4 SV=1 - [PPR8_SCHPO]	17.5023	18.3	6	6	24.3825	22.66	7	8
Q9UUH3	277	31.7892	6.45557	Uncharacterized kinase mug58 OS=Schizosaccharomyces pombe (strain 972 / ATCC 24843) OX=284812 GN=mug58 PE=1 SV=1 - [MUG58_SCHPO]	9.02704	18.77	3	4	14.7401	24.55	4	5	2.54288	7.22	1	1	17.7185	29.96	6	7	10.2732	19.86	3	4		O14254	439	49.4472	8.98291	Probable isocitrate dehydrogenase [NADP], mitochondrial OS=Schizosaccharomyces pombe (strain 972 / ATCC 24843) OX=284812 GN=idp1 PE=3 SV=2 - [IDHP_SCHPO]	7.44019	5.92	2	2	18.3732	22.78	8	8
Q09870	363	39.5004	6.37939	Probable RNA 3'-terminal phosphate cyclase-like protein OS=Schizosaccharomyces pombe (strain 972 / ATCC 24843) OX=284812 GN=SPAC12G12.06c PE=3 SV=1 - [RCL1_SCHPO]	9.91256	19.28	4	4	11.8198	19.28	4	5	6.29624	14.05	3	3	12.3178	19.28	4	4	9.89315	14.6	3	3		O74399	740	82.8935	5.78271	Ribosome biogenesis protein erb1 OS=Schizosaccharomyces pombe (strain 972 / ATCC 24843) OX=284812 GN=erb1 PE=1 SV=2 - [ERB1_SCHPO]	21.4681	16.35	7	7	21.4581	17.3	8	8
Q9P7U2	351	39.8894	6.37939	Putative aryl-alcohol dehydrogenase C977.14c OS=Schizosaccharomyces pombe (strain 972 / ATCC 24843) OX=284812 GN=SPAC977.14c PE=1 SV=1 - [YI7E_SCHPO]	9.45488	22.79	6	6	11.011	18.23	5	5	14.2157	25.36	7	7	16.8086	28.49	8	8	9.75817	14.25	4	4		Q9UUI5	926	101.84	6.40479	Protein transport protein sec24 OS=Schizosaccharomyces pombe (strain 972 / ATCC 24843) OX=284812 GN=sec24 PE=2 SV=1 - [SEC24_SCHPO]	29.4902	14.25	10	12	25.1069	14.79	8	8
P05734	193	22.7096	11.3999	60S ribosomal protein L19-A OS=Schizosaccharomyces pombe (strain 972 / ATCC 24843) OX=284812 GN=rpl1901 PE=1 SV=3 - [RL19A_SCHPO]	7.75054	8.81	1	2	16.2223	8.81	1	5	17.7621	13.47	2	6	10.1584	8.81	1	3	16.5992	19.69	3	6		Q10193	275	31.0501	8.1333	Pre-mRNA-splicing factor srp1 OS=Schizosaccharomyces pombe (strain 972 / ATCC 24843) OX=284812 GN=srp1 PE=1 SV=3 - [SRP1_SCHPO]	11.842	20	5	7	20.6256	20.73	5	8
O94319	297	32.5479	5.43994	Protein transport protein sec13 OS=Schizosaccharomyces pombe (strain 972 / ATCC 24843) OX=284812 GN=sec13 PE=1 SV=1 - [SEC13_SCHPO]	26.4441	38.05	6	8	21.0312	29.63	4	5	19.3355	29.63	4	5	14.563	17.51	3	4	16.194	23.57	3	4		O14176	695	81.8802	6.87354	Pre-mRNA-processing protein prp40 OS=Schizosaccharomyces pombe (strain 972 / ATCC 24843) OX=284812 GN=prp40 PE=1 SV=1 - [PRP40_SCHPO]	28.6128	18.99	8	9	17.1257	14.24	6	8
Q9C0V4	749	82.161	9.08545	Uncharacterized protein PB7E8.02 OS=Schizosaccharomyces pombe (strain 972 / ATCC 24843) OX=284812 GN=SPBPB7E8.02 PE=4 SV=1 - [YOM2_SCHPO]	10.504	13.08	6	6	14.4462	9.48	5	5	17.7761	16.96	6	6	12.786	10.81	5	5	9.51461	6.54	3	3		Q10146	777	89.5043	7.60596	Exosome complex exonuclease rrp6 OS=Schizosaccharomyces pombe (strain 972 / ATCC 24843) OX=284812 GN=rrp6 PE=3 SV=2 - [RRP6_SCHPO]	14.9088	12.36	5	5	21.5918	9.65	6	8
O74970	612	71.2018	5.75732	Pre-mRNA-processing factor 39 OS=Schizosaccharomyces pombe (strain 972 / ATCC 24843) OX=284812 GN=prp39 PE=3 SV=1 - [PRP39_SCHPO]	15.8687	21.57	8	8	12.4782	12.25	5	5	12.9622	13.89	6	8	13.2618	16.83	7	7	8.38608	8.99	3	3		P41390	533	59.7941	6.20166	Amidophosphoribosyltransferase OS=Schizosaccharomyces pombe (strain 972 / ATCC 24843) OX=284812 GN=ade4 PE=1 SV=1 - [PUR1_SCHPO]	18.9943	12.2	4	5	22.9895	19.14	8	8
O94675	269	30.5973	4.76709	Mitochondrial acidic protein mam33 OS=Schizosaccharomyces pombe (strain 972 / ATCC 24843) OX=284812 GN=SPBC776.07 PE=3 SV=1 - [MAM33_SCHPO]	9.8771	21.19	4	4	13.5662	21.19	4	5	15.6738	21.19	4	5	10.6047	21.19	4	4	14.4666	21.19	4	5		CON_CASB	209	23.5683	5.18604	SWISS-PROT:P02666 Beta-casein - Bos taurus (Bovine).	20.3269	18.66	4	8	24.2168	15.79	3	8
O94671	376	40.0127	6.44287	Probable homoserine dehydrogenase OS=Schizosaccharomyces pombe (strain 972 / ATCC 24843) OX=284812 GN=SPBC776.03 PE=1 SV=1 - [DHOM_SCHPO]	19.2992	29.52	6	7	18.5266	29.26	5	5	15.7738	28.46	6	6	14.1333	27.13	5	5	12.9767	21.28	4	4		O14236	537	59.8769	8.67529	Nucleolar GTP-binding protein 2 OS=Schizosaccharomyces pombe (strain 972 / ATCC 24843) OX=284812 GN=nog2 PE=1 SV=1 - [NOG2_SCHPO]	13.4902	10.06	5	5	22.3554	17.13	7	8
Q9Y7X7	266	30.5619	5.97314	GRIP and coiled-coil domain-containing protein C365.11 OS=Schizosaccharomyces pombe (strain 972 / ATCC 24843) OX=284812 GN=SPBC365.11 PE=1 SV=1 - [YGRB_SCHPO]	9.20917	30.45	5	5	7.82682	26.69	4	5	15.0694	26.69	4	6	12.5858	33.83	6	6	7.44989	15.04	2	3		O94590	693	79.5879	7.54736	Protein transport protein sec1 OS=Schizosaccharomyces pombe (strain 972 / ATCC 24843) OX=284812 GN=sec1 PE=3 SV=1 - [SEC1_SCHPO]					24.0519	16.74	7	8
Q9Y7Y3	233	26.7934	9.94971	Uncharacterized RNA-binding protein C365.04c OS=Schizosaccharomyces pombe (strain 972 / ATCC 24843) OX=284812 GN=SPBC365.04c PE=4 SV=1 - [YGR4_SCHPO]	5.67503	14.16	3	3	5.84664	14.16	3	5	6.33657	14.16	3	4	8.45446	14.16	3	4	6.11855	14.16	3	3		Q9USX1	882	99.3834	5.84619	Aminopeptidase 1 OS=Schizosaccharomyces pombe (strain 972 / ATCC 24843) OX=284812 GN=ape1 PE=3 SV=1 - [APE1_SCHPO]	28.5261	14.63	7	10	28.764	13.61	7	8
O60172	463	52.7256	4.85596	Thiamine-repressible acid phosphatase SPBC21H7.03c OS=Schizosaccharomyces pombe (strain 972 / ATCC 24843) OX=284812 GN=SPBC21H7.03c PE=2 SV=1 - [PPA3_SCHPO]	16.9265	18.36	6	6	4.1143	12.31	4	5	7.27688	10.37	3	3	24.856	23.33	9	10	9.25295	11.23	5	6		O43007	972	105.69	8.47021	C-1-tetrahydrofolate synthase, mitochondrial OS=Schizosaccharomyces pombe (strain 972 / ATCC 24843) OX=284812 GN=ade9 PE=3 SV=3 - [C1TM_SCHPO]	21.491	11.83	8	8	28.8932	11.32	7	8
Q9P775	516	57.3014	4.4624	Uncharacterized WD repeat-containing protein C17D11.16 OS=Schizosaccharomyces pombe (strain 972 / ATCC 24843) OX=284812 GN=SPBC1711.16 PE=1 SV=1 - [YBEG_SCHPO]	19.4892	17.05	5	6	16.8745	17.05	5	5	20.7315	17.05	5	6	17.3397	17.05	5	5	13.5285	14.73	4	4		O13892	1076	119.158	5.2876	Uncharacterized protein C20G4.08 OS=Schizosaccharomyces pombe (strain 972 / ATCC 24843) OX=284812 GN=SPAC20G4.08 PE=1 SV=2 - [YE38_SCHPO]	13.0709	5.86	4	5	24.5228	11.8	7	8
O94465	277	31.6054	8.23584	Protein cms1 OS=Schizosaccharomyces pombe (strain 972 / ATCC 24843) OX=284812 GN=cms1 PE=3 SV=1 - [CMS1_SCHPO]	7.39228	20.22	3	3	7.37111	23.1	5	5	15.8322	44.77	8	8	6.06141	23.1	4	4	6.68768	18.05	3	3		O94300	625	68.5184	5.8335	Putative xanthine/uracil permease C887.17 OS=Schizosaccharomyces pombe (strain 972 / ATCC 24843) OX=284812 GN=SPBC887.17 PE=3 SV=1 - [YOOH_SCHPO]	31.7142	14.24	7	9	25.7698	14.24	6	8
O59675	192	22.2312	10.3745	40S ribosomal protein S9-B OS=Schizosaccharomyces pombe (strain 972 / ATCC 24843) OX=284812 GN=rps902 PE=1 SV=3 - [RS9B_SCHPO]	2.07278	19.27	4	4	3.7574	23.96	5	5	5.96073	19.79	4	4	6.81856	19.79	5	5	6.48806	19.79	4	5		O74733	1441	160.2	4.91943	Protein cft1 OS=Schizosaccharomyces pombe (strain 972 / ATCC 24843) OX=284812 GN=cft1 PE=3 SV=1 - [CFT1_SCHPO]	20.0037	8.4	6	6	25.3921	10.06	8	8
Q9USZ4	251	27.9933	5.51611	DNA-directed RNA polymerase I subunit rpa34 OS=Schizosaccharomyces pombe (strain 972 / ATCC 24843) OX=284812 GN=rpa34 PE=1 SV=1 - [RPA34_SCHPO]	11.2241	15.14	3	3	13.9218	25.5	5	5	22.6506	22.31	4	6	7.45038	15.14	2	2	15.074	22.31	4	4		Q9USN8	1021	114.169	7.89893	Ribosome quality control complex subunit 2 OS=Schizosaccharomyces pombe (strain 972 / ATCC 24843) OX=284812 GN=mtr1 PE=1 SV=2 - [RQC2_SCHPO]	3.015	1.37	1	1	20.8341	8.72	6	8
U3PYE6	126	14.3321	11.1655	Ribosomal protein L26 OS=Schizosaccharomyces pombe OX=4896 GN=rpl26 PE=3 SV=1 - [U3PYE6_SCHPM]	1.94582	12.7	3	4	3.67994	12.7	3	5	5.62949	19.84	4	6	3.71255	12.7	3	4	7.6034	20.63	5	7		Q09177	125	13.7127	4.67822	DNA-directed RNA polymerases I and III subunit RPAC2 OS=Schizosaccharomyces pombe (strain 972 / ATCC 24843) OX=284812 GN=rpc19 PE=2 SV=1 - [RPAC2_SCHPO]	30.6269	62.4	6	8	24.584	50.4	5	7
P87167	390	43.5983	8.99756	Uba3-binding protein but2 OS=Schizosaccharomyces pombe (strain 972 / ATCC 24843) OX=284812 GN=but2 PE=1 SV=1 - [BUT2_SCHPO]	14.7289	17.18	4	5	12.6307	19.49	5	5	15.9216	20.26	6	6	13.9062	16.92	5	5	19.8859	16.92	5	8		P17609	200	22.7405	5.78271	GTP-binding protein ypt2 OS=Schizosaccharomyces pombe (strain 972 / ATCC 24843) OX=284812 GN=ypt2 PE=3 SV=1 - [YPT2_SCHPO]	18.2891	51.5	8	9	15.9958	45.5	7	7
P36629	517	58.8968	7.13721	Splicing factor U2AF 59 kDa subunit OS=Schizosaccharomyces pombe (strain 972 / ATCC 24843) OX=284812 GN=prp2 PE=1 SV=1 - [U2AF2_SCHPO]	7.84494	12.19	4	4	11.2046	13.35	5	5	7.94189	10.64	4	4	15.9268	20.89	7	7	12.8992	17.21	6	6		P05933	150	16.895	4.28467	Calmodulin OS=Schizosaccharomyces pombe (strain 972 / ATCC 24843) OX=284812 GN=cam1 PE=1 SV=1 - [CALM_SCHPO]	24.2103	56	5	7	26.7807	56	5	7
O94513	501	57.0784	5.021	Eukaryotic translation initiation factor 3 subunit E OS=Schizosaccharomyces pombe (strain 972 / ATCC 24843) OX=284812 GN=int6 PE=1 SV=1 - [EIF3E_SCHPO]	12.6484	15.97	4	4	11.4796	20.36	5	5	8.65416	11.18	3	4	22.6674	24.15	6	7	19.7659	14.77	4	7		Q9UTG1	315	34.2165	6.52197	Putative purine nucleoside phosphorylase OS=Schizosaccharomyces pombe (strain 972 / ATCC 24843) OX=284812 GN=SPAC1805.16c PE=3 SV=1 - [PNPH_SCHPO]	36.6702	46.67	8	11	19.023	32.38	6	7
O43024	963	100.073	9.45166	CUE domain-containing protein C354.10 OS=Schizosaccharomyces pombe (strain 972 / ATCC 24843) OX=284812 GN=SPBC354.10 PE=1 SV=1 - [YGVA_SCHPO]	8.76755	4.47	3	3	12.062	6.13	4	5	15.4551	8.62	4	4	2.09135	1.14	1	1	9.81047	3.32	2	3		Q09196	141	15.6507	4.55127	Myosin regulatory light chain cdc4 OS=Schizosaccharomyces pombe (strain 972 / ATCC 24843) OX=284812 GN=cdc4 PE=1 SV=1 - [MLR4_SCHPO]	29.4272	50.35	7	13	12.9077	41.84	6	7
P79016	143	16.0523	9.62744	40S ribosomal protein S19-B OS=Schizosaccharomyces pombe (strain 972 / ATCC 24843) OX=284812 GN=rps1902 PE=3 SV=2 - [RS19B_SCHPO]	9.16418	27.97	3	5	6.73795	27.97	3	5	8.60555	27.97	3	4	6.9364	27.97	3	4	7.03969	27.97	3	4		Q9UTS6	111	12.246	5.021	Dynein light chain Tctex-type OS=Schizosaccharomyces pombe (strain 972 / ATCC 24843) OX=284812 GN=dlc1 PE=1 SV=1 - [DYLT_SCHPO]	24.8966	45.95	4	8	22.7725	38.74	3	7
O94567	568	63.8295	6.06201	Probable asparagine--tRNA ligase, cytoplasmic OS=Schizosaccharomyces pombe (strain 972 / ATCC 24843) OX=284812 GN=nrs1 PE=3 SV=1 - [SYNC_SCHPO]	10.6883	10.39	5	5	7.84935	11.62	5	5	11.811	10.92	4	4	12.8693	11.27	6	6	4.81938	6.34	3	3		Q9UT25	165	18.7797	8.60205	Uncharacterized N-acetyltransferase C9.02c OS=Schizosaccharomyces pombe (strain 972 / ATCC 24843) OX=284812 GN=SPAC9.02c PE=3 SV=1 - [YFY2_SCHPO]	17.3474	44.85	4	6	25.9082	44.85	4	7
Q9P6J9	573	64.2779	7.91357	Putative inorganic phosphate transporter C1683.01 OS=Schizosaccharomyces pombe (strain 972 / ATCC 24843) OX=284812 GN=SPBC1683.01 PE=3 SV=1 - [YHD1_SCHPO]	10.3332	10.47	4	5	11.0068	6.81	3	5	4.89947	4.71	2	3	10.2783	11.87	5	6	4.53145	3.84	2	3		Q9UT76	393	43.1943	6.45557	Probable translation initiation factor eIF-2B subunit beta OS=Schizosaccharomyces pombe (strain 972 / ATCC 24843) OX=284812 GN=tif222 PE=1 SV=1 - [EI2BB_SCHPO]	46.7053	40.97	8	13	25.067	29.52	6	7
Q9UU81	865	95.9821	8.35303	AP-1 complex subunit gamma-1 OS=Schizosaccharomyces pombe (strain 972 / ATCC 24843) OX=284812 GN=apl4 PE=3 SV=1 - [AP1G1_SCHPO]	2.18306	3.24	2	2	14.7593	9.36	5	5	16.3244	11.56	6	6	10.3784	7.28	4	4	23.902	14.57	8	9		Q9UTE4	234	25.8853	5.45264	Uncharacterized glutaminase C222.08c OS=Schizosaccharomyces pombe (strain 972 / ATCC 24843) OX=284812 GN=SPAC222.08c PE=3 SV=1 - [YFM8_SCHPO]	21.1741	18.8	2	5	30.0093	43.59	5	7
P78780	357	38.5259	6.90283	Probable aspartate-semialdehyde dehydrogenase OS=Schizosaccharomyces pombe (strain 972 / ATCC 24843) OX=284812 GN=SPCC1827.06c PE=1 SV=2 - [DHAS_SCHPO]	25.8917	34.73	8	9	12.3413	28.01	5	5	13.2191	21.85	5	5	15.2229	24.65	5	5	13.7413	18.49	4	5		Q9Y7Z1	209	23.9317	9.71533	Nucleolar protein 16 OS=Schizosaccharomyces pombe (strain 972 / ATCC 24843) OX=284812 GN=nop16 PE=3 SV=1 - [NOP16_SCHPO]	17.1921	31.58	5	6	21.72	33.49	5	7
O74476	1095	121.792	4.75439	Importin subunit beta-3 OS=Schizosaccharomyces pombe (strain 972 / ATCC 24843) OX=284812 GN=sal3 PE=3 SV=1 - [IMB3_SCHPO]	4.29728	3.84	3	3	7.60527	5.84	4	5					13.5608	7.31	5	5	17.2884	6.94	5	6		O74918	291	32.3575	5.52881	Exosome complex component rrp45 OS=Schizosaccharomyces pombe (strain 972 / ATCC 24843) OX=284812 GN=rrp45 PE=3 SV=1 - [RRP45_SCHPO]	19.4932	29.21	5	5	25.3762	37.46	6	7
O74895	201	23.7918	11.2534	60S ribosomal protein L15-A OS=Schizosaccharomyces pombe (strain 972 / ATCC 24843) OX=284812 GN=rpl15 PE=3 SV=1 - [RL15A_SCHPO]	12.1891	22.89	4	5	7.83267	22.89	4	5	11.8138	19.4	4	8	12.3194	22.89	4	5	13.481	26.37	5	9		Q9P7M5	64	7.65306	10.1108	H/ACA ribonucleoprotein complex subunit nop10 OS=Schizosaccharomyces pombe (strain 972 / ATCC 24843) OX=284812 GN=nop10 PE=3 SV=1 - [NOP10_SCHPO]	19.8896	40.63	3	7	20.1092	40.63	3	7
O94246	287	32.6401	6.12549	Putative glutamate--cysteine ligase regulatory subunit OS=Schizosaccharomyces pombe (strain 972 / ATCC 24843) OX=284812 GN=SPCC737.06c PE=3 SV=1 - [GSH0_SCHPO]	22.9599	28.57	5	7	16.1542	23	4	5	19.7308	28.57	5	6	13.1513	23	4	4	19.2367	28.57	5	6		O42706	160	18.3417	10.1694	60S ribosomal protein L21-B OS=Schizosaccharomyces pombe (strain 972 / ATCC 24843) OX=284812 GN=rpl2102 PE=2 SV=2 - [RL21B_SCHPO]	20.5843	35.63	3	5	22.4008	39.38	4	7
O74503	233	26.6349	8.74854	Upstream activation factor subunit spp27 OS=Schizosaccharomyces pombe (strain 972 / ATCC 24843) OX=284812 GN=spp27 PE=1 SV=1 - [UAF30_SCHPO]	10.6148	11.16	3	4	7.92139	17.6	5	5	14.6487	21.03	6	7	7.19639	10.73	2	3	8.34107	20.6	4	5		O94246	287	32.6401	6.12549	Putative glutamate--cysteine ligase regulatory subunit OS=Schizosaccharomyces pombe (strain 972 / ATCC 24843) OX=284812 GN=SPCC737.06c PE=3 SV=1 - [GSH0_SCHPO]	19.7852	36.93	6	7	17.2983	29.97	6	7
Q9P7C7	1014	114.142	7.88428	Pre-mRNA-processing ATP-dependent RNA helicase prp11 OS=Schizosaccharomyces pombe (strain 972 / ATCC 24843) OX=284812 GN=prp11 PE=3 SV=1 - [PRP11_SCHPO]	2.5252	1.58	1	1	12.844	6.51	5	5	12.5669	8.58	6	7	17.8519	9.47	6	7	7.34019	4.54	3	3		P36621	551	60.2056	6.84424	Adenylyl cyclase-associated protein OS=Schizosaccharomyces pombe (strain 972 / ATCC 24843) OX=284812 GN=cap1 PE=1 SV=1 - [CAP_SCHPO]	39.4054	37.75	12	15	22.7146	22.32	6	7
O42699	193	22.7396	11.3999	60S ribosomal protein L19-B OS=Schizosaccharomyces pombe (strain 972 / ATCC 24843) OX=284812 GN=rpl1902 PE=2 SV=2 - [RL19B_SCHPO]	7.75054	8.81	1	2	16.2223	8.81	1	5	13.5431	13.47	2	5	10.1584	8.81	1	3	14.0153	19.69	3	5		O13835	183	21.7634	9.45166	U3 small nucleolar ribonucleoprotein protein imp3 OS=Schizosaccharomyces pombe (strain 972 / ATCC 24843) OX=284812 GN=imp3 PE=3 SV=1 - [IMP3_SCHPO]	18.0717	36.61	6	7	15.7375	29.51	6	7
O59816	483	52.0279	8.1333	Dihydrolipoyllysine-residue acetyltransferase component of pyruvate dehydrogenase complex, mitochondrial OS=Schizosaccharomyces pombe (strain 972 / ATCC 24843) OX=284812 GN=lat1 PE=3 SV=1 - [ODP2_SCHPO]	13.1415	14.7	4	5	12.1347	12.22	4	5	19.4707	13.87	5	7	20.8548	13.87	5	7	23.6137	13.87	5	8		Q9UUC1	160	18.3687	10.1841	60S ribosomal protein L21-A OS=Schizosaccharomyces pombe (strain 972 / ATCC 24843) OX=284812 GN=rpl2101 PE=3 SV=1 - [RL21A_SCHPO]	14.4282	30.63	3	4	13.2083	34.38	4	7
O74884	149	16.9014	11.6489	60S ribosomal protein L24-B OS=Schizosaccharomyces pombe (strain 972 / ATCC 24843) OX=284812 GN=rpl2402 PE=1 SV=1 - [RL24B_SCHPO]	4.95782	18.79	4	4	5.48003	18.79	4	5	3.78521	18.12	3	5	3.40921	18.12	3	3	3.51421	18.79	4	4		O14352	121	13.9321	10.5942	Probable U6 snRNA-associated Sm-like protein LSm4 OS=Schizosaccharomyces pombe (strain 972 / ATCC 24843) OX=284812 GN=lsm4 PE=1 SV=1 - [LSM4_SCHPO]	14.7831	25.62	2	4	28.9603	33.88	3	7
O14313	156	16.6646	5.2876	Peroxisomal membrane associated protein 20 OS=Schizosaccharomyces pombe (strain 972 / ATCC 24843) OX=284812 GN=pmp20 PE=1 SV=2 - [PMP20_SCHPO]	22.1104	58.33	5	7	15.7231	58.33	5	5	34.4248	75	6	10	10.5774	32.05	3	3	8.39214	39.1	3	3		O13867	219	24.4507	6.68311	Uracil phosphoribosyltransferase 1 OS=Schizosaccharomyces pombe (strain 972 / ATCC 24843) OX=284812 GN=SPAC1B3.01c PE=3 SV=1 - [UPP1_SCHPO]	25.3519	30.14	5	9	18.7374	33.79	6	7
A0A081CEG8	128	14.5409	9.83252	Ubiquitin OS=Pseudozyma antarctica OX=84753 GN=PAN0_007c3281 PE=1 SV=1 - [A0A081CEG8_PSEA2]	14.2604	22.66	3	6	12.9418	19.53	2	5	15.2255	25	3	8	15.5617	19.53	2	6	18.3295	29.69	4	9		O14036	115	13.087	9.74463	Small nuclear ribonucleoprotein Sm D2 OS=Schizosaccharomyces pombe (strain 972 / ATCC 24843) OX=284812 GN=smd2 PE=1 SV=1 - [SMD2_SCHPO]	32.5215	25.22	3	8	18.2065	33.04	4	7
P40232	231	26.6602	6.27783	Casein kinase II subunit beta OS=Schizosaccharomyces pombe (strain 972 / ATCC 24843) OX=284812 GN=ckb1 PE=2 SV=2 - [CSK2B_SCHPO]					15.9479	32.03	4	5	31.5391	32.03	4	9	16.8737	23.38	3	5	25.3704	32.03	4	7		Q10232	190	21.4994	9.46631	60S ribosomal protein L9-A OS=Schizosaccharomyces pombe (strain 972 / ATCC 24843) OX=284812 GN=rpl901 PE=3 SV=1 - [RL9A_SCHPO]	16.1096	26.32	3	5	18.6734	32.63	4	7
O60114	1428	161.358	6.99072	Uncharacterized helicase C15C4.05 OS=Schizosaccharomyces pombe (strain 972 / ATCC 24843) OX=284812 GN=SPBC15C4.05 PE=3 SV=1 - [YG65_SCHPO]					7.56797	4.62	4	5	7.9811	4.06	4	4	14.2918	7.84	7	7	2.33002	2.17	2	3		Q9P786	320	35.7913	7.15186	Methylenetetrahydrofolate dehydrogenase [NAD(+)] OS=Schizosaccharomyces pombe (strain 972 / ATCC 24843) OX=284812 GN=mtd1 PE=3 SV=1 - [MTD1_SCHPO]	22.9714	27.81	6	8	16.0576	29.38	6	7
P87177	922	103.364	5.96045	Uncharacterized WD repeat-containing protein C3D6.12 OS=Schizosaccharomyces pombe (strain 972 / ATCC 24843) OX=284812 GN=SPBC3D6.12 PE=1 SV=1 - [YB1C_SCHPO]					11.5245	9.87	5	5	4.3227	3.47	2	2	15.362	13.45	8	9	8.60259	5.42	3	3		G2TRU3	69	8.03091	5.50342	Uncharacterized protein PB16A4.07 OS=Schizosaccharomyces pombe (strain 972 / ATCC 24843) OX=284812 GN=SPCPB16A4.07 PE=4 SV=1 - [YJO7_SCHPO]	22.8596	30.43	3	6	27.8296	30.43	3	7
Q9UU76	642	72.589	8.86572	Pumilio homology domain family member 6 OS=Schizosaccharomyces pombe (strain 972 / ATCC 24843) OX=284812 GN=puf6 PE=1 SV=1 - [PUF6_SCHPO]					7.88999	7.63	4	5	5.85941	7.32	4	5	1.90783	1.71	1	1	8.92469	5.3	3	5		O94436	241	27.621	5.68115	Transcription initiation factor TFIID subunit 14 OS=Schizosaccharomyces pombe (strain 972 / ATCC 24843) OX=284812 GN=tfg3 PE=1 SV=1 - [TAF14_SCHPO]	29.9355	26.56	4	7	33.6025	29.46	5	7
P49373	293	32.7139	9.53955	Transcription elongation factor S-II OS=Schizosaccharomyces pombe (strain 972 / ATCC 24843) OX=284812 GN=tfs1 PE=3 SV=1 - [TFS2_SCHPO]	4.00422	7.51	2	2	6.60793	10.92	3	4	7.18707	10.92	3	3	8.90594	10.92	3	4	9.26388	10.92	3	4		Q09694	368	41.3665	8.27979	Saccharopine dehydrogenase [NAD(+), L-lysine-forming] OS=Schizosaccharomyces pombe (strain 972 / ATCC 24843) OX=284812 GN=lys3 PE=1 SV=2 - [LYS1_SCHPO]	17.4847	19.02	4	5	23.959	23.37	5	7
Q9C0V1	497	53.3523	5.60498	Ammonium transporter 1 OS=Schizosaccharomyces pombe (strain 972 / ATCC 24843) OX=284812 GN=amt1 PE=3 SV=1 - [AMT1_SCHPO]	18.7788	10.46	4	5	13.8701	10.46	4	4	5.22792	4.63	2	2	18.5075	10.46	4	5	9.38336	10.46	3	3		Q09871	412	45.6967	5.21143	Uncharacterized protein C12G12.07c OS=Schizosaccharomyces pombe (strain 972 / ATCC 24843) OX=284812 GN=SPAC12G12.07c PE=4 SV=1 - [YAG7_SCHPO]	31.5007	28.88	7	9	26.4396	23.79	5	7
O42909	347	38.1625	7.18115	Zinc-type alcohol dehydrogenase-like protein C16A3.02c OS=Schizosaccharomyces pombe (strain 972 / ATCC 24843) OX=284812 GN=SPBC16A3.02c PE=3 SV=1 - [YBI2_SCHPO]	15.0691	42.07	7	7	12.7428	14.41	3	4	16.7713	19.6	4	6	13.3657	14.41	3	4	25.2316	29.11	6	8		O42699	193	22.7396	11.3999	60S ribosomal protein L19-B OS=Schizosaccharomyces pombe (strain 972 / ATCC 24843) OX=284812 GN=rpl1902 PE=2 SV=2 - [RL19B_SCHPO]	2.98442	10.88	1	1	17.2355	25.39	4	7
O14003	342	38.4148	7.86963	Replication factor C subunit 3 OS=Schizosaccharomyces pombe (strain 972 / ATCC 24843) OX=284812 GN=rfc3 PE=1 SV=2 - [RFC3_SCHPO]	2.2053	6.14	2	2	7.16804	13.16	3	4	8.1921	16.96	4	4	5.73862	13.16	3	3	10.248	16.96	4	5		Q10414	561	63.1758	8.23584	CWF19-like protein mug161 OS=Schizosaccharomyces pombe (strain 972 / ATCC 24843) OX=284812 GN=mug161 PE=1 SV=1 - [MU161_SCHPO]	18.0168	20.68	6	7	22.6031	19.79	6	7
Q9URZ5	678	75.7438	7.54736	Vacuolar protein sorting-associated protein 1 OS=Schizosaccharomyces pombe (strain 972 / ATCC 24843) OX=284812 GN=vps1 PE=3 SV=2 - [VPS1_SCHPO]	11.3947	9.44	4	5	4.94406	9.29	3	4	9.25484	7.82	3	3	12.1792	7.82	3	4	10.307	7.82	3	3		Q10055	394	44.6777	5.36377	ATP-dependent RNA helicase fal1 OS=Schizosaccharomyces pombe (strain 972 / ATCC 24843) OX=284812 GN=tif412 PE=1 SV=1 - [FAL1_SCHPO]	43.4975	26.65	9	14	21.2775	22.84	6	7
O14205	337	38.3507	5.5415	Vacuolar protein sorting-associated protein 74 OS=Schizosaccharomyces pombe (strain 972 / ATCC 24843) OX=284812 GN=vps74 PE=1 SV=2 - [VPS74_SCHPO]	2.17748	7.42	2	3	7.59364	15.73	3	4	5.73671	12.46	3	3	5.24618	7.42	2	3	9.68867	12.46	3	4		O74427	454	51.3571	7.50342	Uridine kinase OS=Schizosaccharomyces pombe (strain 972 / ATCC 24843) OX=284812 GN=urk1 PE=3 SV=1 - [URK1_SCHPO]	20.9858	19.82	8	9	18.2305	20.04	6	7
Q9UTN2	802	90.096	6.40479	Post-transcriptional regulator mkt1 OS=Schizosaccharomyces pombe (strain 972 / ATCC 24843) OX=284812 GN=mkt1 PE=1 SV=2 - [MKT1_SCHPO]	3.50405	2.49	2	2	6.87587	6.11	4	4	10.0889	8.48	5	5	7.6233	4.99	3	3	8.74836	6.61	4	4		P40921	409	45.7574	7.41553	Elongation factor 1-gamma OS=Schizosaccharomyces pombe (strain 972 / ATCC 24843) OX=284812 GN=tef3 PE=1 SV=1 - [EF1G_SCHPO]	17.7747	22.25	7	7	18.1028	24.45	7	7
P78753	557	63.2009	6.41748	Probable asparagine synthetase [glutamine-hydrolyzing] OS=Schizosaccharomyces pombe (strain 972 / ATCC 24843) OX=284812 GN=asn1 PE=1 SV=3 - [ASNS_SCHPO]	14.5453	14.72	5	5	11.023	14.36	4	4	12.5654	15.26	4	4	17.5568	18.31	6	6	8.24225	9.52	3	3		Q9P6M9	253	27.668	9.78857	54S ribosomal protein L1, mitochondrial OS=Schizosaccharomyces pombe (strain 972 / ATCC 24843) OX=284812 GN=mrpl1 PE=3 SV=1 - [RM01_SCHPO]	12.4351	19.37	3	4	19.925	26.09	4	7
O14352	121	13.9321	10.5942	Probable U6 snRNA-associated Sm-like protein LSm4 OS=Schizosaccharomyces pombe (strain 972 / ATCC 24843) OX=284812 GN=lsm4 PE=1 SV=1 - [LSM4_SCHPO]	10.2902	16.53	1	3	11.3175	24.79	2	4	14.4727	25.62	2	4	11.5952	16.53	1	3	18.2705	25.62	2	5		P05734	193	22.7096	11.3999	60S ribosomal protein L19-A OS=Schizosaccharomyces pombe (strain 972 / ATCC 24843) OX=284812 GN=rpl1901 PE=1 SV=3 - [RL19A_SCHPO]	0	4.66	1	1	17.0948	25.39	4	7
O14006	271	31.0427	10.0522	37S ribosomal protein S9, mitochondrial OS=Schizosaccharomyces pombe (strain 972 / ATCC 24843) OX=284812 GN=mrps9 PE=1 SV=2 - [RT09_SCHPO]	5.54546	15.5	3	3	10.8087	18.45	4	4	11.0767	18.45	4	4	5.61844	13.28	3	3	10.8941	18.45	4	4		Q10205	270	30.0105	5.24951	Exosome complex component rrp43 OS=Schizosaccharomyces pombe (strain 972 / ATCC 24843) OX=284812 GN=rrp43 PE=3 SV=1 - [RRP43_SCHPO]	18.3017	20.74	4	6	19.6503	25.19	5	7
Q09849	424	47.0708	5.40186	SWI/SNF and RSC complexes subunit arp42 OS=Schizosaccharomyces pombe (strain 972 / ATCC 24843) OX=284812 GN=arp42 PE=1 SV=2 - [ARP42_SCHPO]	5.88651	9.43	3	3	13.5741	14.62	4	4	3.52394	3.3	1	1	6.56321	9.2	2	2	8.01097	8.49	2	2		Q9URT2	752	85.1871	5.14795	Uncharacterized protein P25A2.03 OS=Schizosaccharomyces pombe (strain 972 / ATCC 24843) OX=284812 GN=SPCP25A2.03 PE=1 SV=1 - [YJU3_SCHPO]	54.7697	23.27	11	16	17.2489	13.43	7	7
O14254	439	49.4472	8.98291	Probable isocitrate dehydrogenase [NADP], mitochondrial OS=Schizosaccharomyces pombe (strain 972 / ATCC 24843) OX=284812 GN=idp1 PE=3 SV=2 - [IDHP_SCHPO]	4.89565	7.29	2	2	8.38389	13.44	4	4	22.1777	21.18	7	9	11.7941	15.95	5	5	12.8954	15.95	5	6		Q8TFH1	187	21.171	11.6343	60S ribosomal protein L18-B OS=Schizosaccharomyces pombe (strain 972 / ATCC 24843) OX=284812 GN=rpl1802 PE=1 SV=1 - [RL18B_SCHPO]	13.3362	24.06	4	5	21.2596	24.06	4	7
O94621	365	41.5264	5.26221	U1 snRNP-associated protein usp109 OS=Schizosaccharomyces pombe (strain 972 / ATCC 24843) OX=284812 GN=usp109 PE=1 SV=2 - [US109_SCHPO]	3.76469	9.86	2	2	8.96179	19.45	4	4	4.93814	15.07	3	3	2.54111	5.21	1	1	4.71394	9.86	2	2		Q92372	609	68.1542	6.7417	Replication factor A protein 1 OS=Schizosaccharomyces pombe (strain 972 / ATCC 24843) OX=284812 GN=ssb1 PE=1 SV=1 - [RFA1_SCHPO]	43.6612	23.65	7	11	25.51	13.79	4	7
O14044	241	26.3771	9.68604	Pre-rRNA-processing protein pno1 OS=Schizosaccharomyces pombe (strain 972 / ATCC 24843) OX=284812 GN=rbp28 PE=1 SV=2 - [PNO1_SCHPO]	5.90898	22.41	4	4	9.20208	11.62	2	4	12.3493	17.43	3	6	4.71969	11.62	2	2	10.286	17.43	3	4		Q10057	492	54.8453	4.66553	Putative protein disulfide-isomerase C1F5.02 OS=Schizosaccharomyces pombe (strain 972 / ATCC 24843) OX=284812 GN=SPAC1F5.02 PE=3 SV=1 - [PDI1_SCHPO]	20.4543	20.93	9	9	17.255	17.28	7	7
P78937	490	54.7205	7.12256	Sulfate adenylyltransferase OS=Schizosaccharomyces pombe (strain 972 / ATCC 24843) OX=284812 GN=sua1 PE=1 SV=2 - [MET3_SCHPO]	8.06292	10.41	3	3	13.0331	15.1	4	4	14.3759	13.67	4	5	14.1818	18.57	6	6						P40235	365	42.4238	9.30518	Casein kinase I homolog hhp1 OS=Schizosaccharomyces pombe (strain 972 / ATCC 24843) OX=284812 GN=hhp1 PE=2 SV=1 - [HHP1_SCHPO]	3.26836	3.29	1	1	17.8202	21.64	5	7
Q09176	216	25.014	7.34229	Splicing factor U2AF 23 kDa subunit OS=Schizosaccharomyces pombe (strain 972 / ATCC 24843) OX=284812 GN=SPAP8A3.06 PE=1 SV=2 - [U2AF1_SCHPO]	15.164	33.8	4	5	14.0257	36.11	4	4	10.8632	22.69	3	3	15.0954	36.11	4	4	5.35206	8.33	1	1		P36629	517	58.8968	7.13721	Splicing factor U2AF 59 kDa subunit OS=Schizosaccharomyces pombe (strain 972 / ATCC 24843) OX=284812 GN=prp2 PE=1 SV=1 - [U2AF2_SCHPO]	11.1077	11.8	5	5	14.4578	14.7	7	7
Q9P7G9	202	22.6546	6.68311	Adenylyl-sulfate kinase OS=Schizosaccharomyces pombe (strain 972 / ATCC 24843) OX=284812 GN=met14 PE=3 SV=1 - [KAPS_SCHPO]	3.35998	17.33	3	3	8.84336	26.73	4	4	2.71734	30.2	4	4	5.09209	31.19	4	4	5.34237	17.33	3	3		O74884	149	16.9014	11.6489	60S ribosomal protein L24-B OS=Schizosaccharomyces pombe (strain 972 / ATCC 24843) OX=284812 GN=rpl2402 PE=1 SV=1 - [RL24B_SCHPO]	9.5843	13.42	3	5	14.8759	19.46	5	7
Q9P7H0	154	17.1672	9.20264	H/ACA ribonucleoprotein complex subunit nhp2 OS=Schizosaccharomyces pombe (strain 972 / ATCC 24843) OX=284812 GN=nhp2 PE=1 SV=1 - [NHP2_SCHPO]	18.1323	39.61	3	5	15.8847	39.61	3	4	27.2445	44.81	4	10	3.25937	13.64	1	1	11.7682	39.61	3	4		O74958	488	54.5048	9.12939	RNA binding exosome specificity factor Mmi1 OS=Schizosaccharomyces pombe (strain 972 / ATCC 24843) OX=284812 GN=mmi1 PE=1 SV=3 - [MMI1_SCHPO]	17.032	18.24	5	6	17.996	18.24	5	7
Q9P7R0	1573	173.672	6.63916	Pentafunctional AROM polypeptide OS=Schizosaccharomyces pombe (strain 972 / ATCC 24843) OX=284812 GN=aro1 PE=1 SV=1 - [ARO1_SCHPO]	9.48078	4.01	4	4	8.72354	4.26	4	4	13.6951	5.02	5	5	23.1168	7.44	8	9	20.5723	6.04	6	7		O75005	980	111.247	6.91748	Valine--tRNA ligase OS=Schizosaccharomyces pombe (strain 972 / ATCC 24843) OX=284812 GN=vas2 PE=3 SV=1 - [SYV_SCHPO]	33.6383	12.96	9	11	23.5674	10.82	7	7
O94442	317	34.2394	4.97021	Cytosolic Fe-S cluster assembly factor nbp35 OS=Schizosaccharomyces pombe (strain 972 / ATCC 24843) OX=284812 GN=nbp35 PE=3 SV=1 - [NBP35_SCHPO]	18.3032	29.34	7	7	7.17644	21.45	4	4	6.43607	14.51	3	3	7.45699	14.51	3	3	5.05612	9.46	2	3		O59787	561	63.2419	7.69385	Signal recognition particle subunit srp72 OS=Schizosaccharomyces pombe (strain 972 / ATCC 24843) OX=284812 GN=srp72 PE=3 SV=1 - [SRP72_SCHPO]	24.89	17.47	8	10	15.4952	14.62	7	7
Q10477	273	31.0735	5.75732	Mediator of RNA polymerase II transcription subunit 27 OS=Schizosaccharomyces pombe (strain 972 / ATCC 24843) OX=284812 GN=med27 PE=1 SV=1 - [MED27_SCHPO]	2.02781	5.49	1	1	11.8052	15.75	3	4	12.9126	15.75	3	4	9.26449	10.62	2	3	12.5181	15.75	3	4		Q9Y802	1000	112.759	5.52881	Lysine-specific histone demethylase 1 OS=Schizosaccharomyces pombe (strain 972 / ATCC 24843) OX=284812 GN=lsd1 PE=1 SV=1 - [LSD1_SCHPO]	21.2405	15.2	10	10	15.1143	9.9	7	7
P17609	200	22.7405	5.78271	GTP-binding protein ypt2 OS=Schizosaccharomyces pombe (strain 972 / ATCC 24843) OX=284812 GN=ypt2 PE=3 SV=1 - [YPT2_SCHPO]	12.654	34	5	5	9.28851	18.5	3	4	4.56132	11	2	2	9.96251	18.5	3	4	6.41143	11	2	3		Q9UU96	736	83.1984	6.97607	Polynucleotide 5'-hydroxyl-kinase grc3 OS=Schizosaccharomyces pombe (strain 972 / ATCC 24843) OX=284812 GN=grc3 PE=1 SV=1 - [GRC3_SCHPO]	17.0534	11.68	5	6	21.636	13.04	5	7
Q9P6K0	475	53.2004	9.0415	Uncharacterized HTH La-type RNA-binding protein C1527.03 OS=Schizosaccharomyces pombe (strain 972 / ATCC 24843) OX=284812 GN=SPAC1527.03 PE=1 SV=1 - [YLA3_SCHPO]	5.03207	10.53	3	3	7.62864	13.26	4	4	12.0097	20.42	6	6	14.2155	26.74	8	8	15.5102	17.05	5	6		O13956	783	90.0695	5.73193	Ribosome biogenesis protein tsr1 OS=Schizosaccharomyces pombe (strain 972 / ATCC 24843) OX=284812 GN=tsr1 PE=3 SV=1 - [TSR1_SCHPO]	2.92281	2.81	1	1	22.0389	13.79	6	7
P0CT79	68	7.65924	10.4624	40S ribosomal protein S28-A OS=Schizosaccharomyces pombe (strain 972 / ATCC 24843) OX=284812 GN=rps2801 PE=3 SV=1 - [RS28A_SCHPO]	16.8471	27.94	3	5	14.3573	23.53	2	4	24.2076	27.94	3	7	10.7542	23.53	1	3	10.3399	23.53	1	3		O43079	683	76.6327	5.61768	AP-1 complex subunit beta-1 OS=Schizosaccharomyces pombe (strain 972 / ATCC 24843) OX=284812 GN=apl2 PE=1 SV=1 - [AP1B1_SCHPO]	13.3862	8.93	5	5	16.6657	13.47	7	7
O14092	558	60.9212	8.88037	5-aminolevulinate synthase, mitochondrial OS=Schizosaccharomyces pombe (strain 972 / ATCC 24843) OX=284812 GN=hem1 PE=3 SV=1 - [HEM1_SCHPO]	21.9454	18.46	5	6	7.45993	11.83	3	4	29	28.32	8	10	18.0683	19	5	7	18.617	20.79	6	7		P31318	885	97.6447	9.27588	Protein arg11, mitochondrial OS=Schizosaccharomyces pombe (strain 972 / ATCC 24843) OX=284812 GN=arg11 PE=3 SV=2 - [ARG56_SCHPO]	23.1955	11.19	6	7	19.4104	11.98	7	7
Q9UT97	247	27.5558	5.021	Probable proteasome subunit alpha type-5 OS=Schizosaccharomyces pombe (strain 972 / ATCC 24843) OX=284812 GN=pup2 PE=1 SV=1 - [PSA5_SCHPO]	17.1812	30.36	3	4	16.6351	26.32	3	4	14.5359	21.46	2	3	21.8658	26.32	3	5	11.7324	26.32	3	3		O74454	1066	117.531	7.56201	Protein sts5 OS=Schizosaccharomyces pombe (strain 972 / ATCC 24843) OX=284812 GN=sts5 PE=1 SV=1 - [STS5_SCHPO]	8.12382	3.75	3	3	17.8789	11.91	6	7
Q9Y6Z9	255	27.4199	8.47021	Sorbose reductase sou1 OS=Schizosaccharomyces pombe (strain 972 / ATCC 24843) OX=284812 GN=sou1 PE=3 SV=1 - [SOU1_SCHPO]	25.9031	51.37	8	8	13.5112	25.88	4	4	13.2296	25.88	4	4	13.3232	25.88	4	4	9.36948	19.22	3	3		O42893	735	84.5506	6.13818	Neutral trehalase OS=Schizosaccharomyces pombe (strain 972 / ATCC 24843) OX=284812 GN=ntp1 PE=1 SV=1 - [TREA_SCHPO]	15.2137	9.12	5	6	11.3722	10.07	6	7
P0CT69	176	20.5862	10.4185	60S ribosomal protein L20-B OS=Schizosaccharomyces pombe (strain 972 / ATCC 24843) OX=284812 GN=rpl2002 PE=1 SV=1 - [RL20B_SCHPO]	5.36099	10.23	1	2	8.43928	14.2	3	4	11.1034	27.84	4	5	3.60504	14.2	2	3	20.0818	28.41	6	7		Q9UU81	865	95.9821	8.35303	AP-1 complex subunit gamma-1 OS=Schizosaccharomyces pombe (strain 972 / ATCC 24843) OX=284812 GN=apl4 PE=3 SV=1 - [AP1G1_SCHPO]	5.46357	3.12	2	2	18.3567	11.21	7	7
Q9C0Y2	1220	124.011	3.84033	Putative cell agglutination protein SPAPB2C8.01 OS=Schizosaccharomyces pombe (strain 972 / ATCC 24843) OX=284812 GN=SPAPB2C8.01 PE=3 SV=1 - [YKL1_SCHPO]	10.4789	1.97	2	4	9.32083	1.97	2	4	11.2053	1.97	2	6	5.40077	1.97	2	3	9.20668	1.97	2	4		O13989	505	56.8218	5.66846	Uncharacterized protein C26H5.07c OS=Schizosaccharomyces pombe (strain 972 / ATCC 24843) OX=284812 GN=SPAC26H5.07c PE=3 SV=2 - [YEG7_SCHPO]	16.6599	10.5	4	6	24.5532	10.5	4	7
Q9UTG1	315	34.2165	6.52197	Putative purine nucleoside phosphorylase OS=Schizosaccharomyces pombe (strain 972 / ATCC 24843) OX=284812 GN=SPAC1805.16c PE=3 SV=1 - [PNPH_SCHPO]	17.9157	25.71	5	6	12.2707	20.95	4	4	8.09029	14.6	3	3	17.1762	32.7	5	5	10.5682	16.51	3	3		P54874	447	49.2079	7.38623	Hydroxymethylglutaryl-CoA synthase OS=Schizosaccharomyces pombe (strain 972 / ATCC 24843) OX=284812 GN=hcs1 PE=1 SV=1 - [HMCS_SCHPO]	89.7367	62.64	20	23	19.4476	28.86	6	6
O14236	537	59.8769	8.67529	Nucleolar GTP-binding protein 2 OS=Schizosaccharomyces pombe (strain 972 / ATCC 24843) OX=284812 GN=nog2 PE=1 SV=1 - [NOG2_SCHPO]	10.0104	8.57	3	3	12.8362	11.55	4	4	12.8919	11.17	4	4	13.0047	14.53	6	6	17.988	17.69	7	7		O14313	156	16.6646	5.2876	Peroxisomal membrane associated protein 20 OS=Schizosaccharomyces pombe (strain 972 / ATCC 24843) OX=284812 GN=pmp20 PE=1 SV=2 - [PMP20_SCHPO]	25.4001	60.9	5	7	21.7112	60.9	5	6
Q9P6P8	225	25.2933	4.79248	Protein YIP4 OS=Schizosaccharomyces pombe (strain 972 / ATCC 24843) OX=284812 GN=SPAC644.13c PE=1 SV=1 - [YIP4_SCHPO]	14.271	26.22	5	6	7.44847	19.56	4	4	8.18391	17.33	3	3	18.2363	26.22	5	7	19.8377	26.22	5	7		P87147	173	18.7737	5.04639	Nascent polypeptide-associated complex subunit alpha OS=Schizosaccharomyces pombe (strain 972 / ATCC 24843) OX=284812 GN=egd2 PE=1 SV=1 - [NACA_SCHPO]	30.7883	52.02	6	9	18.0188	42.2	6	6
P50521	455	50.8878	6.27783	Hexokinase-2 OS=Schizosaccharomyces pombe (strain 972 / ATCC 24843) OX=284812 GN=hxk2 PE=1 SV=1 - [HXK2_SCHPO]	9.06583	12.31	4	4	12.8069	14.51	4	4	9.68613	10.11	3	3	5.54692	9.23	3	3	11.9486	13.41	4	4		P11620	203	22.8024	5.46533	GTP-binding protein ypt1 OS=Schizosaccharomyces pombe (strain 972 / ATCC 24843) OX=284812 GN=ypt1 PE=1 SV=2 - [YPT1_SCHPO]	23.937	42.86	7	10	16.0892	32.51	5	6
P41831	409	45.3239	5.42725	Ribose-phosphate pyrophosphokinase 1 OS=Schizosaccharomyces pombe (strain 972 / ATCC 24843) OX=284812 GN=SPAC4A8.14 PE=3 SV=1 - [KPR1_SCHPO]	16.4991	22	5	6	10.9839	18.83	4	4	3.16082	5.87	1	1	8.28724	21.52	5	5	10.1889	15.65	3	3		P21696	385	41.9683	5.35107	Glycerol-3-phosphate dehydrogenase [NAD(+)] 1 OS=Schizosaccharomyces pombe (strain 972 / ATCC 24843) OX=284812 GN=gpd1 PE=1 SV=2 - [GPD1_SCHPO]	39.1431	42.08	9	11	22.9394	24.16	5	6
Q10309	1033	116.513	7.76709	Putative phospholipid-transporting ATPase C6C3.06c OS=Schizosaccharomyces pombe (strain 972 / ATCC 24843) OX=284812 GN=SPAC6C3.06c PE=3 SV=1 - [YD56_SCHPO]	16.3574	7.65	5	6	12.7326	5.42	3	4					24.1433	10.94	7	8	27.3285	10.94	7	9		O94697	358	40.3776	9.26123	Replication factor C subunit 5 OS=Schizosaccharomyces pombe (strain 972 / ATCC 24843) OX=284812 GN=rfc5 PE=1 SV=1 - [RFC5_SCHPO]	24.3569	36.59	9	10	9.81052	18.72	6	6
Q10272	446	49.4751	6.60986	Pre-rRNA-processing protein crb3/ipi3 OS=Schizosaccharomyces pombe (strain 972 / ATCC 24843) OX=284812 GN=crb3 PE=1 SV=1 - [IPI3_SCHPO]	2.1843	4.26	1	1	8.19771	13	4	4	5.16768	8.74	3	3					3.27176	3.36	1	1		Q9HGL8	94	10.4155	10.7847	60S ribosomal protein L43-A OS=Schizosaccharomyces pombe (strain 972 / ATCC 24843) OX=284812 GN=rpl4301 PE=3 SV=1 - [RL43A_SCHPO]	9.28056	28.72	3	4	13.2834	40.43	4	6
O13801	604	66.3541	7.34229	Uncharacterized RNA-binding protein C17H9.04c OS=Schizosaccharomyces pombe (strain 972 / ATCC 24843) OX=284812 GN=SPAC17H9.04c PE=1 SV=1 - [YE04_SCHPO]	10.409	11.42	5	5	11.5918	9.44	4	4	8.64388	7.12	3	3	11.6539	12.09	4	4	8.94355	9.27	4	4		Q9UUB6	300	34.1741	5.021	Ubiquitin carboxyl-terminal hydrolase 2 OS=Schizosaccharomyces pombe (strain 972 / ATCC 24843) OX=284812 GN=uch2 PE=1 SV=1 - [UBLH2_SCHPO]	24.7756	35.67	6	9	16.3172	22.33	5	6
P41891	500	52.9561	4.97021	Protein gar2 OS=Schizosaccharomyces pombe (strain 972 / ATCC 24843) OX=284812 GN=gar2 PE=1 SV=2 - [GAR2_SCHPO]	10.3221	5.8	3	4	11.0106	5.8	3	4	18.7334	14.8	5	6	11.136	5.8	3	4	13.5268	10.6	4	5		O42870	499	56.2308	7.13721	Phenylalanine--tRNA ligase alpha subunit OS=Schizosaccharomyces pombe (strain 972 / ATCC 24843) OX=284812 GN=frs2 PE=3 SV=3 - [SYFA_SCHPO]	51.9442	39.68	14	17	19.3955	16.43	5	6
Q9P7H9	708	80.9381	6.80029	Uncharacterized transcriptional regulatory protein C105.03c OS=Schizosaccharomyces pombe (strain 972 / ATCC 24843) OX=284812 GN=SPAC105.03c PE=3 SV=1 - [YIT3_SCHPO]	1.97547	1.41	1	1	12.3691	6.78	3	4	9.40608	8.05	3	3	10.2948	12.01	7	8	25.9937	17.51	7	9		O13753	343	39.2985	4.729	V-type proton ATPase subunit d OS=Schizosaccharomyces pombe (strain 972 / ATCC 24843) OX=284812 GN=vma6 PE=3 SV=1 - [VA0D_SCHPO]	38.9248	39.65	10	13	19.5082	23.32	6	6
Q09184	381	41.5717	8.03076	Curved DNA-binding protein OS=Schizosaccharomyces pombe (strain 972 / ATCC 24843) OX=284812 GN=cdb4 PE=1 SV=1 - [CDB4_SCHPO]	9.00649	11.02	3	4	9.1287	16.54	4	4	14.1691	16.54	4	5	5.65015	6.56	2	2	13.0484	12.07	3	4		Q9USZ3	84	9.68524	8.6167	Small nuclear ribonucleoprotein E OS=Schizosaccharomyces pombe (strain 972 / ATCC 24843) OX=284812 GN=sme1 PE=1 SV=1 - [RUXE_SCHPO]	3.69153	13.1	1	5	8.32083	35.71	2	6
Q9UT25	165	18.7797	8.60205	Uncharacterized N-acetyltransferase C9.02c OS=Schizosaccharomyces pombe (strain 972 / ATCC 24843) OX=284812 GN=SPAC9.02c PE=3 SV=1 - [YFY2_SCHPO]	15.7087	44.85	4	7	15.2076	39.39	4	4	14.7427	39.39	4	4	17.325	40.61	4	5	13.7329	47.27	4	5		O36022	337	38.2727	6.69775	Mannan polymerase complex subunit mnn9 OS=Schizosaccharomyces pombe (strain 972 / ATCC 24843) OX=284812 GN=mnn9 PE=3 SV=1 - [MNN9_SCHPO]	28.7272	34.72	7	8	20.5069	30.86	6	6
O94449	342	37.6306	7.00537	Replication factor C subunit 4 OS=Schizosaccharomyces pombe (strain 972 / ATCC 24843) OX=284812 GN=rfc4 PE=1 SV=1 - [RFC4_SCHPO]	6.86141	10.23	2	2	11.4752	17.54	3	4	10.1016	17.54	3	4	8.31192	10.23	2	3	18.1977	18.13	4	5		Q92356	121	13.4601	9.81787	Synaptobrevin homolog 1 OS=Schizosaccharomyces pombe (strain 972 / ATCC 24843) OX=284812 GN=syb1 PE=3 SV=1 - [SYB1_SCHPO]	22.2305	33.88	5	8	21.7552	29.75	4	6
O94436	241	27.621	5.68115	Transcription initiation factor TFIID subunit 14 OS=Schizosaccharomyces pombe (strain 972 / ATCC 24843) OX=284812 GN=tfg3 PE=1 SV=1 - [TAF14_SCHPO]	6.46824	17.43	2	2	13.7411	24.48	3	4	11.0903	14.52	2	3	10.6896	24.48	3	4	28.8943	24.48	3	8		Q9URT8	111	12.7921	11.3706	60S ribosomal protein L34-B OS=Schizosaccharomyces pombe (strain 972 / ATCC 24843) OX=284812 GN=rpl3402 PE=1 SV=1 - [RL34B_SCHPO]	8.74286	33.33	3	4	10.4412	33.33	3	6
Q10412	403	44.5937	6.44287	Chromatin structure-remodeling complex subunit rsc58 OS=Schizosaccharomyces pombe (strain 972 / ATCC 24843) OX=284812 GN=rsc58 PE=1 SV=1 - [RSC58_SCHPO]	15.3625	25.81	6	6	12.3136	17.87	4	4	14.8366	20.35	5	5	8.06644	13.15	3	3						O59678	166	19.0322	9.80322	Ribosome biogenesis regulatory protein homolog OS=Schizosaccharomyces pombe (strain 972 / ATCC 24843) OX=284812 GN=SPBC29A3.16 PE=1 SV=1 - [RRS1_SCHPO]	22.5226	33.13	5	7	19.1898	33.13	5	6
P78870	378	40.4182	6.7124	Probable S-(hydroxymethyl)glutathione dehydrogenase 1 OS=Schizosaccharomyces pombe (strain 972 / ATCC 24843) OX=284812 GN=SPBC1539.07c PE=2 SV=2 - [FADH1_SCHPO]	11.8779	15.08	4	5	7.21918	14.55	4	4	0	3.44	1	1	4.76762	12.17	4	4	3.58085	9.79	3	3		O59701	351	37.8294	8.98291	Cysteine synthase 1 OS=Schizosaccharomyces pombe (strain 972 / ATCC 24843) OX=284812 GN=cys11 PE=1 SV=1 - [CYSK_SCHPO]	14.3646	23.36	4	4	21.1111	32.76	6	6
O60125	195	22.1918	9.18799	BAG family molecular chaperone regulator 1A OS=Schizosaccharomyces pombe (strain 972 / ATCC 24843) OX=284812 GN=bag101 PE=2 SV=1 - [BAG1A_SCHPO]	7.11369	12.31	2	4	9.51185	12.31	2	4	12.9075	12.31	2	6	9.9099	12.31	2	4	12.6417	12.31	2	5		Q9USG6	108	12.1005	10.5503	60S ribosomal protein L33-B OS=Schizosaccharomyces pombe (strain 972 / ATCC 24843) OX=284812 GN=rpl35a PE=1 SV=1 - [RL33B_SCHPO]	8.65341	25	3	4	12.4283	32.41	4	6
P78768	214	24.7278	6.25244	Vesicle transport v-SNARE protein vti1 OS=Schizosaccharomyces pombe (strain 972 / ATCC 24843) OX=284812 GN=vti1 PE=2 SV=2 - [VTI1_SCHPO]	8.08671	21.96	3	4	13.0998	28.5	3	4					30.4697	37.38	4	9	26.7702	37.38	4	8		O42842	188	20.733	5.0083	Adenine phosphoribosyltransferase OS=Schizosaccharomyces pombe (strain 972 / ATCC 24843) OX=284812 GN=apt1 PE=3 SV=1 - [APT_SCHPO]	12.6387	23.94	3	4	15.6252	31.91	4	6
P78917	550	60.8458	6.41748	Glucose-6-phosphate isomerase OS=Schizosaccharomyces pombe (strain 972 / ATCC 24843) OX=284812 GN=pgi1 PE=1 SV=2 - [G6PI_SCHPO]	14.4293	15.45	5	6	8.33991	10.73	4	4	13.0543	15.09	5	5	7.40135	12.91	4	4	4.5257	4	2	2		Q09870	363	39.5004	6.37939	Probable RNA 3'-terminal phosphate cyclase-like protein OS=Schizosaccharomyces pombe (strain 972 / ATCC 24843) OX=284812 GN=SPAC12G12.06c PE=3 SV=1 - [RCL1_SCHPO]	26.495	27.82	7	9	19.34	24.79	6	6
O94265	506	55.7179	6.97607	Putative hydroxymethylpyrimidine/phosphomethylpyrimidine kinase 1 OS=Schizosaccharomyces pombe (strain 972 / ATCC 24843) OX=284812 GN=SPBP8B7.17c PE=3 SV=1 - [THI21_SCHPO]	4.48403	4.74	1	2	9.48589	9.49	3	4	7.16592	9.49	3	3	11.2287	12.45	4	5	7.20526	9.49	3	4		P87233	461	51.2523	6.48096	SWM histone demethylase complex subunit phf1 OS=Schizosaccharomyces pombe (strain 972 / ATCC 24843) OX=284812 GN=phf1 PE=1 SV=1 - [PHF1_SCHPO]	36.6142	30.8	7	10	23.9165	21.26	4	6
O94260	434	47.9429	5.38916	Putative G3BP-like protein OS=Schizosaccharomyces pombe (strain 972 / ATCC 24843) OX=284812 GN=nxt3 PE=1 SV=1 - [G3BP_SCHPO]	12.4636	18.43	5	5	10.7056	13.82	4	4	10.9046	16.13	5	5	9.39956	13.82	4	4	10.4905	16.13	5	5		O14273	647	66.9963	5.59229	Meiotically up-regulated protein C8C9.04 OS=Schizosaccharomyces pombe (strain 972 / ATCC 24843) OX=284812 GN=SPAC8C9.04 PE=1 SV=1 - [YET4_SCHPO]	27.8863	24.27	6	7	28.5	28.13	6	6
O94641	905	100.446	5.80811	Heat shock protein 104 OS=Schizosaccharomyces pombe (strain 972 / ATCC 24843) OX=284812 GN=hsp104 PE=3 SV=1 - [HS104_SCHPO]	8.73233	6.3	4	4	10.1705	6.41	4	4	21.6594	11.93	6	7	29.1701	15.14	8	10	13.7171	8.18	5	6		O74627	342	38.2625	6.11279	Cyclin pch1 OS=Schizosaccharomyces pombe (strain 972 / ATCC 24843) OX=284812 GN=pch1 PE=1 SV=1 - [CG1C_SCHPO]	17.2794	22.22	6	6	15.8255	22.51	6	6
O74968	249	28.3219	9.80322	U1 small nuclear ribonucleoprotein usp102 OS=Schizosaccharomyces pombe (strain 972 / ATCC 24843) OX=284812 GN=usp102 PE=1 SV=1 - [RU1A_SCHPO]	16.7089	24.1	5	5	11.9127	23.29	4	4	11.8823	23.29	4	4	6.63934	12.45	2	2	3.78392	5.62	1	1		O94658	99	11.2515	11.8394	60S ribosomal protein L36-B OS=Schizosaccharomyces pombe (strain 972 / ATCC 24843) OX=284812 GN=rpl3602 PE=3 SV=1 - [RL36B_SCHPO]	15.2659	30.3	4	7	15.4407	30.3	4	6
Q10205	270	30.0105	5.24951	Exosome complex component rrp43 OS=Schizosaccharomyces pombe (strain 972 / ATCC 24843) OX=284812 GN=rrp43 PE=3 SV=1 - [RRP43_SCHPO]	5.31843	10	3	3	5.22513	14.07	4	4	11.5651	29.63	5	5	4.78031	10.37	2	2	7.03011	14.81	4	5		Q09741	298	33.1288	5.79541	Spermidine synthase OS=Schizosaccharomyces pombe (strain 972 / ATCC 24843) OX=284812 GN=SPBC12C2.07c PE=3 SV=1 - [SPEE_SCHPO]	23.8375	29.53	6	7	17.6817	23.83	5	6
O94658	99	11.2515	11.8394	60S ribosomal protein L36-B OS=Schizosaccharomyces pombe (strain 972 / ATCC 24843) OX=284812 GN=rpl3602 PE=3 SV=1 - [RL36B_SCHPO]	14.5713	34.34	4	5	10.6748	34.34	3	4	14.4003	34.34	4	5	9.78243	34.34	4	4	14.0989	34.34	4	5		P23636	322	36.4656	4.93213	Major serine/threonine-protein phosphatase PP2A-2 catalytic subunit OS=Schizosaccharomyces pombe (strain 972 / ATCC 24843) OX=284812 GN=ppa2 PE=3 SV=1 - [PP2A2_SCHPO]	19.0008	25.16	5	5	23.6077	24.84	5	6
Q09171	366	39.5984	6.44287	Pyruvate dehydrogenase E1 component subunit beta, mitochondrial OS=Schizosaccharomyces pombe (strain 972 / ATCC 24843) OX=284812 GN=pdb1 PE=4 SV=1 - [ODPB_SCHPO]	17.8305	17.49	4	6	11.1954	17.21	4	4	10.953	17.21	4	4	35.7479	41.53	8	11	44.3494	53.28	11	14		O13724	459	51.3443	4.79248	Zinc finger protein zpr1 OS=Schizosaccharomyces pombe (strain 972 / ATCC 24843) OX=284812 GN=zpr1 PE=3 SV=1 - [ZPR1_SCHPO]	46.2492	27.45	10	15	16.2104	17.65	6	6
Q00472	298	32.7728	5.79541	4-nitrophenylphosphatase OS=Schizosaccharomyces pombe (strain 972 / ATCC 24843) OX=284812 GN=pho2 PE=4 SV=2 - [PNPP_SCHPO]	21.7113	27.18	5	6	10.1706	19.13	3	4	14.0858	19.13	3	5	11.8205	19.13	3	3						Q09805	558	63.5121	6.27783	Vacuolar protein sorting-associated protein 45 OS=Schizosaccharomyces pombe (strain 972 / ATCC 24843) OX=284812 GN=vps45 PE=3 SV=1 - [VPS45_SCHPO]	28.1934	21.51	9	9	20.7913	15.95	6	6
Q9P7W3	615	67.1608	7.89893	Probable ATP-citrate synthase subunit 1 OS=Schizosaccharomyces pombe (strain 972 / ATCC 24843) OX=284812 GN=SPBC1703.07 PE=1 SV=1 - [ACL1_SCHPO]	0	3.58	2	2	6.81581	7.8	4	4	4.13559	2.28	1	2	9.34896	10.24	4	4	11.8115	11.22	5	6		O94413	321	34.7573	7.97217	Ribose-phosphate pyrophosphokinase 2 OS=Schizosaccharomyces pombe (strain 972 / ATCC 24843) OX=284812 GN=SPCC1620.06c PE=1 SV=1 - [KPR2_SCHPO]	23.5792	28.66	7	8	22.6936	20.25	5	6
O60155	716	78.8255	6.771	Putative proline--tRNA ligase C19C7.06 OS=Schizosaccharomyces pombe (strain 972 / ATCC 24843) OX=284812 GN=prs1 PE=3 SV=1 - [PRS1_SCHPO]	14.2832	17.04	6	6	6.13244	8.94	4	4	10.5548	7.12	3	4	8.94285	10.47	5	5	4.71294	6.84	3	3		O74928	585	64.0829	6.80029	Bifunctional purine biosynthesis protein ade10 OS=Schizosaccharomyces pombe (strain 972 / ATCC 24843) OX=284812 GN=ade10 PE=2 SV=1 - [PUR9_SCHPO]	15.204	14.7	6	6	12.8523	15.04	6	6
O74402	803	90.0987	7.54736	Heat shock protein 78, mitochondrial OS=Schizosaccharomyces pombe (strain 972 / ATCC 24843) OX=284812 GN=hsp78 PE=3 SV=1 - [HSP78_SCHPO]	8.14092	5.23	3	3	11.3338	8.09	4	4	29.8489	15.32	8	9	45.0401	22.04	12	15	20.0559	11.46	7	7		O13811	359	40.6661	5.79541	Protein disulfide-isomerase C17H9.14c OS=Schizosaccharomyces pombe (strain 972 / ATCC 24843) OX=284812 GN=SPAC17H9.14c PE=3 SV=1 - [PDI2_SCHPO]	22.163	22.84	5	6	21.6582	26.18	6	6
O74391	141	15.7578	10.4771	60S ribosomal protein L25-B OS=Schizosaccharomyces pombe (strain 972 / ATCC 24843) OX=284812 GN=rpl2502 PE=3 SV=1 - [RL25B_SCHPO]	7.97194	18.44	2	3	11.3368	29.08	3	4	11.6501	29.08	3	5	8.95133	29.08	3	4	13.2843	29.08	3	5		O14205	337	38.3507	5.5415	Vacuolar protein sorting-associated protein 74 OS=Schizosaccharomyces pombe (strain 972 / ATCC 24843) OX=284812 GN=vps74 PE=1 SV=2 - [VPS74_SCHPO]	37.6748	26.11	6	9	22.2684	22.26	4	6
O74767	288	31.7547	4.44971	Probable coatomer subunit epsilon OS=Schizosaccharomyces pombe (strain 972 / ATCC 24843) OX=284812 GN=sec28 PE=1 SV=1 - [COPE_SCHPO]	10.0502	20.14	5	6	10.313	15.97	3	4	5.5404	11.81	2	2	13.863	22.92	4	7	8.17693	11.81	2	3		Q9UU79	260	29.687	10.1987	Ribosome biogenesis protein nsa2 OS=Schizosaccharomyces pombe (strain 972 / ATCC 24843) OX=284812 GN=nsa2 PE=1 SV=1 - [NSA2_SCHPO]	3.89923	9.23	1	1	16.208	24.23	5	6
O42943	618	69.1697	6.17627	Uncharacterized ABC transporter ATP-binding protein C16H5.08c OS=Schizosaccharomyces pombe (strain 972 / ATCC 24843) OX=284812 GN=SPBC16H5.08c PE=1 SV=1 - [YBP8_SCHPO]	12.6935	22.49	8	8	7.09883	13.92	4	4	4.50682	3.88	2	2	13.1583	12.94	5	6	37.0946	31.23	12	14		O00091	500	57.1682	6.17627	Glucose-6-phosphate 1-dehydrogenase OS=Schizosaccharomyces pombe (strain 972 / ATCC 24843) OX=284812 GN=zwf1 PE=3 SV=2 - [G6PD_SCHPO]	19.6968	18.8	5	5	19.8001	20.4	6	6
O60096	315	35.7302	9.5542	37S ribosomal protein S35, mitochondrial OS=Schizosaccharomyces pombe (strain 972 / ATCC 24843) OX=284812 GN=bot1 PE=2 SV=1 - [RT35_SCHPO]	7.76233	14.29	3	3	11.0367	18.73	4	4	14.6977	18.73	4	5	8.14294	25.08	4	4	10.3789	16.83	4	4		O74503	233	26.6349	8.74854	Upstream activation factor subunit spp27 OS=Schizosaccharomyces pombe (strain 972 / ATCC 24843) OX=284812 GN=spp27 PE=1 SV=1 - [UAF30_SCHPO]	12.0602	17.6	4	4	15.0862	21.03	5	6
O60086	289	31.8145	6.31592	Probable acetolactate synthase small subunit OS=Schizosaccharomyces pombe (strain 972 / ATCC 24843) OX=284812 GN=SPBC14C8.04 PE=1 SV=2 - [ILV6_SCHPO]	10.9377	16.61	3	4	12.1071	10.03	2	4	2.35126	4.15	1	1	3.05821	5.88	1	1	7.76315	10.03	2	3		O94236	567	62.5973	7.28369	Eukaryotic translation initiation factor 3 subunit D OS=Schizosaccharomyces pombe (strain 972 / ATCC 24843) OX=284812 GN=moe1 PE=1 SV=1 - [EIF3D_SCHPO]	10.6624	17.64	6	8	9.57758	17.11	5	6
O60085	426	47.2418	5.96045	Methionine aminopeptidase 2 OS=Schizosaccharomyces pombe (strain 972 / ATCC 24843) OX=284812 GN=fma2 PE=3 SV=1 - [MAP2_SCHPO]	5.58378	15.96	3	3	9.91488	21.36	4	4	7.18991	15.96	3	3	9.03014	15.96	3	3	5.51918	15.96	3	3		O14027	296	31.3832	6.26514	Probable pyridoxal 5'-phosphate synthase subunit PDX1 OS=Schizosaccharomyces pombe (strain 972 / ATCC 24843) OX=284812 GN=snz1 PE=1 SV=1 - [PDX1_SCHPO]	18.7737	16.89	4	7	15.2618	20.95	5	6
Q9P786	320	35.7913	7.15186	Methylenetetrahydrofolate dehydrogenase [NAD(+)] OS=Schizosaccharomyces pombe (strain 972 / ATCC 24843) OX=284812 GN=mtd1 PE=3 SV=1 - [MTD1_SCHPO]	8.11703	24.06	6	6	6.88312	15.94	4	4					10.5306	24.69	6	6	10.3913	21.56	5	6		Q9P7S3	425	49.7283	5.60498	SWI/SNF and RSC complexes subunit ssr3 OS=Schizosaccharomyces pombe (strain 972 / ATCC 24843) OX=284812 GN=ssr3 PE=1 SV=1 - [SSR3_SCHPO]	12.3098	12.71	3	3	18.5544	20.94	6	6
P17478	110	11.1134	4.00537	60S acidic ribosomal protein P2-beta OS=Schizosaccharomyces pombe (strain 972 / ATCC 24843) OX=284812 GN=rpp202 PE=1 SV=1 - [RLA4_SCHPO]	7.51637	22.73	2	3	9.65772	22.73	2	4	20.1351	31.82	4	11	7.24449	22.73	2	4	18.1467	53.64	5	8		Q12702	463	52.7621	5.70654	Protein phosphatase PP2A regulatory subunit B OS=Schizosaccharomyces pombe (strain 972 / ATCC 24843) OX=284812 GN=pab1 PE=1 SV=2 - [2ABA_SCHPO]	13.9199	14.25	4	5	9.92919	12.53	5	6
O59678	166	19.0322	9.80322	Ribosome biogenesis regulatory protein homolog OS=Schizosaccharomyces pombe (strain 972 / ATCC 24843) OX=284812 GN=SPBC29A3.16 PE=1 SV=1 - [RRS1_SCHPO]	16.393	25.3	4	6	10.8962	25.3	4	4	11.5644	25.3	4	5	11.4298	25.3	4	5	14.5619	25.3	4	5		Q9UUE6	591	67.4509	6.29053	Lysine--tRNA ligase, cytoplasmic OS=Schizosaccharomyces pombe (strain 972 / ATCC 24843) OX=284812 GN=krs1 PE=3 SV=1 - [SYKC_SCHPO]	20.2983	14.04	6	7	16.6369	12.18	5	6
Q9USV3	187	21.3041	7.37158	Pre-mRNA-splicing factor cwf7 OS=Schizosaccharomyces pombe (strain 972 / ATCC 24843) OX=284812 GN=cwf7 PE=1 SV=1 - [SPF27_SCHPO]	2.12398	6.42	1	1	9.78604	29.95	4	4	8.31841	22.46	3	3	7.5341	20.32	3	3	5.9068	16.04	2	3		CON_MSA	608	68.6477	6.07471	SWISS-PROT:P07724 Serum albumin - Mus musculus (Mouse).	16.2704	17.43	8	8	15.1237	13.82	6	6
O13620	833	93.6193	6.7124	Multiple RNA-binding domain-containing protein 1 OS=Schizosaccharomyces pombe (strain 972 / ATCC 24843) OX=284812 GN=mrd1 PE=3 SV=1 - [MRD1_SCHPO]	0	0.72	1	1	8.38075	7.08	4	4	9.88165	7.56	4	4	3.23472	4.2	2	2	10.1679	7.08	4	4		O94745	502	55.5421	7.12256	Probable mitochondrial-processing peptidase subunit alpha OS=Schizosaccharomyces pombe (strain 972 / ATCC 24843) OX=284812 GN=mas2 PE=3 SV=2 - [MPPA_SCHPO]	14.7525	14.94	5	5	18.1568	19.12	6	6
O74363	695	79.0041	4.90674	G-patch and R3H domain-containing protein C30B4.02c OS=Schizosaccharomyces pombe (strain 972 / ATCC 24843) OX=284812 GN=SPBC30B4.02c PE=4 SV=1 - [YND2_SCHPO]	19.083	16.83	8	8	11.2862	10.22	4	4	7.95409	10.5	5	5	11.6898	10.22	4	4	9.51936	7.77	4	4		O74436	597	67.8175	7.53271	Signal recognition particle subunit srp68 OS=Schizosaccharomyces pombe (strain 972 / ATCC 24843) OX=284812 GN=srp68 PE=3 SV=1 - [SRP68_SCHPO]	16.212	16.92	7	7	16.5703	10.72	5	6
Q9UUM7	264	30.0752	6.94678	Protein hob3 OS=Schizosaccharomyces pombe (strain 972 / ATCC 24843) OX=284812 GN=hob3 PE=1 SV=1 - [HOB3_SCHPO]	7.59702	18.56	3	3	8.4718	18.56	3	4	7.54557	18.56	3	3	11.0126	18.56	3	4	8.95352	18.56	3	3		Q10175	362	40.5152	4.67822	Probable peptidyl-prolyl cis-trans isomerase C27F1.06c OS=Schizosaccharomyces pombe (strain 972 / ATCC 24843) OX=284812 GN=SPAC27F1.06c PE=1 SV=1 - [FKBPH_SCHPO]	24.7324	19.06	5	6	23.0163	19.06	5	6
Q9UUB6	300	34.1741	5.021	Ubiquitin carboxyl-terminal hydrolase 2 OS=Schizosaccharomyces pombe (strain 972 / ATCC 24843) OX=284812 GN=uch2 PE=1 SV=1 - [UBLH2_SCHPO]	18.4982	22.33	7	9	7.78812	13.67	4	4	23.2593	30	6	8	19.2642	23.33	6	7	20.5037	34	6	8		O74417	497	52.5922	9.75928	Uncharacterized protein C14G10.04 OS=Schizosaccharomyces pombe (strain 972 / ATCC 24843) OX=284812 GN=SPCC14G10.04 PE=1 SV=1 - [YJL4_SCHPO]	10.5967	11.67	3	4	16.3691	18.91	5	6
O94517	244	26.5225	7.21045	Probable proteasome subunit alpha type-1 OS=Schizosaccharomyces pombe (strain 972 / ATCC 24843) OX=284812 GN=SPBC646.16 PE=3 SV=1 - [PSA1_SCHPO]	26.2855	52.46	9	11	8.13068	19.67	4	4	10.67	25.82	4	4	18.0211	29.51	5	6	12.6277	25.41	4	5		O94432	474	52.7851	4.91943	Uncharacterized RNA-binding protein C660.15 OS=Schizosaccharomyces pombe (strain 972 / ATCC 24843) OX=284812 GN=SPBC660.15 PE=4 SV=1 - [YHKF_SCHPO]	12.4127	13.5	3	4	15.6601	11.81	5	6
O94508	1284	148.278	7.23975	Pre-mRNA-splicing factor cwf11 OS=Schizosaccharomyces pombe (strain 972 / ATCC 24843) OX=284812 GN=cwf11 PE=1 SV=1 - [CWF11_SCHPO]	6.24545	3.82	3	3	9.42709	5.76	4	4	4.98783	2.1	2	2	13.7456	6.31	5	5	2.89605	3.35	2	2		O13742	831	94.0985	5.64307	V-type proton ATPase subunit a OS=Schizosaccharomyces pombe (strain 972 / ATCC 24843) OX=284812 GN=vph1 PE=3 SV=2 - [VPH1_SCHPO]	34.2314	17.45	8	10	21.4244	9.87	5	6
Q9C1W3	457	50.3062	8.36768	Probable squalene monooxygenase OS=Schizosaccharomyces pombe (strain 972 / ATCC 24843) OX=284812 GN=erg1 PE=3 SV=1 - [ERG1_SCHPO]	4.61948	10.94	2	2	5.8435	15.54	4	4	4.04404	17.07	3	3	5.12561	6.13	2	2	5.39357	7.66	2	2		Q9HGM5	453	50.7399	8.54346	ATP-dependent RNA helicase dbp8 OS=Schizosaccharomyces pombe (strain 972 / ATCC 24843) OX=284812 GN=dbp8 PE=3 SV=1 - [DBP8_SCHPO]	13.1957	9.27	3	4	15.6385	15.89	5	6
O43079	683	76.6327	5.61768	AP-1 complex subunit beta-1 OS=Schizosaccharomyces pombe (strain 972 / ATCC 24843) OX=284812 GN=apl2 PE=1 SV=1 - [AP1B1_SCHPO]	1.87512	1.32	1	1	6.56966	8.49	4	4	4.28314	5.56	3	3	4.21879	2.78	2	2	10.5841	8.64	4	5		O60059	661	72.7766	8.32373	Pumilio domain-containing protein C56F2.08c OS=Schizosaccharomyces pombe (strain 972 / ATCC 24843) OX=284812 GN=SPBC56F2.08c PE=1 SV=1 - [YG58_SCHPO]	8.28055	7.56	3	4	23.0094	17.1	6	6
Q8WZK3	138	15.7681	8.11865	Dual specificity phosphatase ibp1 OS=Schizosaccharomyces pombe (strain 972 / ATCC 24843) OX=284812 GN=ibp1 PE=1 SV=1 - [IBP1_SCHPO]	12.8759	52.9	5	8	5.37928	30.43	3	4					11.1582	30.43	3	5	10.0318	44.2	4	5		O74472	336	37.0513	9.70068	Meiotically up-regulated gene 33 protein OS=Schizosaccharomyces pombe (strain 972 / ATCC 24843) OX=284812 GN=mug33 PE=1 SV=1 - [MUG33_SCHPO]	5.42904	9.23	2	2	23.162	16.96	4	6
O74330	83	9.16557	8.99756	40S ribosomal protein S27 OS=Schizosaccharomyces pombe (strain 972 / ATCC 24843) OX=284812 GN=rps27 PE=3 SV=1 - [RS27_SCHPO]	6.89573	28.92	3	6	9.1879	20.48	2	4	9.75215	20.48	2	5	6.77831	20.48	2	4	9.49778	20.48	2	5		Q1MTR3	801	92.3696	4.83057	Vacuolar import and degradation protein 27 OS=Schizosaccharomyces pombe (strain 972 / ATCC 24843) OX=284812 GN=vid27 PE=1 SV=1 - [VID27_SCHPO]	20.9348	13.98	6	6	20.7442	9.86	5	6
O94340	163	18.4664	6.91748	Uncharacterized N-acetyltransferase C1271.07c OS=Schizosaccharomyces pombe (strain 972 / ATCC 24843) OX=284812 GN=SPBC1271.07c PE=3 SV=1 - [YHM7_SCHPO]	4.29089	21.47	3	3	5.19254	21.47	3	4	2.42396	11.66	1	1	7.95346	21.47	3	4	3.75691	15.95	2	2		P37202	970	110.068	6.88818	Exosome complex exonuclease dis3 OS=Schizosaccharomyces pombe (strain 972 / ATCC 24843) OX=284812 GN=dis3 PE=1 SV=1 - [DIS3_SCHPO]	19.416	7.94	5	6	15.8848	10	6	6
Q9HGL8	94	10.4155	10.7847	60S ribosomal protein L43-A OS=Schizosaccharomyces pombe (strain 972 / ATCC 24843) OX=284812 GN=rpl4301 PE=3 SV=1 - [RL43A_SCHPO]	7.31631	20.21	2	2	12.8595	20.21	2	4	18.8254	20.21	2	5	11.2656	20.21	2	3	13.5375	20.21	2	4		O43024	963	100.073	9.45166	CUE domain-containing protein C354.10 OS=Schizosaccharomyces pombe (strain 972 / ATCC 24843) OX=284812 GN=SPBC354.10 PE=1 SV=1 - [YGVA_SCHPO]	34.4564	15.99	7	9	21.9077	10.28	5	6
O94432	474	52.7851	4.91943	Uncharacterized RNA-binding protein C660.15 OS=Schizosaccharomyces pombe (strain 972 / ATCC 24843) OX=284812 GN=SPBC660.15 PE=4 SV=1 - [YHKF_SCHPO]	9.58764	12.66	3	3	9.45366	16.03	4	4	10.3168	16.03	5	5	12.1721	16.46	5	5	9.86761	12.66	4	5		P78750	519	58.4081	5.19873	Probable U3 small nucleolar RNA-associated protein 18 OS=Schizosaccharomyces pombe (strain 972 / ATCC 24843) OX=284812 GN=SPBC29A3.06 PE=2 SV=3 - [UTP18_SCHPO]	4.37225	4.62	2	2	15.1957	15.8	6	6
Q92372	609	68.1542	6.7417	Replication factor A protein 1 OS=Schizosaccharomyces pombe (strain 972 / ATCC 24843) OX=284812 GN=ssb1 PE=1 SV=1 - [RFA1_SCHPO]	7.99731	10.18	3	3	12.2614	10.51	4	4	15.0767	10.67	4	6	28.9843	26.6	9	12	9.01216	8.21	3	3		O13845	603	69.3203	8.98291	RNA-binding protein rsd1 OS=Schizosaccharomyces pombe (strain 972 / ATCC 24843) OX=284812 GN=rsd1 PE=1 SV=2 - [RSD1_SCHPO]	26.4668	13.93	6	8	16.1869	11.11	5	6
O59821	181	19.8772	7.97217	Exosome complex component csl4 OS=Schizosaccharomyces pombe (strain 972 / ATCC 24843) OX=284812 GN=csl4 PE=3 SV=2 - [CSL4_SCHPO]	16.2092	35.36	3	5	11.9821	35.36	3	4	15.3665	19.89	2	4	10.9998	19.89	2	3	11.1599	19.89	2	3		O94513	501	57.0784	5.021	Eukaryotic translation initiation factor 3 subunit E OS=Schizosaccharomyces pombe (strain 972 / ATCC 24843) OX=284812 GN=int6 PE=1 SV=1 - [EIF3E_SCHPO]	16.2521	15.17	5	5	25.9302	14.37	5	6
O94248	4717	537.449	5.18604	Midasin OS=Schizosaccharomyces pombe (strain 972 / ATCC 24843) OX=284812 GN=mdn1 PE=1 SV=1 - [MDN1_SCHPO]	1.61985	0.61	2	2	6.81401	1.29	4	4	0	0.32	1	1	18.1684	2.8	9	9	11.6372	1.55	5	5		P87239	528	57.1531	9.34912	DnaJ homolog 1, mitochondrial OS=Schizosaccharomyces pombe (strain 972 / ATCC 24843) OX=284812 GN=mdj1 PE=3 SV=1 - [MDJ1_SCHPO]	11.2997	10.04	4	5	16.5437	12.69	5	6
O94582	489	54.925	5.96045	Probable anthranilate synthase component 1 OS=Schizosaccharomyces pombe (strain 972 / ATCC 24843) OX=284812 GN=trp3 PE=1 SV=1 - [TRPE_SCHPO]	14.4577	20.25	7	7	9.76805	12.07	4	4	3.53249	5.93	2	2	5.83304	8.59	3	3	7.65473	9.41	3	3		Q9USP2	572	64.6386	7.66455	Golgi apyrase OS=Schizosaccharomyces pombe (strain 972 / ATCC 24843) OX=284812 GN=ynd1 PE=3 SV=1 - [YND1_SCHPO]	14.6427	15.03	6	7	11.4185	12.59	5	6
P78804	451	48.7586	7.48877	NADP-specific glutamate dehydrogenase OS=Schizosaccharomyces pombe (strain 972 / ATCC 24843) OX=284812 GN=gdh1 PE=1 SV=2 - [DHE4_SCHPO]	8.45321	7.54	2	3	8.99471	15.08	4	4	7.71132	17.29	4	4	8.80321	15.08	4	4	1.96781	3.99	1	1		Q9UTE3	620	66.3986	8.77783	Rpb7-binding protein seb1 OS=Schizosaccharomyces pombe (strain 972 / ATCC 24843) OX=284812 GN=seb1 PE=1 SV=3 - [SEB1_SCHPO]	12.1141	9.35	4	4	20.3135	14.03	6	6
Q9URT8	111	12.7921	11.3706	60S ribosomal protein L34-B OS=Schizosaccharomyces pombe (strain 972 / ATCC 24843) OX=284812 GN=rpl3402 PE=1 SV=1 - [RL34B_SCHPO]	2.97049	15.32	1	1	8.41102	22.52	2	4	7.9499	15.32	1	3	7.30708	22.52	2	3	9.58648	22.52	2	4		O74452	561	60.3566	7.82568	Cell wall integrity protein scw1 OS=Schizosaccharomyces pombe (strain 972 / ATCC 24843) OX=284812 GN=scw1 PE=1 SV=1 - [SCW1_SCHPO]	8.59763	7.49	4	4	12.4054	12.3	5	6
Q9USI5	591	65.5036	5.5415	Heat shock protein sti1 homolog OS=Schizosaccharomyces pombe (strain 972 / ATCC 24843) OX=284812 GN=sti1 PE=3 SV=1 - [STI1_SCHPO]	19.0675	15.06	6	7	9.14532	11	4	4	13.0722	13.37	4	4	12.0431	11.84	4	4	11.1694	10.15	3	3		P87177	922	103.364	5.96045	Uncharacterized WD repeat-containing protein C3D6.12 OS=Schizosaccharomyces pombe (strain 972 / ATCC 24843) OX=284812 GN=SPBC3D6.12 PE=1 SV=1 - [YB1C_SCHPO]	6.71001	4.34	2	2	10.542	8.89	6	6
Q9P7J6	132	15.5244	10.1255	40S ribosomal protein S17-B OS=Schizosaccharomyces pombe (strain 972 / ATCC 24843) OX=284812 GN=rps1702 PE=1 SV=1 - [RS17B_SCHPO]	12.6505	41.67	4	5	9.29941	25	3	4	15.3033	25	3	6	9.40449	25	3	4	13.0889	41.67	4	6		O42854	1611	170.423	5.80811	SH3 domain-containing protein C23A1.17 OS=Schizosaccharomyces pombe (strain 972 / ATCC 24843) OX=284812 GN=SPAC23A1.17 PE=1 SV=1 - [YFHH_SCHPO]	26.7823	9.93	7	7	21.7118	10.12	6	6
Q9USL1	309	35.015	5.5542	Uncharacterized WD repeat-containing protein C18B5.10c OS=Schizosaccharomyces pombe (strain 972 / ATCC 24843) OX=284812 GN=SPCC18B5.10c PE=4 SV=1 - [YJKA_SCHPO]	14.3115	23.95	5	5	15.4379	16.18	3	4					16.6804	19.09	4	5	10.2022	16.18	3	3		Q09857	1067	121.501	5.04639	Intracellular protein transport protein uso1 OS=Schizosaccharomyces pombe (strain 972 / ATCC 24843) OX=284812 GN=uso1 PE=3 SV=3 - [USO1_SCHPO]	7.86317	4.5	5	5	18.5849	8.81	6	6
O74452	561	60.3566	7.82568	Cell wall integrity protein scw1 OS=Schizosaccharomyces pombe (strain 972 / ATCC 24843) OX=284812 GN=scw1 PE=1 SV=1 - [SCW1_SCHPO]	7.31837	7.49	4	4	9.47686	12.3	4	4	4.71163	5.7	2	2	9.53309	11.76	4	4	8.49002	10.52	3	3		Q10490	1111	126.371	7.26904	Putative leucine--tRNA ligase, cytoplasmic OS=Schizosaccharomyces pombe (strain 972 / ATCC 24843) OX=284812 GN=lrs1 PE=1 SV=1 - [SYLC_SCHPO]	31.188	11.52	7	8	25.4884	7.38	4	6
O74883	242	27.3678	6.56592	DNA-directed RNA polymerase III subunit rpc5 OS=Schizosaccharomyces pombe (strain 972 / ATCC 24843) OX=284812 GN=rpc37 PE=3 SV=1 - [RPC5_SCHPO]	11.9065	30.17	6	7	9.11765	15.29	3	4	13.0237	19.83	4	6	11.1925	15.7	3	4	8.35794	15.29	3	4		O74429	920	105.613	7.6792	Inositol hexakisphosphate and diphosphoinositol-pentakisphosphate kinase OS=Schizosaccharomyces pombe (strain 972 / ATCC 24843) OX=284812 GN=asp1 PE=1 SV=1 - [VIP1_SCHPO]	11.1336	6.2	5	5	16.8876	8.26	6	6
O59670	115	13.2678	8.98291	Splicing factor 3B subunit 6-like protein OS=Schizosaccharomyces pombe (strain 972 / ATCC 24843) OX=284812 GN=SPBC29A3.07c PE=3 SV=2 - [SF3B6_SCHPO]	7.79432	24.35	2	2	12.4864	24.35	2	4	11.2852	32.17	3	4	12.4538	36.52	3	5	8.91401	24.35	2	3		Q9UU76	642	72.589	8.86572	Pumilio homology domain family member 6 OS=Schizosaccharomyces pombe (strain 972 / ATCC 24843) OX=284812 GN=puf6 PE=1 SV=1 - [PUF6_SCHPO]	5.34142	3.89	2	2	12.0372	8.72	5	6
Q9US45	216	24.8902	5.40186	Mediator of RNA polymerase II transcription subunit 6 OS=Schizosaccharomyces pombe (strain 972 / ATCC 24843) OX=284812 GN=med6 PE=1 SV=1 - [MED6_SCHPO]					11.6984	22.69	3	4	23.099	47.69	6	8	3.11226	8.33	1	1	19.8226	31.94	4	6		O14114	1190	135.266	5.35107	Uncharacterized AAA domain-containing protein C31G5.19 OS=Schizosaccharomyces pombe (strain 972 / ATCC 24843) OX=284812 GN=SPAC31G5.19 PE=1 SV=1 - [YEJJ_SCHPO]	11.3621	5.29	4	4	16.6454	5.97	5	6
Q09903	754	85.3995	5.75732	ATP-dependent RNA helicase drs1 OS=Schizosaccharomyces pombe (strain 972 / ATCC 24843) OX=284812 GN=drs1 PE=3 SV=1 - [DRS1_SCHPO]					5.95052	6.1	4	4	7.78382	6.1	3	3	0	1.46	1	1	4.70232	3.58	2	2		Q9URZ4	587	64.4373	7.6792	Cationic amino acid transporter 1 OS=Schizosaccharomyces pombe (strain 972 / ATCC 24843) OX=284812 GN=cat1 PE=1 SV=3 - [CAT1_SCHPO]	5.74165	2.73	2	3	11.0813	6.64	4	6
Q09775	481	53.992	9.48096	ATP-dependent RNA helicase rok1 OS=Schizosaccharomyces pombe (strain 972 / ATCC 24843) OX=284812 GN=rok1 PE=3 SV=1 - [ROK1_SCHPO]					7.86424	9.77	3	4	7.37087	10.4	3	3					2.7118	2.7	1	1		Q09891	1402	159.254	5.59229	Putative phospholipid-transporting ATPase C24B11.12c OS=Schizosaccharomyces pombe (strain 972 / ATCC 24843) OX=284812 GN=SPAC24B11.12c PE=3 SV=1 - [ATCX_SCHPO]	1.72933	0.57	1	1	13.8519	6.49	6	6
Q09696	454	51.3577	6.72705	Mediator of RNA polymerase II transcription subunit 1 OS=Schizosaccharomyces pombe (strain 972 / ATCC 24843) OX=284812 GN=med1 PE=1 SV=1 - [MED1_SCHPO]					10.8109	14.32	4	4	22.1221	27.31	6	7	13.5789	14.32	4	5	17.35	22.25	5	6		O94477	1516	175.046	6.66846	Myosin-52 OS=Schizosaccharomyces pombe (strain 972 / ATCC 24843) OX=284812 GN=myo52 PE=1 SV=1 - [MYO52_SCHPO]	3.83611	1.65	2	2	13.8435	5.01	6	6
O42923	490	53.4449	9.36377	RNA-binding post-transcriptional regulator cip1 OS=Schizosaccharomyces pombe (strain 972 / ATCC 24843) OX=284812 GN=cip1 PE=1 SV=1 - [CIP1_SCHPO]					11.046	11.02	4	4	10.8521	14.69	4	4	7.9718	11.02	3	3	10.6289	11.02	4	4		Q10435	1647	185.5	5.07178	Probable ubiquitin fusion degradation protein C12B10.01c OS=Schizosaccharomyces pombe (strain 972 / ATCC 24843) OX=284812 GN=SPAC12B10.01c PE=3 SV=2 - [YDE1_SCHPO]	2.27697	0.61	1	1	11.9582	4.86	6	6
O74801	261	29.5314	9.72998	54S ribosomal protein yml6, mitochondrial OS=Schizosaccharomyces pombe (strain 972 / ATCC 24843) OX=284812 GN=yml6 PE=3 SV=1 - [RL4P_SCHPO]					8.38567	21.46	4	4	12.7831	30.27	5	5	5.01453	14.94	2	2	9.73356	24.14	4	4		O60055	2493	285.047	6.94678	U3 small nucleolar RNA-associated protein 20 OS=Schizosaccharomyces pombe (strain 972 / ATCC 24843) OX=284812 GN=utp20 PE=3 SV=1 - [UTP20_SCHPO]	12.6935	2.37	4	4	19.8311	3.77	6	6
Q9Y7M6	217	25.7314	9.37842	Ribosomal RNA-processing protein 1 homolog OS=Schizosaccharomyces pombe (strain 972 / ATCC 24843) OX=284812 GN=SPBC9B6.07 PE=3 SV=1 - [RRP1_SCHPO]					5.20108	23.5	4	4	1.70413	10.14	2	2	1.64274	10.14	2	2	5.88702	11.98	2	2		O13834	3227	364.805	5.12256	E3 ubiquitin-protein ligase ptr1 OS=Schizosaccharomyces pombe (strain 972 / ATCC 24843) OX=284812 GN=ptr1 PE=1 SV=1 - [PTR1_SCHPO]	6.21055	1.61	3	3	13.4785	2.94	6	6
Q9Y7P6	574	62.8069	8.71924	Meiotically up-regulated gene 72 protein OS=Schizosaccharomyces pombe (strain 972 / ATCC 24843) OX=284812 GN=mug72 PE=1 SV=1 - [MUG72_SCHPO]					6.66882	6.1	3	4	7.02904	6.1	3	3	4.45871	3.83	2	2	4.49964	1.92	1	2		O42661	117	13.0812	11.0044	Small nuclear ribonucleoprotein Sm D1 OS=Schizosaccharomyces pombe (strain 972 / ATCC 24843) OX=284812 GN=smd1 PE=1 SV=1 - [SMD1_SCHPO]	22.1515	57.26	4	7	16.8884	57.26	4	5
O94590	693	79.5879	7.54736	Protein transport protein sec1 OS=Schizosaccharomyces pombe (strain 972 / ATCC 24843) OX=284812 GN=sec1 PE=3 SV=1 - [SEC1_SCHPO]					10.0863	10.68	4	4	12.3667	13.28	5	5	3.74813	8.23	3	3	18.0378	15.01	6	6		O94363	185	20.5025	7.53271	GTP-binding protein rhb1 OS=Schizosaccharomyces pombe (strain 972 / ATCC 24843) OX=284812 GN=rhb1 PE=3 SV=1 - [RHB1_SCHPO]	32.8951	52.43	6	8	22.9388	42.16	4	5
Q9P6M1	242	28.0953	6.44287	Glutathione S-transferase 3 OS=Schizosaccharomyces pombe (strain 972 / ATCC 24843) OX=284812 GN=gst3 PE=1 SV=3 - [GST3_SCHPO]	6.34916	17.36	3	3	11.0828	15.29	2	3	6.50295	15.29	2	2	8.33765	14.05	3	3	18.3738	19.01	3	5		P87173	140	16.1614	5.63037	U6 snRNA-associated Sm-like protein LSm1 OS=Schizosaccharomyces pombe (strain 972 / ATCC 24843) OX=284812 GN=lsm1 PE=1 SV=1 - [LSM1_SCHPO]	7.56013	32.86	3	3	20.2629	46.43	4	5
Q09908	538	60.6586	5.51611	SWM histone demethylase complex subunit phf2 OS=Schizosaccharomyces pombe (strain 972 / ATCC 24843) OX=284812 GN=phf2 PE=1 SV=1 - [PHF2_SCHPO]	9.32642	11.34	3	3	12.1211	9.29	2	3	11.6502	9.29	2	3	13.3105	9.29	2	3	7.43234	9.29	2	2		P17477	110	11.1645	4.06885	60S acidic ribosomal protein P1-alpha 3 OS=Schizosaccharomyces pombe (strain 972 / ATCC 24843) OX=284812 GN=rpp102 PE=3 SV=1 - [RLA3_SCHPO]	19.0647	50	2	5	17.3098	50	2	5
Q09780	404	43.3795	6.91748	Putative mevalonate kinase OS=Schizosaccharomyces pombe (strain 972 / ATCC 24843) OX=284812 GN=erg12 PE=2 SV=1 - [KIME_SCHPO]	10.66	14.11	4	4	9.85165	13.61	3	3	3.3997	5.94	1	1	10.5438	13.12	3	3	5.99467	8.42	2	2		P0CT79	68	7.65924	10.4624	40S ribosomal protein S28-A OS=Schizosaccharomyces pombe (strain 972 / ATCC 24843) OX=284812 GN=rps2801 PE=3 SV=1 - [RS28A_SCHPO]	29.6151	41.18	4	8	16.5096	23.53	2	5
Q9P3A9	773	86.6258	6.94678	Uncharacterized protein C1565.05 OS=Schizosaccharomyces pombe (strain 972 / ATCC 24843) OX=284812 GN=SPAC1565.05 PE=4 SV=1 - [YIL5_SCHPO]	3.36853	2.2	1	1	7.64229	6.6	3	3	5.59412	2.2	1	2	2.6306	2.2	1	1	7.05851	4.4	2	2		P87228	466	50.8513	6.53662	Putative D-3-phosphoglycerate dehydrogenase OS=Schizosaccharomyces pombe (strain 972 / ATCC 24843) OX=284812 GN=SPCC364.07 PE=1 SV=1 - [SERA_SCHPO]	46.205	39.7	11	13	16.4553	18.03	5	5
O74960	351	39.7807	5.41455	Probable sphingolipid long chain base-responsive protein pil1 OS=Schizosaccharomyces pombe (strain 972 / ATCC 24843) OX=284812 GN=pil1 PE=1 SV=1 - [PIL1_SCHPO]	3.86001	17.95	3	3	11.0346	10.26	2	3	20.8819	23.36	4	6	8.89349	17.95	3	3	7.45526	10.26	2	3		Q9USL1	309	35.015	5.5542	Uncharacterized WD repeat-containing protein C18B5.10c OS=Schizosaccharomyces pombe (strain 972 / ATCC 24843) OX=284812 GN=SPCC18B5.10c PE=4 SV=1 - [YJKA_SCHPO]	20.1854	32.04	7	7	14.9431	23.95	5	5
O14139	1388	159.28	6.75635	Chromodomain helicase hrp3 OS=Schizosaccharomyces pombe (strain 972 / ATCC 24843) OX=284812 GN=hrp3 PE=1 SV=1 - [HRP3_SCHPO]	4.22559	1.66	2	2	7.20777	2.59	3	3	12.5766	4.76	6	7	14.0383	4.68	5	7	2.73587	1.66	2	2		P36627	179	19.3295	7.95752	Cellular nucleic acid-binding protein homolog OS=Schizosaccharomyces pombe (strain 972 / ATCC 24843) OX=284812 GN=byr3 PE=4 SV=1 - [BYR3_SCHPO]	24.207	37.43	4	8	15.277	28.49	3	5
P36586	211	22.9709	5.79541	GTP-binding protein ypt5 OS=Schizosaccharomyces pombe (strain 972 / ATCC 24843) OX=284812 GN=ypt5 PE=1 SV=1 - [YPT5_SCHPO]	6.11798	31.28	5	5	8.3441	18.48	2	3	9.91815	23.7	3	3	20.2334	40.28	6	7	20.6117	40.28	6	6		Q9P7G9	202	22.6546	6.68311	Adenylyl-sulfate kinase OS=Schizosaccharomyces pombe (strain 972 / ATCC 24843) OX=284812 GN=met14 PE=3 SV=1 - [KAPS_SCHPO]	28.8345	36.63	5	7	18.2765	32.67	4	5
Q09826	408	44.2608	8.41162	Protein sds23/moc1 OS=Schizosaccharomyces pombe (strain 972 / ATCC 24843) OX=284812 GN=sds23 PE=1 SV=1 - [SDS23_SCHPO]	5.79889	7.6	2	2	2.21554	7.11	2	3	24.955	30.39	8	10	11.849	19.12	4	5	10.6139	14.71	4	5		Q9UUH3	277	31.7892	6.45557	Uncharacterized kinase mug58 OS=Schizosaccharomyces pombe (strain 972 / ATCC 24843) OX=284812 GN=mug58 PE=1 SV=1 - [MUG58_SCHPO]	21.2395	29.96	6	7	15.8459	32.49	5	5
O74627	342	38.2625	6.11279	Cyclin pch1 OS=Schizosaccharomyces pombe (strain 972 / ATCC 24843) OX=284812 GN=pch1 PE=1 SV=1 - [CG1C_SCHPO]	4.1565	13.16	4	4	7.12327	12.87	3	3	14.9288	20.76	6	7	4.21071	13.16	4	4	4.23886	3.51	2	2		O42894	226	24.9108	4.69092	Exosome complex component rrp46 OS=Schizosaccharomyces pombe (strain 972 / ATCC 24843) OX=284812 GN=rrp46 PE=3 SV=1 - [RRP46_SCHPO]	21.2471	35.84	5	6	17.8868	35.84	5	5
O74918	291	32.3575	5.52881	Exosome complex component rrp45 OS=Schizosaccharomyces pombe (strain 972 / ATCC 24843) OX=284812 GN=rrp45 PE=3 SV=1 - [RRP45_SCHPO]	2.57002	8.59	2	2	7.059	15.12	2	3	3.85124	15.46	2	2	7.06269	25.09	3	4	2.72744	8.59	2	2		Q9UT97	247	27.5558	5.021	Probable proteasome subunit alpha type-5 OS=Schizosaccharomyces pombe (strain 972 / ATCC 24843) OX=284812 GN=pup2 PE=1 SV=1 - [PSA5_SCHPO]	27.739	35.22	4	6	21.7867	35.22	4	5
O42700	322	35.2165	5.85889	Transaldolase OS=Schizosaccharomyces pombe (strain 972 / ATCC 24843) OX=284812 GN=tal1 PE=1 SV=2 - [TAL1_SCHPO]	5.85249	9.94	2	2	4.63228	10.56	3	3	13.0845	30.12	6	6	4.99833	14.91	4	4	2.64813	5.59	1	1		O13900	481	54.3759	8.1333	Pre-mRNA-splicing factor sap114 OS=Schizosaccharomyces pombe (strain 972 / ATCC 24843) OX=284812 GN=sap114 PE=1 SV=1 - [SA114_SCHPO]	34.9581	34.1	7	9	17.8759	20.58	4	5
Q9URZ4	587	64.4373	7.6792	Cationic amino acid transporter 1 OS=Schizosaccharomyces pombe (strain 972 / ATCC 24843) OX=284812 GN=cat1 PE=1 SV=3 - [CAT1_SCHPO]	7.84607	5.62	3	4	3.81184	5.62	3	3					12.1879	7.16	4	6	11.4579	5.62	3	5		O14178	279	31.7412	9.83252	54S ribosomal protein L40, mitochondrial OS=Schizosaccharomyces pombe (strain 972 / ATCC 24843) OX=284812 GN=mrpl40 PE=3 SV=1 - [RM40_SCHPO]	11.6441	26.16	5	5	9.0682	30.11	5	5
O14141	241	26.8774	5.10986	dTTP/UTP pyrophosphatase OS=Schizosaccharomyces pombe (strain 972 / ATCC 24843) OX=284812 GN=SPAC3G6.03c PE=1 SV=2 - [NTPPA_SCHPO]	17.5839	34.85	4	6	8.95362	27.8	3	3	6.36653	18.67	2	2	10.0828	22.41	3	3	19.0266	34.85	4	7		Q9P7J6	132	15.5244	10.1255	40S ribosomal protein S17-B OS=Schizosaccharomyces pombe (strain 972 / ATCC 24843) OX=284812 GN=rps1702 PE=1 SV=1 - [RS17B_SCHPO]	8.9013	33.33	4	4	12.825	33.33	4	5
O13878	806	88.882	6.84424	U3 small nucleolar RNA-associated protein 17 OS=Schizosaccharomyces pombe (strain 972 / ATCC 24843) OX=284812 GN=utp17 PE=3 SV=3 - [UTP17_SCHPO]	0	3.72	1	1	7.25151	6.33	2	3	6.3428	6.33	2	2	9.50203	7.57	3	3	9.6868	7.57	3	3		Q9UTQ1	231	26.9978	6.27783	Probable pyridoxamine 5'-phosphate oxidase OS=Schizosaccharomyces pombe (strain 972 / ATCC 24843) OX=284812 GN=SPAC1093.02 PE=3 SV=1 - [PDX3_SCHPO]	15.5225	24.24	4	5	13.699	32.9	5	5
O94683	238	27.9574	10.0083	Ribosomal RNA-processing protein 7 OS=Schizosaccharomyces pombe (strain 972 / ATCC 24843) OX=284812 GN=rrp7 PE=3 SV=2 - [RRP7_SCHPO]	7.26641	16.81	3	3	7.63781	16.81	3	3	8.21333	16.81	3	3	4.9495	16.81	3	3	8.06911	16.81	3	3		Q9P7V8	311	33.8215	9.49561	Probable mitochondrial phosphate carrier protein OS=Schizosaccharomyces pombe (strain 972 / ATCC 24843) OX=284812 GN=SPBC1703.13c PE=3 SV=1 - [MPCP_SCHPO]	13.1995	24.12	4	4	12.6573	24.76	5	5
O74399	740	82.8935	5.78271	Ribosome biogenesis protein erb1 OS=Schizosaccharomyces pombe (strain 972 / ATCC 24843) OX=284812 GN=erb1 PE=1 SV=2 - [ERB1_SCHPO]	3.2094	2.57	1	1	5.95118	5.95	3	3	8.12857	9.32	5	5	4.22501	5.95	3	3	3.7824	2.57	1	1		O94444	243	27.1227	5.07178	26S proteasome regulatory subunit rpn10 OS=Schizosaccharomyces pombe (strain 972 / ATCC 24843) OX=284812 GN=rpn10 PE=1 SV=1 - [RPN10_SCHPO]	21.6051	30.86	5	6	16.0219	30.86	5	5
O94407	213	23.4854	9.24658	Signal recognition particle sec65 subunit OS=Schizosaccharomyces pombe (strain 972 / ATCC 24843) OX=284812 GN=sec65 PE=3 SV=2 - [SEC65_SCHPO]	4.65575	15.96	3	3	5.86191	15.96	3	3	2.71143	9.39	2	2	4.40508	9.39	2	2	8.92176	20.66	4	4		O74801	261	29.5314	9.72998	54S ribosomal protein yml6, mitochondrial OS=Schizosaccharomyces pombe (strain 972 / ATCC 24843) OX=284812 GN=yml6 PE=3 SV=1 - [RL4P_SCHPO]	0	2.68	1	1	14.6298	29.89	5	5
O13765	478	54.5307	7.18115	Lariat debranching enzyme OS=Schizosaccharomyces pombe (strain 972 / ATCC 24843) OX=284812 GN=dbr1 PE=3 SV=2 - [DBR1_SCHPO]	2.2161	3.77	1	1	3.28447	10.25	3	3	12.6021	13.6	4	5	0	1.67	1	1	3.40122	3.77	1	1		Q9UT36	256	28.4651	6.90283	Probable hydroxyacylglutathione hydrolase C824.07 OS=Schizosaccharomyces pombe (strain 972 / ATCC 24843) OX=284812 GN=SPAC824.07 PE=3 SV=1 - [GLO21_SCHPO]	7.49355	12.89	2	2	14.5651	29.3	4	5
O94462	732	81.0179	7.98682	mRNA-binding protein puf3 OS=Schizosaccharomyces pombe (strain 972 / ATCC 24843) OX=284812 GN=puf3 PE=2 SV=4 - [PUF3_SCHPO]	2.82393	3.14	1	1	6.71052	7.92	3	3	3.57381	4.78	2	2	7.48759	9.02	5	5	6.7884	4.78	2	2		Q10107	359	39.7507	8.19189	Ribosomal RNA small subunit methyltransferase mra1 OS=Schizosaccharomyces pombe (strain 972 / ATCC 24843) OX=284812 GN=mra1 PE=1 SV=2 - [NEP1_SCHPO]	24.3563	25.91	5	6	19.3118	16.16	3	5
P87151	287	33.1024	5.93506	Uncharacterized protein C25H2.10c OS=Schizosaccharomyces pombe (strain 972 / ATCC 24843) OX=284812 GN=SPBC25H2.10c PE=4 SV=2 - [YB0A_SCHPO]	2.12554	4.88	1	1	7.50985	13.24	3	3	2.47548	5.23	1	1	2.65765	4.88	1	1	7.53969	13.24	3	3		O14006	271	31.0427	10.0522	37S ribosomal protein S9, mitochondrial OS=Schizosaccharomyces pombe (strain 972 / ATCC 24843) OX=284812 GN=mrps9 PE=1 SV=2 - [RT09_SCHPO]	11.3174	23.62	4	4	15.038	28.41	5	5
O14102	335	35.8853	7.89893	Spliceosome-associated protein 49 OS=Schizosaccharomyces pombe (strain 972 / ATCC 24843) OX=284812 GN=sap49 PE=3 SV=2 - [SAP49_SCHPO]	1.95923	9.25	2	2	7.32553	14.93	3	3	7.48079	14.93	3	3	11.7943	14.93	3	4	4.94736	8.36	2	2		P17937	249	29.147	10.0815	60S ribosomal protein L7-A OS=Schizosaccharomyces pombe (strain 972 / ATCC 24843) OX=284812 GN=rlp7 PE=3 SV=1 - [RL7A_SCHPO]	17.1167	28.11	6	7	10.306	16.87	4	5
O00091	500	57.1682	6.17627	Glucose-6-phosphate 1-dehydrogenase OS=Schizosaccharomyces pombe (strain 972 / ATCC 24843) OX=284812 GN=zwf1 PE=3 SV=2 - [G6PD_SCHPO]	1.70906	2	1	1	8.60972	9.6	3	3	8.57669	7.6	3	4	13.4657	17.6	6	6	18.2911	22.8	6	6		P79016	143	16.0523	9.62744	40S ribosomal protein S19-B OS=Schizosaccharomyces pombe (strain 972 / ATCC 24843) OX=284812 GN=rps1902 PE=3 SV=2 - [RS19B_SCHPO]	15.2443	27.97	3	6	13.7462	27.97	3	5
Q10489	409	45.1089	8.1626	Pyruvate dehydrogenase E1 component subunit alpha, mitochondrial OS=Schizosaccharomyces pombe (strain 972 / ATCC 24843) OX=284812 GN=pda1 PE=1 SV=1 - [ODPA_SCHPO]	1.85436	2.44	1	1	8.33412	13.2	3	3	8.62283	13.2	3	3	25.542	31.3	7	8	38.0457	33.5	9	13		Q09843	340	37.8527	8.17725	Replication factor C subunit 2 OS=Schizosaccharomyces pombe (strain 972 / ATCC 24843) OX=284812 GN=rfc2 PE=1 SV=1 - [RFC2_SCHPO]	14.7526	17.65	4	4	18.3346	22.06	4	5
Q9UUI3	601	69.1424	5.38916	Pre-mRNA-splicing factor sap145 OS=Schizosaccharomyces pombe (strain 972 / ATCC 24843) OX=284812 GN=sap145 PE=1 SV=1 - [SA145_SCHPO]	4.44461	10.82	3	3	5.90077	9.32	3	3	7.33476	9.32	3	4	5.75904	12.31	4	4	3.83899	4.99	2	2		O94686	94	10.3735	11.0044	60S ribosomal protein L43-B OS=Schizosaccharomyces pombe (strain 972 / ATCC 24843) OX=284812 GN=rpl4302 PE=3 SV=1 - [RL43B_SCHPO]	2.57535	27.66	2	2	11.108	27.66	2	5
P09322	103	11.4165	11.356	Histone H4 OS=Schizosaccharomyces pombe (strain 972 / ATCC 24843) OX=284812 GN=hhf1 PE=1 SV=2 - [H4_SCHPO]	9.4911	20.39	3	5	7.7185	22.33	3	3	10.6272	30.1	4	7	13.3338	41.75	5	8	10.4086	30.1	4	5		Q9HDZ0	330	35.7774	7.53271	Uncharacterized protein P11E10.01 OS=Schizosaccharomyces pombe (strain 972 / ATCC 24843) OX=284812 GN=SPAP11E10.01 PE=3 SV=1 - [YK01_SCHPO]	18.8859	20	3	5	16.5996	23.33	4	5
O42848	197	21.9912	10.5503	60S ribosomal protein L16-A OS=Schizosaccharomyces pombe (strain 972 / ATCC 24843) OX=284812 GN=rpl1602 PE=1 SV=1 - [RL16A_SCHPO]	13.6183	10.15	1	4	8.48614	16.24	2	3	19.0998	20.81	3	6	6.19926	10.15	1	2	13.8307	23.35	4	6		Q9URX6	113	13.2531	10.2427	60S ribosomal protein L31 OS=Schizosaccharomyces pombe (strain 972 / ATCC 24843) OX=284812 GN=rpl31 PE=3 SV=1 - [RL31_SCHPO]	11.1799	26.55	3	5	10.1976	26.55	3	5
Q9UTQ7	523	59.1015	4.94482	SWI/SNF and RSC complexes subunit arp9 OS=Schizosaccharomyces pombe (strain 972 / ATCC 24843) OX=284812 GN=arp9 PE=1 SV=1 - [ARP9_SCHPO]	8.45726	12.24	3	3	2.6121	11.28	3	3	9.48972	7.65	2	3	11.022	13	4	4	11.8565	12.81	4	4		Q06975	194	20.1182	11.0923	H/ACA ribonucleoprotein complex subunit gar1 OS=Schizosaccharomyces pombe (strain 972 / ATCC 24843) OX=284812 GN=gar1 PE=2 SV=1 - [GAR1_SCHPO]	25.7889	26.29	4	8	16.5906	23.2	3	5
Q9P7G0	707	81.0783	6.53662	Uncharacterized NOC2 family protein C1142.04 OS=Schizosaccharomyces pombe (strain 972 / ATCC 24843) OX=284812 GN=SPAC1142.04 PE=1 SV=1 - [YKY4_SCHPO]	1.96557	1.98	1	1	5.88587	4.95	3	3	9.92861	10.04	5	6	6.84686	9.19	5	5	12.3271	9.19	5	5		Q9USZ4	251	27.9933	5.51611	DNA-directed RNA polymerase I subunit rpa34 OS=Schizosaccharomyces pombe (strain 972 / ATCC 24843) OX=284812 GN=rpa34 PE=1 SV=1 - [RPA34_SCHPO]	12.1498	22.31	3	3	18.0504	25.5	4	5
O13749	340	36.6637	8.60205	Transcription initiation factor IIB OS=Schizosaccharomyces pombe (strain 972 / ATCC 24843) OX=284812 GN=sua7 PE=3 SV=1 - [TF2B_SCHPO]	2.82138	8.53	2	2	5.16937	14.71	3	3	19.1033	22.65	4	9	6.99587	14.71	3	3	4.7012	8.53	2	2		P78870	378	40.4182	6.7124	Probable S-(hydroxymethyl)glutathione dehydrogenase 1 OS=Schizosaccharomyces pombe (strain 972 / ATCC 24843) OX=284812 GN=SPBC1539.07c PE=2 SV=2 - [FADH1_SCHPO]	32.9849	25.4	6	10	14.7182	11.9	3	5
P78954	218	24.9425	6.94678	Eukaryotic translation initiation factor 4E-1 OS=Schizosaccharomyces pombe (strain 972 / ATCC 24843) OX=284812 GN=tif451 PE=3 SV=1 - [IF4E1_SCHPO]	3.11149	12.39	1	1	4.76862	19.72	3	3	4.37919	19.72	3	3	3.72947	13.76	2	2	4.80754	16.97	3	3		Q9UUJ1	390	44.2027	6.11279	Actin-related protein 2 OS=Schizosaccharomyces pombe (strain 972 / ATCC 24843) OX=284812 GN=arp2 PE=1 SV=1 - [ARP2_SCHPO]	9.05922	14.1	4	4	9.29028	21.79	5	5
Q10159	461	52.8971	8.35303	Adenine DNA glycosylase OS=Schizosaccharomyces pombe (strain 972 / ATCC 24843) OX=284812 GN=myh1 PE=1 SV=1 - [MYH1_SCHPO]	0	1.74	1	1	2.3977	6.07	3	3	2.37889	6.07	3	3	4.28209	11.71	4	4	2.27561	6.07	3	3		O94260	434	47.9429	5.38916	Putative G3BP-like protein OS=Schizosaccharomyces pombe (strain 972 / ATCC 24843) OX=284812 GN=nxt3 PE=1 SV=1 - [G3BP_SCHPO]	21.4637	20.74	5	6	14.9317	16.13	5	5
O42872	242	26.8516	5.19873	Exosome complex component ski6 OS=Schizosaccharomyces pombe (strain 972 / ATCC 24843) OX=284812 GN=ski6 PE=2 SV=1 - [RRP41_SCHPO]	5.00015	10.74	2	2	9.34332	20.25	3	3	6.23476	13.64	2	2	9.56577	15.29	2	3	12.0676	28.1	4	4		Q9P544	282	29.6352	7.6499	Probable mitochondrial outer membrane protein porin OS=Schizosaccharomyces pombe (strain 972 / ATCC 24843) OX=284812 GN=SPAC1635.01 PE=3 SV=1 - [VDAC_SCHPO]	2.81488	4.26	1	1	16.3293	24.82	4	5
O13970	263	29.2927	9.68604	37S ribosomal protein mrp4, mitochondrial OS=Schizosaccharomyces pombe (strain 972 / ATCC 24843) OX=284812 GN=mrp4 PE=3 SV=2 - [RT04_SCHPO]	2.11013	7.98	2	2	4.30062	14.07	3	3	4.33643	15.21	3	3	4.19547	15.21	3	3	9.4298	21.29	4	4		O14295	333	36.7911	7.21045	Pyridoxal reductase OS=Schizosaccharomyces pombe (strain 972 / ATCC 24843) OX=284812 GN=plr1 PE=1 SV=1 - [PLR1_SCHPO]	10.1758	20.42	6	6	12.3468	18.92	5	5
Q10190	616	69.632	9.08545	Large subunit GTPase 1 OS=Schizosaccharomyces pombe (strain 972 / ATCC 24843) OX=284812 GN=lsg1 PE=3 SV=1 - [LSG1_SCHPO]	4.64446	6.33	2	2	7.87466	7.47	3	3	12.5182	12.18	5	5	3.58019	2.92	1	1	21.8359	21.43	7	8		Q10353	192	22.2655	9.93506	Ribosome biogenesis protein rlp24 OS=Schizosaccharomyces pombe (strain 972 / ATCC 24843) OX=284812 GN=rlp24 PE=3 SV=1 - [RLP24_SCHPO]	11.2036	23.96	3	5	15.0643	23.96	3	5
P39964	757	86.791	7.92822	Pre-mRNA-splicing factor cdc5 OS=Schizosaccharomyces pombe (strain 972 / ATCC 24843) OX=284812 GN=cdc5 PE=1 SV=1 - [CEF1_SCHPO]	7.19081	5.02	2	2	7.98434	6.87	3	3					10.588	7.93	3	3						O74873	759	84.791	6.44287	Protein transport protein sec23-1 OS=Schizosaccharomyces pombe (strain 972 / ATCC 24843) OX=284812 GN=sec231 PE=3 SV=1 - [SC231_SCHPO]	32.5562	23.06	9	10	19.17	10.67	5	5
Q9P6N8	465	51.8315	9.20264	ATP-dependent rRNA helicase rrp3 OS=Schizosaccharomyces pombe (strain 972 / ATCC 24843) OX=284812 GN=rrp3 PE=3 SV=1 - [RRP3_SCHPO]	6.06286	6.88	2	2	9.36589	9.89	3	3	12.0655	14.19	4	4	12.3982	11.83	4	4	12.2083	14.19	4	4		Q9Y7X7	266	30.5619	5.97314	GRIP and coiled-coil domain-containing protein C365.11 OS=Schizosaccharomyces pombe (strain 972 / ATCC 24843) OX=284812 GN=SPBC365.11 PE=1 SV=1 - [YGRB_SCHPO]	9.04112	13.53	3	3	14.7571	22.18	4	5
P22194	332	38.0429	4.99561	Protein phosphatase 1 regulatory subunit SDS22 OS=Schizosaccharomyces pombe (strain 972 / ATCC 24843) OX=284812 GN=sds22 PE=1 SV=2 - [SDS22_SCHPO]	7.11867	10.24	3	3	6.94755	11.45	3	3	4.98356	8.43	2	2	2.2991	3.92	1	1	1.8869	3.92	1	1		O13970	263	29.2927	9.68604	37S ribosomal protein mrp4, mitochondrial OS=Schizosaccharomyces pombe (strain 972 / ATCC 24843) OX=284812 GN=mrp4 PE=3 SV=2 - [RT04_SCHPO]	11.9781	18.63	3	4	16.569	22.81	4	5
O13829	261	30.1799	10.7261	U1 small nuclear ribonucleoprotein 70 kDa homolog OS=Schizosaccharomyces pombe (strain 972 / ATCC 24843) OX=284812 GN=usp101 PE=1 SV=1 - [RU17_SCHPO]	2.15667	4.21	1	1	4.3145	10.34	2	3	4.91939	10.34	2	2	5.4032	10.34	2	2	2.33301	6.13	1	1		P56287	678	76.2779	5.04639	Probable translation initiation factor eIF-2B subunit epsilon OS=Schizosaccharomyces pombe (strain 972 / ATCC 24843) OX=284812 GN=tif225 PE=1 SV=1 - [EI2BE_SCHPO]	36.4683	21.09	9	10	15.3585	11.36	5	5
Q10107	359	39.7507	8.19189	Ribosomal RNA small subunit methyltransferase mra1 OS=Schizosaccharomyces pombe (strain 972 / ATCC 24843) OX=284812 GN=mra1 PE=1 SV=2 - [NEP1_SCHPO]	3.04973	11.14	2	2	11.072	11.14	2	3	12.119	15.04	3	4	3.59397	6.69	1	1	10.3643	11.14	2	3		Q9C1X2	526	58.4363	6.59521	Putative D-lactate dehydrogenase C713.03, mitochondrial OS=Schizosaccharomyces pombe (strain 972 / ATCC 24843) OX=284812 GN=SPBC713.03 PE=3 SV=1 - [YN53_SCHPO]	24.6065	15.97	5	6	17.342	15.21	4	5
Q10106	249	29.6648	10.1841	Probable U3 small nucleolar RNA-associated protein 11 OS=Schizosaccharomyces pombe (strain 972 / ATCC 24843) OX=284812 GN=utp11 PE=3 SV=1 - [UTP11_SCHPO]	5.41625	19.68	4	4	5.56053	10.04	2	3	7.8179	19.68	4	4	8.04363	16.47	3	3	7.73464	16.47	3	3		P28745	539	58.3134	5.63037	Protein pim1 OS=Schizosaccharomyces pombe (strain 972 / ATCC 24843) OX=284812 GN=pim1 PE=1 SV=2 - [RCC1_SCHPO]	12.7026	11.5	4	4	13.0953	18.55	5	5
O74690	125	13.5263	7.28369	13 kDa ribonucleoprotein-associated protein OS=Schizosaccharomyces pombe (strain 972 / ATCC 24843) OX=284812 GN=snu13 PE=3 SV=1 - [SNU13_SCHPO]	14.7147	42.4	2	5	10.8348	42.4	2	3	13.1035	50.4	3	4	7.40689	50.4	3	3	11.7352	42.4	2	3		O13882	223	25.5848	10.3745	Putative 37S ribosomal protein S18, mitochondrial OS=Schizosaccharomyces pombe (strain 972 / ATCC 24843) OX=284812 GN=mrps18 PE=3 SV=1 - [RT18_SCHPO]	18.2263	21.97	4	5	12.1735	21.97	5	5
Q9HDZ0	330	35.7774	7.53271	Uncharacterized protein P11E10.01 OS=Schizosaccharomyces pombe (strain 972 / ATCC 24843) OX=284812 GN=SPAP11E10.01 PE=3 SV=1 - [YK01_SCHPO]	4.17393	9.09	2	2	7.61368	17.27	3	3	10.2966	21.52	4	4	5.31401	11.21	2	2	2.42734	5.15	1	1		Q09948	542	60.6282	4.88135	Chromatin structure-remodeling complex subunit rsc4 OS=Schizosaccharomyces pombe (strain 972 / ATCC 24843) OX=284812 GN=rsc4 PE=1 SV=1 - [RSC4_SCHPO]	11.2987	12.55	4	4	16.912	11.62	4	5
Q9UT76	393	43.1943	6.45557	Probable translation initiation factor eIF-2B subunit beta OS=Schizosaccharomyces pombe (strain 972 / ATCC 24843) OX=284812 GN=tif222 PE=1 SV=1 - [EI2BB_SCHPO]	7.75592	12.21	3	3	8.13431	12.21	3	3	5.74	7.12	2	2	5.82884	7.12	2	2	9.3056	12.21	3	3		Q9Y7P4	362	40.2216	10.4624	54S ribosomal protein rml2, mitochondrial OS=Schizosaccharomyces pombe (strain 972 / ATCC 24843) OX=284812 GN=rml2 PE=3 SV=2 - [RML2_SCHPO]	3.36322	9.67	2	2	9.74769	21.27	5	5
P31406	619	68.7626	6.15088	V-type proton ATPase catalytic subunit A OS=Schizosaccharomyces pombe (strain 972 / ATCC 24843) OX=284812 GN=vma1 PE=3 SV=1 - [VATA_SCHPO]	21.5889	18.09	7	8	9.31982	5.82	2	3	17.4784	11.79	5	6	23.6404	16.16	6	7	16.29	10.99	4	5		O13602	288	33.9309	9.81787	Probable 37S ribosomal protein S28, mitochondrial OS=Schizosaccharomyces pombe (strain 972 / ATCC 24843) OX=284812 GN=mrps28 PE=3 SV=1 - [RT28_SCHPO]	2.27093	3.82	1	1	13.8226	21.18	5	5
Q9P7M5	64	7.65306	10.1108	H/ACA ribonucleoprotein complex subunit nop10 OS=Schizosaccharomyces pombe (strain 972 / ATCC 24843) OX=284812 GN=nop10 PE=3 SV=1 - [NOP10_SCHPO]	5.7749	21.88	2	3	7.08221	21.88	2	3	3.41179	21.88	2	2	7.2856	21.88	2	3	3.27328	21.88	2	2		O14086	425	48.0367	9.5835	DNA-directed RNA polymerase I subunit rpa49 OS=Schizosaccharomyces pombe (strain 972 / ATCC 24843) OX=284812 GN=rpa49 PE=2 SV=1 - [RPA49_SCHPO]	16.2344	18.59	3	5	16.0402	18.59	3	5
P78854	613	67.0764	4.91943	Lysophospholipase 1 OS=Schizosaccharomyces pombe (strain 972 / ATCC 24843) OX=284812 GN=plb1 PE=2 SV=2 - [PLB1_SCHPO]	13.5068	8.81	3	4	11.5573	6.36	2	3	6.17245	6.36	2	2	12.6014	6.36	2	3	12.7719	6.36	2	3		Q9P777	439	47.524	7.06396	Histidinol dehydrogenase OS=Schizosaccharomyces pombe (strain 972 / ATCC 24843) OX=284812 GN=his2 PE=3 SV=1 - [HISX_SCHPO]	19.8768	14.35	4	6	16.37	15.26	4	5
P22068	525	56.8407	5.98584	ATP synthase subunit beta, mitochondrial OS=Schizosaccharomyces pombe (strain 972 / ATCC 24843) OX=284812 GN=atp2 PE=1 SV=1 - [ATPB_SCHPO]	18.7087	25.33	7	7	10.6059	10.29	3	3	14.1	24.19	7	7	12.1018	13.71	4	5	12.1687	13.9	5	5		O60084	427	48.5197	9.30518	Mitochondrial import inner membrane translocase subunit tim44 OS=Schizosaccharomyces pombe (strain 972 / ATCC 24843) OX=284812 GN=tim44 PE=3 SV=1 - [TIM44_SCHPO]	9.43307	11.48	3	3	17.3577	19.67	5	5
Q09810	401	44.3868	7.97217	Adenylyltransferase and sulfurtransferase uba4 OS=Schizosaccharomyces pombe (strain 972 / ATCC 24843) OX=284812 GN=uba4 PE=3 SV=1 - [UBA4_SCHPO]	4.35706	8.23	2	2	7.2549	13.47	3	3	2.78859	4.49	1	1	2.55381	7.23	2	3	4.93589	11.72	3	3		Q9P7R3	257	28.4174	7.6499	Exosome complex component mtr3 OS=Schizosaccharomyces pombe (strain 972 / ATCC 24843) OX=284812 GN=mtr3 PE=3 SV=1 - [MTR3_SCHPO]	12.3877	15.95	3	4	12.7369	18.68	4	5
C1M2W1	240	27.04	9.21729	Replication termination factor 2 OS=Schizosaccharomyces pombe OX=4896 GN=rtf2 PE=3 SV=1 - [C1M2W1_SCHPM]	6.52331	15.42	3	4	3.96271	9.58	2	3	9.07385	18.33	3	4	5.61809	14.58	2	2						O42936	470	54.2727	4.94482	Pre-rRNA-processing protein las1 OS=Schizosaccharomyces pombe (strain 972 / ATCC 24843) OX=284812 GN=las1 PE=1 SV=1 - [LAS1_SCHPO]	7.51037	7.23	2	2	17.1907	13.4	4	5
Q09692	395	44.8817	8.27979	Tryptophan--tRNA ligase, cytoplasmic OS=Schizosaccharomyces pombe (strain 972 / ATCC 24843) OX=284812 GN=wrs1 PE=1 SV=1 - [SYWC_SCHPO]	2.59722	5.32	2	2	4.46856	10.13	3	3	1.74524	4.81	1	1	5.40175	8.1	2	2	2.89127	6.84	2	2		P50514	460	51.5392	5.77002	Probable argininosuccinate lyase OS=Schizosaccharomyces pombe (strain 972 / ATCC 24843) OX=284812 GN=argx PE=3 SV=1 - [ARLZ_SCHPO]	23.4287	18.04	6	8	17.3079	14.35	4	5
Q09689	395	44.9164	5.03369	Probable eukaryotic translation initiation factor 5 OS=Schizosaccharomyces pombe (strain 972 / ATCC 24843) OX=284812 GN=tif5 PE=3 SV=1 - [IF5_SCHPO]	1.8903	2.53	1	1	5.18316	7.59	2	3	23.7464	28.61	6	8	5.57083	5.06	1	2						Q09171	366	39.5984	6.44287	Pyruvate dehydrogenase E1 component subunit beta, mitochondrial OS=Schizosaccharomyces pombe (strain 972 / ATCC 24843) OX=284812 GN=pdb1 PE=4 SV=1 - [ODPB_SCHPO]	15.8954	13.66	3	4	13.6356	13.93	4	5
Q9UTD3	249	27.9137	7.6792	Protein YIP5 OS=Schizosaccharomyces pombe (strain 972 / ATCC 24843) OX=284812 GN=yip5 PE=3 SV=1 - [YIP5_SCHPO]	4.65445	9.64	2	2	5.24147	9.64	2	3	3.58033	9.64	2	2	4.89901	14.06	3	3	5.01005	9.64	2	2		Q9P7R9	790	92.5784	6.16357	Pre-mRNA-splicing factor cwf3 OS=Schizosaccharomyces pombe (strain 972 / ATCC 24843) OX=284812 GN=cwf3 PE=1 SV=1 - [SYF1_SCHPO]	24.4795	15.06	8	8	12.1951	10.51	5	5
Q09755	368	39.7353	6.80029	Putative phospho-2-dehydro-3-deoxyheptonate aldolase OS=Schizosaccharomyces pombe (strain 972 / ATCC 24843) OX=284812 GN=SPAC24H6.10c PE=3 SV=1 - [AROF_SCHPO]	17.501	37.23	7	7	9.61962	14.67	3	3	9.16032	12.5	3	3	14.0738	33.7	6	6	6.43551	17.93	4	4		Q9C0V1	497	53.3523	5.60498	Ammonium transporter 1 OS=Schizosaccharomyces pombe (strain 972 / ATCC 24843) OX=284812 GN=amt1 PE=3 SV=1 - [AMT1_SCHPO]	17.1414	12.07	3	4	16.0897	17.91	5	5
Q10135	1273	142.402	6.26514	Lysine-specific histone demethylase 2 OS=Schizosaccharomyces pombe (strain 972 / ATCC 24843) OX=284812 GN=lsd2 PE=1 SV=1 - [LSD2_SCHPO]	6.94096	4.08	3	3	10.0076	5.11	3	3	5.78065	3.53	2	2	30.7615	18.15	9	9	13.8223	9.43	4	4		O74893	118	13.5354	10.0522	40S ribosomal protein S20 OS=Schizosaccharomyces pombe (strain 972 / ATCC 24843) OX=284812 GN=rps20 PE=1 SV=1 - [RS20_SCHPO]	13.899	17.8	3	6	10.4231	17.8	3	5
Q10058	382	41.4757	5.05908	Putative oxidoreductase C1F5.03c OS=Schizosaccharomyces pombe (strain 972 / ATCC 24843) OX=284812 GN=SPAC1F5.03c PE=3 SV=1 - [YAM3_SCHPO]	20.0452	19.9	4	5	5.77876	12.04	3	3	14.6938	26.96	6	6	14.1217	19.9	4	4						Q9P6K0	475	53.2004	9.0415	Uncharacterized HTH La-type RNA-binding protein C1527.03 OS=Schizosaccharomyces pombe (strain 972 / ATCC 24843) OX=284812 GN=SPAC1527.03 PE=1 SV=1 - [YLA3_SCHPO]	11.4429	10.32	3	5	17.5776	13.89	4	5
Q09669	422	45.4981	7.07861	Alcohol dehydrogenase 4 OS=Schizosaccharomyces pombe (strain 972 / ATCC 24843) OX=284812 GN=adh4 PE=2 SV=1 - [ADH4_SCHPO]	10.1218	27.49	6	6	5.75573	14.45	3	3	0	4.98	1	1	10.3187	17.06	4	4	5.49984	9	2	3		Q9UUI4	419	48.1007	9.72998	Ribosome biogenesis protein NOP53 OS=Schizosaccharomyces pombe (strain 972 / ATCC 24843) OX=284812 GN=rrp16 PE=1 SV=1 - [NOP53_SCHPO]	9.59902	13.13	5	5	9.56048	14.8	5	5
P08091	453	50.525	4.83057	Acid phosphatase OS=Schizosaccharomyces pombe (strain 972 / ATCC 24843) OX=284812 GN=pho1 PE=2 SV=1 - [PPA1_SCHPO]	19.3159	13.25	3	6	9.93079	13.25	3	3					2.69045	3.97	1	1						Q09897	932	103.119	9.11475	Chitin synthase regulatory factor 3 OS=Schizosaccharomyces pombe (strain 972 / ATCC 24843) OX=284812 GN=chr3 PE=1 SV=1 - [CHR3_SCHPO]	23.9894	15.77	7	7	13.8766	7.08	4	5
O94615	481	54.6185	8.54346	Pentatricopeptide repeat-containing protein 8, mitochondrial OS=Schizosaccharomyces pombe (strain 972 / ATCC 24843) OX=284812 GN=ppr8 PE=4 SV=1 - [PPR8_SCHPO]	0	4.99	2	2	2.20269	7.69	3	3	2.73431	3.33	1	1	5.18164	6.03	2	2	4.35609	6.03	2	2		O74374	554	60.5608	6.55127	Phosphoglucomutase OS=Schizosaccharomyces pombe (strain 972 / ATCC 24843) OX=284812 GN=SPBC32F12.10 PE=1 SV=1 - [PGM_SCHPO]	7.20413	6.86	2	2	16.1918	15.34	5	5
P28748	216	24.5396	7.45947	GTP-binding nuclear protein spi1 OS=Schizosaccharomyces pombe (strain 972 / ATCC 24843) OX=284812 GN=spi1 PE=1 SV=1 - [SPI1_SCHPO]	6.68404	17.13	4	4	4.52003	15.28	3	3	4.37664	20.37	4	4	5.12118	17.13	4	4	9.19164	17.13	4	4		O43042	326	37.1717	9.74463	54S ribosomal protein L3, mitochondrial OS=Schizosaccharomyces pombe (strain 972 / ATCC 24843) OX=284812 GN=mrpl3 PE=3 SV=1 - [RM03_SCHPO]	4.33519	13.19	3	3	11.6664	16.87	4	5
O60123	510	57.6072	4.79248	Pheromone-processing carboxypeptidase kex1 OS=Schizosaccharomyces pombe (strain 972 / ATCC 24843) OX=284812 GN=kex1 PE=3 SV=1 - [KEX1_SCHPO]	2.17043	2.16	1	1	5.34341	11.96	3	3	2.17435	2.16	1	1	22.6186	24.12	7	9	9.54901	14.51	4	6		Q9P775	516	57.3014	4.4624	Uncharacterized WD repeat-containing protein C17D11.16 OS=Schizosaccharomyces pombe (strain 972 / ATCC 24843) OX=284812 GN=SPBC1711.16 PE=1 SV=1 - [YBEG_SCHPO]	16.2347	11.82	4	4	17.456	16.09	5	5
Q9Y7Y6	291	31.8006	4.61475	Proteasomal ubiquitin receptor ADRM1 homolog rpn1301 OS=Schizosaccharomyces pombe (strain 972 / ATCC 24843) OX=284812 GN=rpn1301 PE=1 SV=1 - [RP13A_SCHPO]	12.763	23.71	4	4	11.1235	24.74	3	3	14.4727	30.93	4	5	16.332	33.68	4	5	12.496	23.71	4	4		O59666	904	97.8327	5.52881	Copper-transporting ATPase ccc2 OS=Schizosaccharomyces pombe (strain 972 / ATCC 24843) OX=284812 GN=ccc2 PE=3 SV=1 - [ATU2_SCHPO]	14.2208	8.08	3	3	14.965	10.62	5	5
O60058	809	88.4169	5.45264	ATPase family gene 2 protein OS=Schizosaccharomyces pombe (strain 972 / ATCC 24843) OX=284812 GN=afg2 PE=3 SV=1 - [AFG2_SCHPO]	11.024	12.86	7	7	4.48926	5.44	3	3					9.70514	10.38	6	6	15.1662	11.87	6	7		Q10163	147	15.4661	10.1987	Small nuclear ribonucleoprotein-associated protein B OS=Schizosaccharomyces pombe (strain 972 / ATCC 24843) OX=284812 GN=smb1 PE=1 SV=1 - [RSMB_SCHPO]	22.7324	15.65	3	9	7.84166	15.65	3	5
O74191	361	39.2777	4.75439	FK506-binding protein 39 kDa OS=Schizosaccharomyces pombe (strain 972 / ATCC 24843) OX=284812 GN=fkbp39 PE=1 SV=1 - [FKBP4_SCHPO]	4.93488	14.4	3	3	8.59244	9.14	2	3	8.4901	28.25	6	6	9.28182	9.14	2	3	4.45996	9.14	2	2		O13933	424	48.6947	9.18799	Chitobiosyldiphosphodolichol beta-mannosyltransferase OS=Schizosaccharomyces pombe (strain 972 / ATCC 24843) OX=284812 GN=alg1 PE=3 SV=2 - [ALG1_SCHPO]	7.75919	9.67	3	3	13.7727	15.57	5	5
O94313	1160	127.4	6.52197	Carbamoyl-phosphate synthase arginine-specific large chain OS=Schizosaccharomyces pombe (strain 972 / ATCC 24843) OX=284812 GN=arg4 PE=3 SV=1 - [CARB_SCHPO]	5.78171	6.38	6	6	2.72201	4.31	3	3	2.68564	2.93	2	2	6.6355	4.31	3	3	4.93878	4.57	2	2		O43050	340	38.2935	6.27783	Sterol-4-alpha-carboxylate 3-dehydrogenase, decarboxylating OS=Schizosaccharomyces pombe (strain 972 / ATCC 24843) OX=284812 GN=erg26 PE=3 SV=1 - [ERG26_SCHPO]	5.4406	8.53	2	2	9.72934	15.29	4	5
O94376	138	15.7902	6.17627	Mediator of RNA polymerase II transcription subunit 21 OS=Schizosaccharomyces pombe (strain 972 / ATCC 24843) OX=284812 GN=med21 PE=1 SV=1 - [MED21_SCHPO]	5.22348	23.91	2	2	8.45146	23.91	2	3	7.72991	23.91	2	2	6.64102	23.91	2	2	7.44564	23.91	2	2		Q09188	322	34.9981	9.96436	ADP,ATP carrier protein OS=Schizosaccharomyces pombe (strain 972 / ATCC 24843) OX=284812 GN=anc1 PE=2 SV=1 - [ADT_SCHPO]	5.98264	7.14	2	3	12.1637	14.91	4	5
P87312	674	80.7892	7.12256	Pre-mRNA-splicing factor cwf4 OS=Schizosaccharomyces pombe (strain 972 / ATCC 24843) OX=284812 GN=cwf4 PE=1 SV=1 - [CLF1_SCHPO]	3.73023	2.23	1	1	6.40897	5.34	3	3	2.10497	5.34	3	3	10.988	12.17	6	6	5.12104	7.27	4	4		O14021	431	48.4455	5.43994	RbAp48-related WD40 repeat-containing protein prw1 OS=Schizosaccharomyces pombe (strain 972 / ATCC 24843) OX=284812 GN=prw1 PE=1 SV=1 - [PRW1_SCHPO]	7.53661	9.05	2	2	10.6472	14.85	4	5
O43006	225	25.6559	10.0229	Meiotically up-regulated gene 178 protein OS=Schizosaccharomyces pombe (strain 972 / ATCC 24843) OX=284812 GN=mug178 PE=1 SV=1 - [MU178_SCHPO]	1.83382	4.44	1	1	6.85062	19.56	3	3	2.42118	4.44	1	1	3.85137	16	3	3	4.69067	11.56	2	2		O74855	502	55.9683	8.57275	Ribosome assembly protein 4 OS=Schizosaccharomyces pombe (strain 972 / ATCC 24843) OX=284812 GN=rsa4 PE=3 SV=1 - [NLE1_SCHPO]					9.92503	14.14	5	5
O43003	162	17.5323	9.31982	Protein mmf1, mitochondrial OS=Schizosaccharomyces pombe (strain 972 / ATCC 24843) OX=284812 GN=mmf1 PE=3 SV=1 - [MMF1_SCHPO]	8.2447	21.6	2	3	10.0044	21.6	2	3					9.84297	21.6	2	3	9.88694	21.6	2	4		O60162	598	68.6693	8.74854	Uncharacterized protein C19F5.03 OS=Schizosaccharomyces pombe (strain 972 / ATCC 24843) OX=284812 GN=SPBC19F5.03 PE=1 SV=1 - [YG23_SCHPO]	7.38323	5.85	3	3	14.1859	12.71	5	5
Q9P383	182	20.7853	8.66064	Nuclear cap-binding protein subunit 2 OS=Schizosaccharomyces pombe (strain 972 / ATCC 24843) OX=284812 GN=cbc2 PE=3 SV=1 - [NCBP2_SCHPO]	8.67835	13.19	1	2	11.5373	30.22	3	3	11.7252	24.73	2	3	5.33214	13.19	1	1	14.2056	24.73	2	3		Q10234	387	43.9304	9.21729	Probable 37S ribosomal protein S5, mitochondrial OS=Schizosaccharomyces pombe (strain 972 / ATCC 24843) OX=284812 GN=mrp5 PE=1 SV=1 - [RT05_SCHPO]	1.88043	2.33	1	2	10.0761	12.4	4	5
Q10193	275	31.0501	8.1333	Pre-mRNA-splicing factor srp1 OS=Schizosaccharomyces pombe (strain 972 / ATCC 24843) OX=284812 GN=srp1 PE=1 SV=3 - [SRP1_SCHPO]	5.99095	8.73	3	3	6.42408	8.73	3	3	13.2713	18.18	5	5	10.3994	13.82	4	4	12.5884	10.91	3	4		O42964	428	49.0845	5.5542	Transcription factor iws1 OS=Schizosaccharomyces pombe (strain 972 / ATCC 24843) OX=284812 GN=iws1 PE=3 SV=1 - [IWS1_SCHPO]					9.09536	12.38	5	5
Q10192	187	21.1769	11.6636	60S ribosomal protein L18-A OS=Schizosaccharomyces pombe (strain 972 / ATCC 24843) OX=284812 GN=rpl1801 PE=1 SV=1 - [RL18A_SCHPO]	3.10395	7.49	1	1	5.52035	11.23	2	3	10.0948	11.76	3	4	7.41271	11.23	2	3	10.2269	11.76	3	4		P39964	757	86.791	7.92822	Pre-mRNA-splicing factor cdc5 OS=Schizosaccharomyces pombe (strain 972 / ATCC 24843) OX=284812 GN=cdc5 PE=1 SV=1 - [CEF1_SCHPO]	9.5488	6.61	3	3	13.2873	9.25	5	5
O94655	205	22.9795	5.10986	Ypt/Rab-type GTPase ypt7 OS=Schizosaccharomyces pombe (strain 972 / ATCC 24843) OX=284812 GN=ypt7 PE=3 SV=1 - [YPT7_SCHPO]	4.55828	17.56	3	3	8.11697	12.2	2	3	4.47338	12.2	2	2	12.6621	18.54	4	5	11.8038	18.54	4	5		O74777	327	38.5635	9.59814	KRR1 small subunit processome component homolog OS=Schizosaccharomyces pombe (strain 972 / ATCC 24843) OX=284812 GN=mis3 PE=3 SV=1 - [KRR1_SCHPO]	0	3.67	1	1	9.78712	11.62	3	5
O43056	338	36.5848	6.52197	Probable homoserine kinase OS=Schizosaccharomyces pombe (strain 972 / ATCC 24843) OX=284812 GN=SPBC4C3.03 PE=3 SV=1 - [KHSE_SCHPO]	4.42408	10.36	2	2	4.34124	10.65	3	3	4.21964	14.5	3	3	7.11617	22.19	5	5	6.72823	10.95	2	3		P41891	500	52.9561	4.97021	Protein gar2 OS=Schizosaccharomyces pombe (strain 972 / ATCC 24843) OX=284812 GN=gar2 PE=1 SV=2 - [GAR2_SCHPO]	16.665	10	4	5	13.3292	11.4	5	5
O43057	100	11.3855	5.45264	Guanine nucleotide exchange factor MSS4 homolog OS=Schizosaccharomyces pombe (strain 972 / ATCC 24843) OX=284812 GN=SPBC4C3.04c PE=3 SV=1 - [MSS4_SCHPO]	15.9325	56	4	6	7.35039	31	3	3	3.10092	12	1	1	6.1877	31	2	2	6.08642	31	2	2		Q9P7C7	1014	114.142	7.88428	Pre-mRNA-processing ATP-dependent RNA helicase prp11 OS=Schizosaccharomyces pombe (strain 972 / ATCC 24843) OX=284812 GN=prp11 PE=3 SV=1 - [PRP11_SCHPO]	9.73855	5.62	4	4	13.1624	7.5	4	5
O14349	405	45.7767	6.01123	IMP-specific 5'-nucleotidase 1 OS=Schizosaccharomyces pombe (strain 972 / ATCC 24843) OX=284812 GN=isn1 PE=3 SV=1 - [ISN1_SCHPO]	12.8687	10.37	3	4	7.38814	11.85	3	3					9.42152	14.57	4	4	11.4408	18.02	6	6		Q8TFH0	668	76.345	6.72705	Probable 6-phosphofructo-2-kinase PB17E12.14c OS=Schizosaccharomyces pombe (strain 972 / ATCC 24843) OX=284812 GN=SPAPB17E12.14c PE=1 SV=2 - [YIKE_SCHPO]	12.6053	8.23	4	4	14.0607	7.93	4	5
Q09150	302	32.9152	5.17334	Meiotic recombination protein rec14 OS=Schizosaccharomyces pombe (strain 972 / ATCC 24843) OX=284812 GN=rec14 PE=1 SV=1 - [REC14_SCHPO]	7.9087	17.88	2	2	7.24081	17.88	3	3	4.3181	11.26	1	1	7.63881	17.88	3	3	0	6.62	1	1		Q9USN3	777	85.8193	6.20166	Probable U3 small nucleolar RNA-associated protein 13 OS=Schizosaccharomyces pombe (strain 972 / ATCC 24843) OX=284812 GN=utp13 PE=3 SV=3 - [UTP13_SCHPO]	7.40055	7.08	3	3	17.6922	10.55	5	5
Q9USU2	307	34.6562	9.33447	Dimethyladenosine transferase OS=Schizosaccharomyces pombe (strain 972 / ATCC 24843) OX=284812 GN=dim1 PE=3 SV=1 - [DIM1_SCHPO]	5.59729	11.07	2	2	8.45049	14.66	3	3	5.70064	9.45	2	2	11.8171	22.48	4	5	10.706	16.61	3	4		Q9US05	452	51.5343	4.88135	Protein bfr2 OS=Schizosaccharomyces pombe (strain 972 / ATCC 24843) OX=284812 GN=bfr2 PE=1 SV=1 - [BFR2_SCHPO]	6.83838	7.08	2	2	15.9018	10.4	4	5
Q9Y8G3	596	66.4937	9.83252	mRNA export factor mex67 OS=Schizosaccharomyces pombe (strain 972 / ATCC 24843) OX=284812 GN=mex67 PE=1 SV=1 - [MEX67_SCHPO]	0	2.35	1	1	7.40624	6.71	3	3	3.30781	2.68	1	1	2.4401	2.35	1	1	7.83337	13.93	5	5		O13620	833	93.6193	6.7124	Multiple RNA-binding domain-containing protein 1 OS=Schizosaccharomyces pombe (strain 972 / ATCC 24843) OX=284812 GN=mrd1 PE=3 SV=1 - [MRD1_SCHPO]	12.204	7.2	4	4	10.6934	8.64	5	5
O42964	428	49.0845	5.5542	Transcription factor iws1 OS=Schizosaccharomyces pombe (strain 972 / ATCC 24843) OX=284812 GN=iws1 PE=3 SV=1 - [IWS1_SCHPO]	2.71901	6.31	1	1	7.5266	12.38	3	3	12.0954	15.65	5	5	10.2331	11.92	3	3	10.7236	13.79	3	3		P29458	931	103.663	7.09326	DNA replication licensing factor mcm4 OS=Schizosaccharomyces pombe (strain 972 / ATCC 24843) OX=284812 GN=mcm4 PE=1 SV=2 - [MCM4_SCHPO]	10.2271	5.16	4	4	15.097	8.81	5	5
P23636	322	36.4656	4.93213	Major serine/threonine-protein phosphatase PP2A-2 catalytic subunit OS=Schizosaccharomyces pombe (strain 972 / ATCC 24843) OX=284812 GN=ppa2 PE=3 SV=1 - [PP2A2_SCHPO]	6.52559	13.66	2	2	10.4245	20.19	3	3	3.28195	5.9	1	1	9.73436	20.19	3	3	13.8332	20.19	3	4		Q9C1X1	854	95.3809	6.15088	Periodic tryptophan protein 2 homolog OS=Schizosaccharomyces pombe (strain 972 / ATCC 24843) OX=284812 GN=SPBC713.04c PE=1 SV=1 - [PWP2_SCHPO]	10.9343	7.85	4	4	18.8413	8.43	4	5
O60084	427	48.5197	9.30518	Mitochondrial import inner membrane translocase subunit tim44 OS=Schizosaccharomyces pombe (strain 972 / ATCC 24843) OX=284812 GN=tim44 PE=3 SV=1 - [TIM44_SCHPO]	9.07608	14.05	4	4	8.2283	10.54	3	3	4.55054	7.26	2	2	16.8449	13.82	4	6	20.9616	18.5	6	8		P50998	831	95.8269	6.41748	AMP deaminase OS=Schizosaccharomyces pombe (strain 972 / ATCC 24843) OX=284812 GN=ada1 PE=1 SV=3 - [AMPD_SCHPO]	8.90226	4.45	3	3	10.3255	9.75	5	5
Q9UUE6	591	67.4509	6.29053	Lysine--tRNA ligase, cytoplasmic OS=Schizosaccharomyces pombe (strain 972 / ATCC 24843) OX=284812 GN=krs1 PE=3 SV=1 - [SYKC_SCHPO]	5.1723	5.08	2	2	7.83259	7.28	3	3	5.46699	5.92	3	3	6.99873	13.03	4	4	5.63945	6.43	3	3		O14266	769	87.4561	4.95752	Protein transport protein sec39 OS=Schizosaccharomyces pombe (strain 972 / ATCC 24843) OX=284812 GN=sec39 PE=3 SV=1 - [SEC39_SCHPO]	2.35947	1.17	1	1	13.4293	9.49	5	5
P40235	365	42.4238	9.30518	Casein kinase I homolog hhp1 OS=Schizosaccharomyces pombe (strain 972 / ATCC 24843) OX=284812 GN=hhp1 PE=2 SV=1 - [HHP1_SCHPO]	1.72953	3.56	1	1	7.57106	8.22	3	3	8.6944	14.79	4	4	2.37514	3.56	1	1	0	3.56	1	1		O42643	1168	131.41	7.18115	Pre-mRNA-splicing factor ATP-dependent RNA helicase prp22 OS=Schizosaccharomyces pombe (strain 972 / ATCC 24843) OX=284812 GN=prp22 PE=1 SV=1 - [PRP22_SCHPO]	16.6367	5.82	3	4	19.4743	5.74	4	5
Q9Y7M4	93	10.6585	4.88135	Probable U6 snRNA-associated Sm-like protein LSm3 OS=Schizosaccharomyces pombe (strain 972 / ATCC 24843) OX=284812 GN=lsm3 PE=1 SV=2 - [LSM3_SCHPO]	5.58108	44.09	2	2	9.83014	44.09	2	3	17.2604	44.09	3	5	7.05521	52.69	3	3	16.581	44.09	2	4		Q9P7X8	1174	131.603	8.45557	Probable DNA-directed RNA polymerase I subunit RPA2 OS=Schizosaccharomyces pombe (strain 972 / ATCC 24843) OX=284812 GN=rpa2 PE=3 SV=2 - [RPA2_SCHPO]	10.2175	4.17	4	4	14.4615	5.54	4	5
Q9USU7	310	33.8703	9.31982	HMG box-containing protein C28F2.11 OS=Schizosaccharomyces pombe (strain 972 / ATCC 24843) OX=284812 GN=SPBC28F2.11 PE=1 SV=1 - [YHHB_SCHPO]	20.2659	18.71	4	8	8.47564	13.23	2	3	15.513	17.42	3	6	2.3317	4.19	1	1	4.51446	13.23	2	2		Q10309	1033	116.513	7.76709	Putative phospholipid-transporting ATPase C6C3.06c OS=Schizosaccharomyces pombe (strain 972 / ATCC 24843) OX=284812 GN=SPAC6C3.06c PE=3 SV=1 - [YD56_SCHPO]	14.3441	7.16	6	6	11.2787	5.81	5	5
O94698	387	43.7399	6.85889	Ribosome biogenesis protein nsa1 OS=Schizosaccharomyces pombe (strain 972 / ATCC 24843) OX=284812 GN=nsa1 PE=3 SV=1 - [NSA1_SCHPO]	2.98117	8.01	2	2	7.67304	13.95	3	3	6.63534	8.01	2	3	2.5459	5.17	1	1	7.35856	10.59	3	3		O74805	1471	167.552	8.96826	Myosin-51 OS=Schizosaccharomyces pombe (strain 972 / ATCC 24843) OX=284812 GN=myo51 PE=3 SV=1 - [MYO51_SCHPO]	3.49062	1.63	1	1	15.5567	5.3	4	5
Q7LL14	111	12.6587	9.56885	Probable U2 small nuclear ribonucleoprotein B'' OS=Schizosaccharomyces pombe (strain 972 / ATCC 24843) OX=284812 GN=msl1 PE=1 SV=1 - [RU2B_SCHPO]	4.625	16.22	1	2	5.44951	22.52	2	3	3.74057	22.52	2	2	2.90638	40.54	4	4	0	6.31	1	1		O74842	1284	143.577	5.42725	ATP-dependent helicase fft2 OS=Schizosaccharomyces pombe (strain 972 / ATCC 24843) OX=284812 GN=fft2 PE=1 SV=1 - [FFT2_SCHPO]	22.7658	5.53	5	7	17.2867	3.5	3	5
P87173	140	16.1614	5.63037	U6 snRNA-associated Sm-like protein LSm1 OS=Schizosaccharomyces pombe (strain 972 / ATCC 24843) OX=284812 GN=lsm1 PE=1 SV=1 - [LSM1_SCHPO]	5.0322	18.57	2	2	6.90113	30	3	3	9.66824	30	3	4	9.31274	47.14	4	4	13.5425	58.57	5	5		P41820	1530	171.642	6.3667	Brefeldin A resistance protein OS=Schizosaccharomyces pombe (strain 972 / ATCC 24843) OX=284812 GN=bfr1 PE=1 SV=1 - [BFR1_SCHPO]	2.48999	0.65	1	1	14.799	6.21	5	5
O74743	243	27.6361	7.03467	Eukaryotic translation initiation factor 4E-2 OS=Schizosaccharomyces pombe (strain 972 / ATCC 24843) OX=284812 GN=tif452 PE=3 SV=1 - [IF4E2_SCHPO]	8.16517	18.52	4	4	6.51707	15.23	3	3	6.05328	18.52	4	4	8.04421	18.52	4	5	3.68445	8.64	2	2		Q09766	871	98.3797	9.02686	Uncharacterized membrane protein C24H6.13 OS=Schizosaccharomyces pombe (strain 972 / ATCC 24843) OX=284812 GN=SPAC24H6.13 PE=1 SV=1 - [YA7D_SCHPO]	2.18541	2.99	2	2	11.6077	6.2	4	5
Q9USR5	200	23.4825	8.83643	Uncharacterized THOC5 family protein OS=Schizosaccharomyces pombe (strain 972 / ATCC 24843) OX=284812 GN=SPBC577.04 PE=3 SV=1 - [THOC5_SCHPO]	7.6046	25	3	5	6.45629	17	2	3					9.30165	17	3	4	5.76927	11.5	2	3		Q9C0Y2	1220	124.011	3.84033	Putative cell agglutination protein SPAPB2C8.01 OS=Schizosaccharomyces pombe (strain 972 / ATCC 24843) OX=284812 GN=SPAPB2C8.01 PE=3 SV=1 - [YKL1_SCHPO]	17.6049	5.41	3	7	11.6498	1.97	2	5
O42894	226	24.9108	4.69092	Exosome complex component rrp46 OS=Schizosaccharomyces pombe (strain 972 / ATCC 24843) OX=284812 GN=rrp46 PE=3 SV=1 - [RRP46_SCHPO]	6.05268	15.93	2	2	10.4779	23.01	3	3	10.7459	23.01	3	3	9.60772	15.49	2	3	13.5244	23.01	3	4		O74349	1610	184.254	5.8335	E3 ubiquitin-protein ligase listerin OS=Schizosaccharomyces pombe (strain 972 / ATCC 24843) OX=284812 GN=rkr1 PE=3 SV=1 - [LTN1_SCHPO]	7.82826	1.93	2	2	9.94615	3.35	4	5
O74322	148	15.8609	4.64014	40S ribosomal protein S12-B OS=Schizosaccharomyces pombe (strain 972 / ATCC 24843) OX=284812 GN=rps1202 PE=3 SV=1 - [RS12B_SCHPO]	16.9314	43.24	3	5	8.34122	22.3	3	3	14.5537	46.62	4	4	8.66897	22.3	3	3	12.0794	34.46	4	4		O60081	1502	171.059	6.53662	Uncharacterized protein C1494.07 OS=Schizosaccharomyces pombe (strain 972 / ATCC 24843) OX=284812 GN=SPCC1494.07 PE=3 SV=1 - [YQK7_SCHPO]	16.8137	4.33	5	6	12.4725	4.33	5	5
O94354	410	46.0553	5.56689	Argininosuccinate synthase OS=Schizosaccharomyces pombe (strain 972 / ATCC 24843) OX=284812 GN=arg12 PE=3 SV=1 - [ASSY_SCHPO]	2.45481	5.37	2	2	2.50133	8.54	3	3	0	9.27	3	3	2.97524	6.34	2	2	0	3.9	2	2		Q92355	1687	192.425	7.04932	Helicase sen1 OS=Schizosaccharomyces pombe (strain 972 / ATCC 24843) OX=284812 GN=sen1 PE=1 SV=1 - [SEN1_SCHPO]	2.45971	0.71	1	1	13.87	4.15	5	5
Q10334	505	56.5914	5.41455	Putative alanine aminotransferase OS=Schizosaccharomyces pombe (strain 972 / ATCC 24843) OX=284812 GN=SPBC582.08 PE=3 SV=1 - [ALAT_SCHPO]	20.4278	20.2	6	7	9.18985	9.9	3	3					15.3155	13.86	4	5	11.5866	12.28	4	5		Q10287	1729	199.541	8.36768	1,3-beta-glucan synthase component bgs1 OS=Schizosaccharomyces pombe (strain 972 / ATCC 24843) OX=284812 GN=bgs1 PE=1 SV=1 - [BGS1_SCHPO]	2.44177	1.56	3	3	8.6749	2.89	5	5
Q9HGL4	462	53.1673	7.09326	tRNA (adenine(58)-N(1))-methyltransferase non-catalytic subunit trm6 OS=Schizosaccharomyces pombe (strain 972 / ATCC 24843) OX=284812 GN=gcd10 PE=3 SV=1 - [TRM6_SCHPO]	0	2.6	1	1	7.59351	14.72	3	3	2.46935	2.6	1	1	4.84832	4.76	2	2	4.51572	7.36	3	3		O74519	144	16.3126	7.78174	Uncharacterized N-acetyltransferase C663.13c OS=Schizosaccharomyces pombe (strain 972 / ATCC 24843) OX=284812 GN=SPCC663.13c PE=3 SV=1 - [YCPD_SCHPO]	27.2043	72.92	7	9	11.5659	40.97	4	4
Q9UU78	109	11.2096	4.11963	60S acidic ribosomal protein P1-alpha 5 OS=Schizosaccharomyces pombe (strain 972 / ATCC 24843) OX=284812 GN=rpp103 PE=1 SV=1 - [RLA5_SCHPO]	13.91	44.95	2	4	9.98098	44.95	2	3	19.9316	61.47	5	6	14.8559	44.95	2	4	10.062	44.95	2	3		Q09676	219	24.7008	6.12549	Probable phosphatase SPAC5H10.03 OS=Schizosaccharomyces pombe (strain 972 / ATCC 24843) OX=284812 GN=SPAC5H10.03 PE=3 SV=1 - [YA03_SCHPO]	23.4322	65.3	7	7	8.90444	39.27	4	4
O74978	276	31.3847	9.80322	Uncharacterized RNA-binding protein C1827.05c OS=Schizosaccharomyces pombe (strain 972 / ATCC 24843) OX=284812 GN=SPCC1827.05c PE=4 SV=1 - [YQL5_SCHPO]	8.0693	19.2	3	4	7.28705	9.06	2	3	7.49971	9.06	2	3	5.37723	9.06	2	2	7.03972	9.06	2	3		Q92352	168	19.6022	5.42725	Actin-related protein 2/3 complex subunit 4 OS=Schizosaccharomyces pombe (strain 972 / ATCC 24843) OX=284812 GN=arc4 PE=1 SV=1 - [ARPC4_SCHPO]	19.3543	43.45	5	6	13.574	35.71	4	4
O60079	979	111.897	4.84326	Probable ubiquitin carboxyl-terminal hydrolase 12 OS=Schizosaccharomyces pombe (strain 972 / ATCC 24843) OX=284812 GN=ubp12 PE=1 SV=1 - [UBP12_SCHPO]	10.5889	9.5	6	6	1.85202	3.58	3	3	1.62824	1.12	1	1	9.96483	6.74	4	4	7.30556	5.11	4	4		O14327	166	18.4492	7.98682	Polyadenylate-binding protein 2 OS=Schizosaccharomyces pombe (strain 972 / ATCC 24843) OX=284812 GN=pab2 PE=1 SV=1 - [PAB2_SCHPO]	10.6693	42.17	3	3	11.2541	52.41	4	4
O74475	1955	225.043	7.81104	1,3-beta-glucan synthase component bgs4 OS=Schizosaccharomyces pombe (strain 972 / ATCC 24843) OX=284812 GN=bgs4 PE=1 SV=1 - [BGS4_SCHPO]	7.45733	4.04	5	5	1.78977	1.99	3	3	0	0.41	1	1	20.3568	7.42	9	9	29.854	7.16	9	10		O59804	104	11.2752	9.36377	10 kDa heat shock protein, mitochondrial OS=Schizosaccharomyces pombe (strain 972 / ATCC 24843) OX=284812 GN=hsp10 PE=1 SV=1 - [CH10_SCHPO]	4.18023	38.46	4	4	5.8205	36.54	4	4
Q09912	379	40.2341	8.6167	Protein psi1 OS=Schizosaccharomyces pombe (strain 972 / ATCC 24843) OX=284812 GN=psi1 PE=2 SV=2 - [PSI1_SCHPO]	14.091	23.75	4	5	6.48811	11.61	2	3	21.5089	31.93	6	10	18.0622	28.23	4	6	16.5379	20.05	4	7		Q10316	152	16.8997	4.70361	Actin-related protein 2/3 complex subunit 5 OS=Schizosaccharomyces pombe (strain 972 / ATCC 24843) OX=284812 GN=arc5 PE=1 SV=1 - [ARPC5_SCHPO]	13.1436	28.29	3	4	12.371	29.61	3	4
O94403	183	19.7536	10.3159	Uncharacterized RNA-binding protein C126.11c OS=Schizosaccharomyces pombe (strain 972 / ATCC 24843) OX=284812 GN=SPCC126.11c PE=4 SV=1 - [YQFB_SCHPO]	1.78918	4.92	1	1	6.90285	28.42	2	3	1.81793	4.92	1	1										P17476	109	11.1345	4.04346	60S acidic ribosomal protein P1-alpha 1 OS=Schizosaccharomyces pombe (strain 972 / ATCC 24843) OX=284812 GN=rpp101 PE=3 SV=1 - [RLA1_SCHPO]	18.7131	45.87	2	5	12.8579	14.68	1	4
O74891	190	21.6722	5.0083	Probable coatomer subunit zeta OS=Schizosaccharomyces pombe (strain 972 / ATCC 24843) OX=284812 GN=ret3 PE=3 SV=1 - [COPZ_SCHPO]	5.01309	21.58	3	3	5.13754	11.58	2	3	5.61368	21.58	3	3	8.14984	21.58	3	4	2.91832	11.58	2	2		O13903	240	26.7088	7.72314	Exosome complex component rrp40 OS=Schizosaccharomyces pombe (strain 972 / ATCC 24843) OX=284812 GN=rrp40 PE=3 SV=1 - [RRP40_SCHPO]	23.0066	45.42	7	8	9.30592	30	4	4
O94553	301	33.9286	7.97217	Probable DNA-directed RNA polymerase III subunit rpc6 OS=Schizosaccharomyces pombe (strain 972 / ATCC 24843) OX=284812 GN=rpc6 PE=2 SV=1 - [RPC6_SCHPO]	5.7776	9.3	2	2	5.46376	11.3	3	3	11.8289	20.6	4	5	5.98217	11.3	3	3	4.90145	12.62	2	2		O74790	244	27.0818	4.88135	Monothiol glutaredoxin-4 OS=Schizosaccharomyces pombe (strain 972 / ATCC 24843) OX=284812 GN=grx4 PE=1 SV=1 - [GLRX4_SCHPO]	19.0101	44.67	5	6	14.0759	28.69	4	4
O74857	330	36.8485	5.10986	DNA-directed RNA polymerase III subunit rpc4 OS=Schizosaccharomyces pombe (strain 972 / ATCC 24843) OX=284812 GN=rpc53 PE=2 SV=1 - [RPC4_SCHPO]	13.3905	36.36	7	7	8.42392	20.3	3	3	16.0344	24.55	5	5	5.78031	20.3	3	3						O94517	244	26.5225	7.21045	Probable proteasome subunit alpha type-1 OS=Schizosaccharomyces pombe (strain 972 / ATCC 24843) OX=284812 GN=SPBC646.16 PE=3 SV=1 - [PSA1_SCHPO]	28.0814	44.26	7	9	11.7262	20.49	4	4
O74499	113	12.4665	5.5542	U6 snRNA-associated Sm-like protein LSm7 OS=Schizosaccharomyces pombe (strain 972 / ATCC 24843) OX=284812 GN=lsm7 PE=1 SV=1 - [LSM7_SCHPO]	0	13.27	2	2	2.46877	34.51	3	3	11.4746	34.51	3	5	12.2999	34.51	4	6	16.1662	34.51	3	6		O74956	152	16.927	9.87646	37S ribosomal protein subunit S8, mitochondrial OS=Schizosaccharomyces pombe (strain 972 / ATCC 24843) OX=284812 GN=mrps8 PE=3 SV=1 - [RT08_SCHPO]	9.21203	28.29	3	3	11.1656	33.55	4	4
O74496	240	27.081	5.5415	Coatomer subunit delta OS=Schizosaccharomyces pombe (strain 972 / ATCC 24843) OX=284812 GN=ret2 PE=3 SV=1 - [COPD_SCHPO]	12.1463	11.25	3	4	9.02511	11.25	2	3	9.1276	11.25	2	3	7.64224	7.08	1	2	7.91872	7.08	1	2		Q9UU80	142	16.6486	5.71924	Pre-mRNA-splicing factor cwf18 OS=Schizosaccharomyces pombe (strain 972 / ATCC 24843) OX=284812 GN=cwf18 PE=1 SV=1 - [CWF18_SCHPO]	18.0662	30.28	2	4	16.6222	42.96	3	4
O74718	662	72.511	8.42627	Eukaryotic peptide chain release factor GTP-binding subunit OS=Schizosaccharomyces pombe (strain 972 / ATCC 24843) OX=284812 GN=sup35 PE=1 SV=2 - [ERF3_SCHPO]	21.1533	13.44	6	9	6.88595	7.85	3	3	0	1.36	1	1	10.4955	7.85	4	4	16.7811	9.82	5	6		O94337	350	38.7868	6.20166	Probable deoxyhypusine synthase OS=Schizosaccharomyces pombe (strain 972 / ATCC 24843) OX=284812 GN=SPBC1271.04c PE=3 SV=2 - [DHYS_SCHPO]	33.0922	32.86	8	9	13.4464	17.71	4	4
Q9USP2	572	64.6386	7.66455	Golgi apyrase OS=Schizosaccharomyces pombe (strain 972 / ATCC 24843) OX=284812 GN=ynd1 PE=3 SV=1 - [YND1_SCHPO]	5.86814	9.79	4	4	5.20927	6.82	3	3	0	1.4	1	1	18.1849	18.36	8	9	9.96079	11.19	5	5		O13774	235	26.4757	8.1626	GTP cyclohydrolase 1 OS=Schizosaccharomyces pombe (strain 972 / ATCC 24843) OX=284812 GN=SPAC17A5.13 PE=1 SV=1 - [GCH1_SCHPO]	15.1414	38.72	4	4	11.5128	28.09	4	4
Q9USM4	264	30.9174	6.46826	U1 snRNP-associated protein usp106 OS=Schizosaccharomyces pombe (strain 972 / ATCC 24843) OX=284812 GN=usp106 PE=1 SV=1 - [LUC7_SCHPO]	9.05532	21.59	3	3	8.62082	17.05	3	3	6.10062	12.12	2	2	8.01915	17.05	3	3	5.45699	10.98	2	2		O14463	103	11.2897	4.97021	Thioredoxin-1 OS=Schizosaccharomyces pombe (strain 972 / ATCC 24843) OX=284812 GN=trx1 PE=3 SV=3 - [TRX1_SCHPO]	28.8778	38.83	2	7	17.2598	24.27	1	4
O94721	215	24.6731	4.57666	RWD domain-containing protein C1393.09c OS=Schizosaccharomyces pombe (strain 972 / ATCC 24843) OX=284812 GN=SPCC1393.09c PE=4 SV=1 - [YCF9_SCHPO]	5.99887	17.21	2	3	9.38746	17.21	2	3	5.79064	17.21	2	2	2.59812	15.35	2	2	9.07826	17.21	2	3		Q1MTQ9	180	20.8467	8.95361	60S ribosome subunit biogenesis protein nip7 OS=Schizosaccharomyces pombe (strain 972 / ATCC 24843) OX=284812 GN=nip7 PE=3 SV=1 - [NIP7_SCHPO]	14.0291	37.78	3	3	17.6949	37.78	3	4
O74454	1066	117.531	7.56201	Protein sts5 OS=Schizosaccharomyces pombe (strain 972 / ATCC 24843) OX=284812 GN=sts5 PE=1 SV=1 - [STS5_SCHPO]	2.86635	4.32	3	3	5.1213	4.32	3	3	10.9529	6	4	4	5.51154	5.72	4	4	5.23002	2.81	2	2		Q9UU88	175	20.209	4.61475	Adenylate kinase isoenzyme 6 homolog OS=Schizosaccharomyces pombe (strain 972 / ATCC 24843) OX=284812 GN=SPCC830.11c PE=3 SV=1 - [KAD6_SCHPO]	7.39943	28.57	3	3	12.669	37.14	4	4
O74873	759	84.791	6.44287	Protein transport protein sec23-1 OS=Schizosaccharomyces pombe (strain 972 / ATCC 24843) OX=284812 GN=sec231 PE=3 SV=1 - [SC231_SCHPO]	2.21487	2.24	1	1	6.69507	5.53	3	3	0	3.82	1	1	6.32264	6.06	2	2	3.38292	2.24	1	1		Q09755	368	39.7353	6.80029	Putative phospho-2-dehydro-3-deoxyheptonate aldolase OS=Schizosaccharomyces pombe (strain 972 / ATCC 24843) OX=284812 GN=SPAC24H6.10c PE=3 SV=1 - [AROF_SCHPO]	32.6552	36.68	7	9	15.6413	16.85	3	4
O14053	902	100.507	7.23975	U3 small nucleolar RNA-associated protein 21 homolog OS=Schizosaccharomyces pombe (strain 972 / ATCC 24843) OX=284812 GN=SPCC1672.07 PE=3 SV=1 - [UTP21_SCHPO]	0	1.33	1	1	3.91391	3.55	3	3	4.19852	3.99	3	3	8.49785	8.54	6	7	4.29303	3.1	2	2		O74875	145	16.3264	8.86572	Uncharacterized heme-binding protein C330.03c OS=Schizosaccharomyces pombe (strain 972 / ATCC 24843) OX=284812 GN=SPCC330.03c PE=1 SV=1 - [YJ83_SCHPO]	15.0786	23.45	2	4	10.5191	24.83	3	4
P36621	551	60.2056	6.84424	Adenylyl cyclase-associated protein OS=Schizosaccharomyces pombe (strain 972 / ATCC 24843) OX=284812 GN=cap1 PE=1 SV=1 - [CAP_SCHPO]	13.6134	16.33	5	6	5.65851	5.63	2	3	5.20534	4.72	2	2	0	2.54	1	1	5.11596	5.63	2	2		O94305	378	41.5978	5.96045	Putative monoglyceride lipase OS=Schizosaccharomyces pombe (strain 972 / ATCC 24843) OX=284812 GN=mgl1 PE=1 SV=1 - [MGLL_SCHPO]	33.6092	30.69	6	8	16.5776	24.07	4	4
O74956	152	16.927	9.87646	37S ribosomal protein subunit S8, mitochondrial OS=Schizosaccharomyces pombe (strain 972 / ATCC 24843) OX=284812 GN=mrps8 PE=3 SV=1 - [RT08_SCHPO]	4.74523	9.21	2	2	7.8352	21.05	3	3	6.80693	21.05	3	3	2.19328	9.21	1	1	5.13405	9.21	2	2		Q9P4X4	289	32.2021	5.021	Probable vesicular-fusion protein sec17 homolog OS=Schizosaccharomyces pombe (strain 972 / ATCC 24843) OX=284812 GN=sec17 PE=1 SV=1 - [SEC17_SCHPO]	22.1089	33.22	6	6	12.6542	11.07	3	4
O74875	145	16.3264	8.86572	Uncharacterized heme-binding protein C330.03c OS=Schizosaccharomyces pombe (strain 972 / ATCC 24843) OX=284812 GN=SPCC330.03c PE=1 SV=1 - [YJ83_SCHPO]	8.50203	23.45	2	3	6.63097	12.41	1	3	14.2155	33.1	3	5	6.92842	12.41	1	2	3.01042	12.41	1	1		Q9UUJ9	521	57.8797	6.82959	Acetyl-CoA hydrolase OS=Schizosaccharomyces pombe (strain 972 / ATCC 24843) OX=284812 GN=ach1 PE=2 SV=1 - [ACH1_SCHPO]	26.1898	31.29	8	9	15.8711	9.6	3	4
O74994	746	84.4183	6.88818	Ring assembly protein 3 OS=Schizosaccharomyces pombe (strain 972 / ATCC 24843) OX=284812 GN=rng3 PE=4 SV=1 - [RNG3_SCHPO]	6.81164	5.76	3	3	7.29011	6.57	3	3					13.9709	13.14	6	6	21.8745	19.97	9	9		Q9UTI5	187	20.5098	6.18896	Vacuolar protein sorting-associated protein 29 OS=Schizosaccharomyces pombe (strain 972 / ATCC 24843) OX=284812 GN=vps29 PE=3 SV=1 - [VPS29_SCHPO]	14.4875	31.02	4	5	10.2832	21.93	3	4
Q9Y808	1063	118.38	9.48096	Mediator of RNA polymerase II transcription subunit 15 OS=Schizosaccharomyces pombe (strain 972 / ATCC 24843) OX=284812 GN=med15 PE=1 SV=3 - [MED15_SCHPO]	2.2134	5.27	3	3	8.29533	3.67	2	3	25.5062	11.38	7	8	6.31887	3.67	2	3	5.42359	2.73	2	2		Q00472	298	32.7728	5.79541	4-nitrophenylphosphatase OS=Schizosaccharomyces pombe (strain 972 / ATCC 24843) OX=284812 GN=pho2 PE=4 SV=2 - [PNPP_SCHPO]	13.3302	23.15	3	4	17.9077	20.47	3	4
P32235	364	40.8226	8.67529	GTP-binding protein 1 OS=Schizosaccharomyces pombe (strain 972 / ATCC 24843) OX=284812 GN=gtp1 PE=3 SV=2 - [GTP1_SCHPO]	3.91222	6.87	2	2	2.02289	6.87	2	3	2.02526	6.32	2	2	6.13428	9.34	3	4	8.53554	11.81	4	6		O60096	315	35.7302	9.5542	37S ribosomal protein S35, mitochondrial OS=Schizosaccharomyces pombe (strain 972 / ATCC 24843) OX=284812 GN=bot1 PE=2 SV=1 - [RT35_SCHPO]	20.6015	29.84	5	6	12.5357	19.05	4	4
O14232	1117	126.111	6.66846	ATP-dependent RNA helicase mtr4 OS=Schizosaccharomyces pombe (strain 972 / ATCC 24843) OX=284812 GN=mtr4 PE=1 SV=1 - [MTR4_SCHPO]					4.22674	2.69	2	3	7.31988	3.4	3	4	0	0.72	1	1	4.90476	5.19	4	4		O42652	409	46.1111	7.62061	Aspartate aminotransferase, cytoplasmic OS=Schizosaccharomyces pombe (strain 972 / ATCC 24843) OX=284812 GN=aat2 PE=1 SV=1 - [AATC_SCHPO]	13.4313	23.96	5	5	12.9501	18.34	4	4
Q10422	297	33.544	5.93506	Uncharacterized RNA-binding protein C25G10.01 OS=Schizosaccharomyces pombe (strain 972 / ATCC 24843) OX=284812 GN=SPAC25G10.01 PE=1 SV=1 - [YDC1_SCHPO]					9.67637	21.89	3	3	10.0993	21.89	3	3	8.78434	12.46	2	3	5.62498	12.46	2	2		O94340	163	18.4664	6.91748	Uncharacterized N-acetyltransferase C1271.07c OS=Schizosaccharomyces pombe (strain 972 / ATCC 24843) OX=284812 GN=SPBC1271.07c PE=3 SV=1 - [YHM7_SCHPO]	5.59798	27.61	3	3	12.4475	27.61	3	4
Q9USN8	1021	114.169	7.89893	Ribosome quality control complex subunit 2 OS=Schizosaccharomyces pombe (strain 972 / ATCC 24843) OX=284812 GN=mtr1 PE=1 SV=2 - [RQC2_SCHPO]					4.83524	5.58	3	3	8.00868	5.58	3	4	1.90197	3.72	2	2	5.21263	4.9	3	3		Q9USM4	264	30.9174	6.46826	U1 snRNP-associated protein usp106 OS=Schizosaccharomyces pombe (strain 972 / ATCC 24843) OX=284812 GN=usp106 PE=1 SV=1 - [LUC7_SCHPO]	14.4785	27.27	4	4	16.2226	18.94	3	4
O42668	1039	119.077	6.3667	Tetratricopeptide repeat protein 1 OS=Schizosaccharomyces pombe (strain 972 / ATCC 24843) OX=284812 GN=tpr1 PE=1 SV=1 - [TPR1_SCHPO]					6.17626	3.85	3	3	13.3568	7.03	4	4	2.18377	1.15	1	1	6.21227	3.08	2	2		O60124	299	31.9937	4.55127	Exosome complex component rrp42 OS=Schizosaccharomyces pombe (strain 972 / ATCC 24843) OX=284812 GN=rrp42 PE=3 SV=1 - [RRP42_SCHPO]	14.555	21.74	5	5	10.6371	17.06	4	4
Q9P6P5	183	20.8237	4.89404	Transport protein particle subunit bet3 OS=Schizosaccharomyces pombe (strain 972 / ATCC 24843) OX=284812 GN=bet3 PE=3 SV=1 - [BET3_SCHPO]					1.81531	19.67	3	3	0	4.37	1	1	1.76635	10.93	2	2	0	4.37	1	1		Q9HFF2	218	24.6282	9.31982	Uncharacterized protein C683.02c OS=Schizosaccharomyces pombe (strain 972 / ATCC 24843) OX=284812 GN=SPAC683.02c PE=4 SV=1 - [YL92_SCHPO]	10.4434	23.85	3	3	11.679	22.02	3	4
O13953	337	39.1138	5.89697	Chromatin modification-related protein eaf3 OS=Schizosaccharomyces pombe (strain 972 / ATCC 24843) OX=284812 GN=alp13 PE=1 SV=1 - [EAF3_SCHPO]					4.55068	9.2	3	3	11.5025	18.1	6	6	3.93394	8.61	3	3	4.68989	12.17	4	4		Q9P6P8	225	25.2933	4.79248	Protein YIP4 OS=Schizosaccharomyces pombe (strain 972 / ATCC 24843) OX=284812 GN=SPAC644.13c PE=1 SV=1 - [YIP4_SCHPO]	22.898	26.22	5	7	12.8878	17.33	3	4
O14198	207	24.0121	6.68311	Mediator of RNA polymerase II transcription subunit 18 OS=Schizosaccharomyces pombe (strain 972 / ATCC 24843) OX=284812 GN=med18 PE=1 SV=3 - [MED18_SCHPO]					4.68821	10.63	2	3	18.2065	22.22	4	7	11.7559	22.22	4	5	12.2213	22.22	4	6		O13792	434	49.2001	5.37646	ATP-dependent RNA helicase uap56 OS=Schizosaccharomyces pombe (strain 972 / ATCC 24843) OX=284812 GN=uap56 PE=1 SV=3 - [SUB2_SCHPO]	23.5913	26.04	7	9	11.8017	13.82	3	4
O60161	710	79.071	8.14795	U3 small nucleolar RNA-associated protein 4 OS=Schizosaccharomyces pombe (strain 972 / ATCC 24843) OX=284812 GN=utp4 PE=3 SV=1 - [UTP4_SCHPO]					8.67034	6.48	3	3	8.14996	9.15	4	4	26.5465	22.54	10	11	7.57128	6.76	3	3		O94465	277	31.6054	8.23584	Protein cms1 OS=Schizosaccharomyces pombe (strain 972 / ATCC 24843) OX=284812 GN=cms1 PE=3 SV=1 - [CMS1_SCHPO]	8.67593	18.77	4	4	13.8353	20.58	4	4
O94277	718	80.5466	6.65381	Putative aminodeoxychorismate synthase OS=Schizosaccharomyces pombe (strain 972 / ATCC 24843) OX=284812 GN=SPBP8B7.29 PE=3 SV=1 - [ADCS_SCHPO]					2.3544	5.01	3	3	1.81989	3.2	2	2	11.6513	10.58	5	5	2.45175	8.08	4	4		O14003	342	38.4148	7.86963	Replication factor C subunit 3 OS=Schizosaccharomyces pombe (strain 972 / ATCC 24843) OX=284812 GN=rfc3 PE=1 SV=2 - [RFC3_SCHPO]	3.31002	9.06	2	2	10.6203	20.18	4	4
Q9Y821	239	27.3234	4.86865	Mediator of RNA polymerase II transcription subunit 4 OS=Schizosaccharomyces pombe (strain 972 / ATCC 24843) OX=284812 GN=med4 PE=1 SV=1 - [MED4_SCHPO]					4.5836	16.74	3	3	13.5526	21.34	4	5	6.40074	16.74	3	3	14.7293	33.47	5	6		O36031	154	17.4157	5.04639	Uncharacterized zinc-finger protein C4F10.19c OS=Schizosaccharomyces pombe (strain 972 / ATCC 24843) OX=284812 GN=SPAC4F10.19c PE=4 SV=1 - [YEKJ_SCHPO]	9.57862	25.32	2	3	15.2284	16.23	1	4
O74763	435	47.7127	5.57959	Uncharacterized WD repeat-containing protein C17D11.08 OS=Schizosaccharomyces pombe (strain 972 / ATCC 24843) OX=284812 GN=SPBC17D11.08 PE=1 SV=1 - [YBE8_SCHPO]					5.58351	11.72	3	3	6.34202	9.66	2	2	6.00557	11.72	3	3	0	4.14	1	1		P28748	216	24.5396	7.45947	GTP-binding nuclear protein spi1 OS=Schizosaccharomyces pombe (strain 972 / ATCC 24843) OX=284812 GN=spi1 PE=1 SV=1 - [SPI1_SCHPO]	19.2035	25	5	8	8.67901	16.2	3	4
O74777	327	38.5635	9.59814	KRR1 small subunit processome component homolog OS=Schizosaccharomyces pombe (strain 972 / ATCC 24843) OX=284812 GN=mis3 PE=3 SV=1 - [KRR1_SCHPO]					4.07695	10.4	3	3	6.07363	16.51	4	4	6.09929	12.23	3	4	7.4383	16.82	4	4		O74883	242	27.3678	6.56592	DNA-directed RNA polymerase III subunit rpc5 OS=Schizosaccharomyces pombe (strain 972 / ATCC 24843) OX=284812 GN=rpc37 PE=3 SV=1 - [RPC5_SCHPO]	13.7541	24.79	5	7	8.24758	14.88	3	4
O94281	254	29.0421	5.07178	Probable casein kinase II subunit beta-2 OS=Schizosaccharomyces pombe (strain 972 / ATCC 24843) OX=284812 GN=SPBC2G5.02c PE=3 SV=1 - [CSK2C_SCHPO]					9.65385	17.32	2	3	11.402	21.65	3	4	2.95945	7.48	1	1	14.1005	25.2	3	4		O74975	362	41.7251	5.8208	Probable choline-phosphate cytidylyltransferase OS=Schizosaccharomyces pombe (strain 972 / ATCC 24843) OX=284812 GN=SPCC1827.02c PE=1 SV=3 - [PCY1_SCHPO]	12.9522	24.03	5	5	13.1873	18.51	4	4
O60094	959	109.651	5.74463	rDNA transcriptional regulator pol5 OS=Schizosaccharomyces pombe (strain 972 / ATCC 24843) OX=284812 GN=pol5 PE=1 SV=2 - [DPO5_SCHPO]					9.52556	5.01	3	3	8.44587	3.65	2	2	9.33763	5.01	3	3	9.16005	5.01	3	3		Q10272	446	49.4751	6.60986	Pre-rRNA-processing protein crb3/ipi3 OS=Schizosaccharomyces pombe (strain 972 / ATCC 24843) OX=284812 GN=crb3 PE=1 SV=1 - [IPI3_SCHPO]	8.92631	15.7	4	4	12.0881	15.7	4	4
O60147	175	20.555	9.75928	Uncharacterized protein C18H10.17c OS=Schizosaccharomyces pombe (strain 972 / ATCC 24843) OX=284812 GN=SPBC18H10.17c PE=4 SV=1 - [YNSH_SCHPO]					4.48364	18.86	3	3	3.20687	9.14	1	1	3.78526	10.86	2	2	7.30768	20	3	3		O13846	347	40.2036	7.72314	Ceramide very long chain fatty acid hydroxylase scs7 OS=Schizosaccharomyces pombe (strain 972 / ATCC 24843) OX=284812 GN=scs7 PE=3 SV=1 - [SCS7_SCHPO]	16.1016	19.31	4	5	11.7953	12.97	4	4
O13622	535	59.4124	10.0962	ATP-dependent RNA helicase mss116, mitochondrial OS=Schizosaccharomyces pombe (strain 972 / ATCC 24843) OX=284812 GN=mss116 PE=3 SV=1 - [MS116_SCHPO]					5.65426	11.4	3	3	1.87832	1.68	1	1	0	1.68	1	1	3.73723	9.16	3	3		P58234	144	16.1404	9.70068	40S ribosomal protein S19-A OS=Schizosaccharomyces pombe (strain 972 / ATCC 24843) OX=284812 GN=rps1901 PE=2 SV=1 - [RS19A_SCHPO]	13.564	23.61	3	6	8.06248	23.61	3	4
Q9C1X1	854	95.3809	6.15088	Periodic tryptophan protein 2 homolog OS=Schizosaccharomyces pombe (strain 972 / ATCC 24843) OX=284812 GN=SPBC713.04c PE=1 SV=1 - [PWP2_SCHPO]					9.70113	5.74	3	3	8.54875	5.85	3	3	14.4023	10.42	5	5	4.23727	3.51	2	2		P23635	309	35.2682	5.08447	Minor serine/threonine-protein phosphatase PP2A-1 catalytic subunit OS=Schizosaccharomyces pombe (strain 972 / ATCC 24843) OX=284812 GN=ppa1 PE=3 SV=1 - [PP2A1_SCHPO]	12.1947	18.45	3	3	12.7025	15.21	3	4
Q9HGL6	295	33.8786	9.21729	Ribosome biogenesis protein brx1 OS=Schizosaccharomyces pombe (strain 972 / ATCC 24843) OX=284812 GN=brx1 PE=3 SV=1 - [BRX1_SCHPO]					1.90127	6.78	1	3	8.78312	11.19	2	3	2.81024	6.78	1	1	2.21056	6.78	1	1		P78753	557	63.2009	6.41748	Probable asparagine synthetase [glutamine-hydrolyzing] OS=Schizosaccharomyces pombe (strain 972 / ATCC 24843) OX=284812 GN=asn1 PE=1 SV=3 - [ASNS_SCHPO]	29.5357	19.93	7	8	11.6024	10.95	4	4
Q9Y7N2	138	15.9182	8.88037	Mediator of RNA polymerase II transcription subunit 19 OS=Schizosaccharomyces pombe (strain 972 / ATCC 24843) OX=284812 GN=med19 PE=1 SV=1 - [MED19_SCHPO]					9.9176	47.1	3	3	5.16653	36.23	2	2	4.50157	21.01	2	2	7.97848	46.38	3	3		P40374	216	23.505	6.90283	Imidazoleglycerol-phosphate dehydratase OS=Schizosaccharomyces pombe (strain 972 / ATCC 24843) OX=284812 GN=his5 PE=1 SV=1 - [HIS7_SCHPO]	17.3094	22.69	3	5	16.1102	22.69	3	4
Q9USH9	822	92.6327	6.41748	Uncharacterized ABC transporter ATP-binding protein C825.01 OS=Schizosaccharomyces pombe (strain 972 / ATCC 24843) OX=284812 GN=SPCC825.01 PE=1 SV=1 - [YJQ1_SCHPO]					5.11953	4.62	3	3	13.7973	12.41	5	5	3.89994	2.19	2	2	20.0029	16.42	7	7		O59827	230	26.8267	6.43018	Glutathione S-transferase 2 OS=Schizosaccharomyces pombe (strain 972 / ATCC 24843) OX=284812 GN=gst2 PE=2 SV=1 - [GST2_SCHPO]	18.3802	22.61	5	7	10.5717	17.39	4	4
O94714	406	45.6085	10.1841	Protein spt2 OS=Schizosaccharomyces pombe (strain 972 / ATCC 24843) OX=284812 GN=spt2 PE=3 SV=1 - [SPT2_SCHPO]					9.64073	17.49	3	3	9.28524	20.44	4	4	6.41301	8.13	2	2	14.9144	17.49	3	4		O94373	244	26.6841	8.60205	ATP synthase subunit 4, mitochondrial OS=Schizosaccharomyces pombe (strain 972 / ATCC 24843) OX=284812 GN=atp4 PE=3 SV=1 - [ATPF_SCHPO]	10.7521	22.54	3	4	11.0069	22.54	3	4
O74535	710	77.178	7.63525	Cleavage and polyadenylation factor complex subunit C74.02c OS=Schizosaccharomyces pombe (strain 972 / ATCC 24843) OX=284812 GN=SPCC74.02c PE=1 SV=1 - [CPSFX_SCHPO]	0	2.11	1	1	4.64364	3.8	2	2	4.73528	3.8	2	2	1.61296	1.69	1	1						O74743	243	27.6361	7.03467	Eukaryotic translation initiation factor 4E-2 OS=Schizosaccharomyces pombe (strain 972 / ATCC 24843) OX=284812 GN=tif452 PE=3 SV=1 - [IF4E2_SCHPO]	9.92425	13.58	3	4	8.40611	22.22	4	4
O13811	359	40.6661	5.79541	Protein disulfide-isomerase C17H9.14c OS=Schizosaccharomyces pombe (strain 972 / ATCC 24843) OX=284812 GN=SPAC17H9.14c PE=3 SV=1 - [PDI2_SCHPO]	7.61369	15.88	4	5	5.62909	9.47	2	2	11.166	9.47	2	3	6.7391	15.88	3	3	2.88838	4.74	1	1		O74767	288	31.7547	4.44971	Probable coatomer subunit epsilon OS=Schizosaccharomyces pombe (strain 972 / ATCC 24843) OX=284812 GN=sec28 PE=1 SV=1 - [COPE_SCHPO]	5.80302	11.46	3	3	9.67138	18.4	4	4
P87132	601	65.9076	8.89502	Uncharacterized protein C167.05 OS=Schizosaccharomyces pombe (strain 972 / ATCC 24843) OX=284812 GN=SPAC167.05 PE=1 SV=2 - [YFK5_SCHPO]	2.97508	3	1	1	5.22936	5.32	2	2	11.016	10.82	4	4	7.9604	7.15	3	3	2.47138	3	1	1		O13917	206	23.5571	5.89697	Hypoxanthine-guanine phosphoribosyltransferase OS=Schizosaccharomyces pombe (strain 972 / ATCC 24843) OX=284812 GN=hpt1 PE=3 SV=1 - [HPRT_SCHPO]	13.1744	21.84	3	4	14.9299	16.5	2	4
Q10498	356	41.2341	4.88135	Protein HGH1 homolog OS=Schizosaccharomyces pombe (strain 972 / ATCC 24843) OX=284812 GN=hgh1 PE=3 SV=1 - [HGH1_SCHPO]	12.9323	14.61	3	4	7.44324	10.96	2	2	4.02973	5.06	1	1	7.61488	15.45	3	3	11.7753	10.96	2	3		Q10489	409	45.1089	8.1626	Pyruvate dehydrogenase E1 component subunit alpha, mitochondrial OS=Schizosaccharomyces pombe (strain 972 / ATCC 24843) OX=284812 GN=pda1 PE=1 SV=1 - [ODPA_SCHPO]	4.51077	6.6	2	2	12.1021	17.36	4	4
Q10221	345	39.7755	4.70361	Uncharacterized protein C4H3.14c OS=Schizosaccharomyces pombe (strain 972 / ATCC 24843) OX=284812 GN=SPAC4H3.14c PE=4 SV=1 - [YAYE_SCHPO]	2.27444	3.19	1	1	4.13522	6.38	2	2	2.91868	4.64	1	1	7.20605	8.99	3	3	9.8883	13.62	4	4		O14044	241	26.3771	9.68604	Pre-rRNA-processing protein pno1 OS=Schizosaccharomyces pombe (strain 972 / ATCC 24843) OX=284812 GN=rbp28 PE=1 SV=2 - [PNO1_SCHPO]	11.5912	15.35	3	4	9.42754	16.6	3	4
O74793	175	19.5779	8.06006	Uncharacterized protein C26H8.11c OS=Schizosaccharomyces pombe (strain 972 / ATCC 24843) OX=284812 GN=SPBC26H8.11c PE=4 SV=1 - [YOUB_SCHPO]	6.68703	26.29	3	3	4.81515	14.29	2	2	5.54049	18.86	2	2	4.75016	20	3	3	10.7644	32.57	4	4		O13615	473	52.3855	8.23584	Pre-mRNA-splicing factor prp5 OS=Schizosaccharomyces pombe (strain 972 / ATCC 24843) OX=284812 GN=prp5 PE=1 SV=1 - [PRP46_SCHPO]	13.7927	15.22	4	4	16.8758	17.97	4	4
Q9P7L1	124	13.9233	9.26123	Thioredoxin domain-containing protein C21C3.12c OS=Schizosaccharomyces pombe (strain 972 / ATCC 24843) OX=284812 GN=SPBC21C3.12c PE=3 SV=1 - [YOSC_SCHPO]	6.49492	29.84	3	3	3.83972	20.16	2	2	2.96083	20.97	2	2	6.9896	29.84	3	3	4.52438	20.16	2	2		O14182	162	17.8557	11.312	Probable 37S ribosomal protein S12, mitochondrial OS=Schizosaccharomyces pombe (strain 972 / ATCC 24843) OX=284812 GN=mrps12 PE=3 SV=3 - [RT12_SCHPO]	15.3502	20.37	2	4	15.735	20.37	2	4
O94252	261	30.0074	6.18896	Uncharacterized protein P8B7.02 OS=Schizosaccharomyces pombe (strain 972 / ATCC 24843) OX=284812 GN=SPBP8B7.02 PE=4 SV=1 - [YOR2_SCHPO]	6.00148	14.18	2	2	5.1331	8.81	1	2	0	8.81	1	1	10.0988	19.54	3	3	11.8273	14.18	2	3		O94313	1160	127.4	6.52197	Carbamoyl-phosphate synthase arginine-specific large chain OS=Schizosaccharomyces pombe (strain 972 / ATCC 24843) OX=284812 GN=arg4 PE=3 SV=1 - [CARB_SCHPO]	29.4694	15.95	11	11	11.6873	6.29	4	4
O94699	563	63.4446	7.66455	Inclusion body clearance protein IML2 OS=Schizosaccharomyces pombe (strain 972 / ATCC 24843) OX=284812 GN=SPBC83.16c PE=3 SV=1 - [IML2_SCHPO]	1.89111	2.13	1	2	6.84363	7.82	2	2					7.26356	10.3	3	4	11.0834	9.95	3	6		O60105	482	54.273	6.72705	Adenylosuccinate lyase OS=Schizosaccharomyces pombe (strain 972 / ATCC 24843) OX=284812 GN=ade8 PE=3 SV=1 - [PUR8_SCHPO]	21.7597	19.71	5	6	13.9652	8.09	2	4
Q9P7K1	199	23.3512	9.86182	Uncharacterized protein C24B10.04 OS=Schizosaccharomyces pombe (strain 972 / ATCC 24843) OX=284812 GN=SPCC24B10.04 PE=4 SV=1 - [YJN4_SCHPO]	4.47283	17.59	2	2	6.01047	17.59	2	2	5.41315	17.59	2	2					5.5655	17.59	2	2		P0CT62	61	6.90584	11.6782	40S ribosomal protein S30-A OS=Schizosaccharomyces pombe (strain 972 / ATCC 24843) OX=284812 GN=rps3001 PE=3 SV=1 - [RS30A_SCHPO]	8.94395	19.67	2	3	11.2782	19.67	2	4
Q10242	193	21.6339	6.78564	Probable gluconokinase OS=Schizosaccharomyces pombe (strain 972 / ATCC 24843) OX=284812 GN=SPAC4G9.12 PE=3 SV=1 - [GNTK_SCHPO]	2.38242	16.58	2	2	2.2483	13.99	2	2					2.65636	13.99	2	2	4.3711	10.88	2	2		O43006	225	25.6559	10.0229	Meiotically up-regulated gene 178 protein OS=Schizosaccharomyces pombe (strain 972 / ATCC 24843) OX=284812 GN=mug178 PE=1 SV=1 - [MU178_SCHPO]	7.61148	11.56	2	3	12.6279	19.56	3	4
O13797	317	33.9806	5.0083	Small glutamine-rich tetratricopeptide repeat-containing protein 2 OS=Schizosaccharomyces pombe (strain 972 / ATCC 24843) OX=284812 GN=sgt2 PE=3 SV=1 - [SGT2_SCHPO]	2.86165	7.89	2	2	3.87154	6.31	2	2	5.80767	10.09	3	3	1.73557	15.46	3	3	3.05112	9.15	1	1		P04551	297	34.3369	7.57666	Cyclin-dependent kinase 1 OS=Schizosaccharomyces pombe (strain 972 / ATCC 24843) OX=284812 GN=cdc2 PE=1 SV=1 - [CDK1_SCHPO]	4.98678	14.14	3	3	10.9137	11.45	4	4
C6Y4C0	111	13.0695	9.70068	Putative splicing factor C222.18 OS=Schizosaccharomyces pombe (strain 972 / ATCC 24843) OX=284812 GN=SPAC222.18 PE=2 SV=1 - [YFMR_SCHPO]	3.89452	19.82	1	1	6.78673	30.63	2	2					7.00336	30.63	2	2	4.61805	30.63	2	2		P87167	390	43.5983	8.99756	Uba3-binding protein but2 OS=Schizosaccharomyces pombe (strain 972 / ATCC 24843) OX=284812 GN=but2 PE=1 SV=1 - [BUT2_SCHPO]	17.6271	17.18	4	5	11.3394	15.64	4	4
O13804	120	13.4042	9.70068	Uncharacterized protein C17H9.07 OS=Schizosaccharomyces pombe (strain 972 / ATCC 24843) OX=284812 GN=SPAC17H9.07 PE=4 SV=1 - [YE07_SCHPO]	0	5.83	1	1	4.53668	17.5	2	2	1.76664	5.83	1	1	4.72736	17.5	2	2	0	5.83	1	1		P36581	560	63.426	4.50049	Calnexin homolog OS=Schizosaccharomyces pombe (strain 972 / ATCC 24843) OX=284812 GN=cal1 PE=1 SV=1 - [CALX_SCHPO]	24.1078	19.46	6	7	13.8929	12.86	4	4
P54874	447	49.2079	7.38623	Hydroxymethylglutaryl-CoA synthase OS=Schizosaccharomyces pombe (strain 972 / ATCC 24843) OX=284812 GN=hcs1 PE=1 SV=1 - [HMCS_SCHPO]	3.8615	7.83	2	2	2.85682	6.26	2	2	3.46347	5.82	1	1	9.35533	12.3	2	2	11.1751	18.57	4	4		O94268	608	68.8926	5.13525	25S rRNA (cytosine-C(5))-methyltransferase nop2 OS=Schizosaccharomyces pombe (strain 972 / ATCC 24843) OX=284812 GN=nop2 PE=1 SV=1 - [NOP2_SCHPO]	18.3712	12.34	5	5	16.4877	15.3	4	4
P04551	297	34.3369	7.57666	Cyclin-dependent kinase 1 OS=Schizosaccharomyces pombe (strain 972 / ATCC 24843) OX=284812 GN=cdc2 PE=1 SV=1 - [CDK1_SCHPO]	0	2.69	1	1	2.21806	7.74	2	2					7.52476	15.49	3	4	3.30901	11.11	3	3		O14055	401	44.5472	7.82568	Tyrosine--tRNA ligase, cytoplasmic OS=Schizosaccharomyces pombe (strain 972 / ATCC 24843) OX=284812 GN=tys1 PE=3 SV=1 - [SYYC_SCHPO]	18.8363	19.2	8	9	10.7183	8.73	3	4
O74178	388	44.5644	7.06396	Protein kes1 OS=Schizosaccharomyces pombe (strain 972 / ATCC 24843) OX=284812 GN=kes1 PE=2 SV=2 - [KES1_SCHPO]	5.36783	10.31	3	3	6.0353	8.25	2	2	1.84753	2.06	1	1	8.89243	10.31	3	4	10.8196	14.95	4	5		Q10305	440	49.5244	6.17627	Probable secretory pathway GDP dissociation inhibitor 1 OS=Schizosaccharomyces pombe (strain 972 / ATCC 24843) OX=284812 GN=gdi1 PE=3 SV=1 - [GDI1_SCHPO]	8.96626	10.68	2	2	9.27232	14.55	4	4
O74880	360	41.4148	8.32373	mRNA cap guanine-N7 methyltransferase OS=Schizosaccharomyces pombe (strain 972 / ATCC 24843) OX=284812 GN=pcm1 PE=1 SV=2 - [MCES_SCHPO]	1.74179	2.78	1	1	4.61607	7.22	2	2	2.17476	2.78	1	1	4.52656	7.22	2	2	1.79308	2.78	1	1		Q09826	408	44.2608	8.41162	Protein sds23/moc1 OS=Schizosaccharomyces pombe (strain 972 / ATCC 24843) OX=284812 GN=sds23 PE=1 SV=1 - [SDS23_SCHPO]	8.44328	12.5	4	4	9.07891	15.93	4	4
Q8TFG6	1318	146.903	5.57959	Serine/threonine-protein kinase ppk18 OS=Schizosaccharomyces pombe (strain 972 / ATCC 24843) OX=284812 GN=ppk18 PE=3 SV=2 - [PPK18_SCHPO]	5.08068	3.41	3	3	4.54386	2.66	2	2					3.37116	3.87	3	3						Q09868	576	62.0311	8.26514	RNA-binding post-transcriptional regulator cip2 OS=Schizosaccharomyces pombe (strain 972 / ATCC 24843) OX=284812 GN=cip2 PE=1 SV=1 - [CIP2_SCHPO]	5.70504	7.12	3	3	14.9904	16.15	4	4
O13966	789	86.0587	8.20654	Aconitate hydratase, mitochondrial OS=Schizosaccharomyces pombe (strain 972 / ATCC 24843) OX=284812 GN=SPAC24C9.06c PE=3 SV=2 - [ACON_SCHPO]	5.28608	3.93	2	2	4.44253	6.59	2	2	5.26953	3.93	2	2										Q9UUM7	264	30.0752	6.94678	Protein hob3 OS=Schizosaccharomyces pombe (strain 972 / ATCC 24843) OX=284812 GN=hob3 PE=1 SV=1 - [HOB3_SCHPO]	4.64471	7.95	1	1	14.6778	18.56	3	4
O14182	162	17.8557	11.312	Probable 37S ribosomal protein S12, mitochondrial OS=Schizosaccharomyces pombe (strain 972 / ATCC 24843) OX=284812 GN=mrps12 PE=3 SV=3 - [RT12_SCHPO]	9.70698	20.37	2	3	8.01403	13.58	1	2	4.02932	13.58	1	1	4.44707	13.58	1	1	4.44385	20.37	2	2		O60071	449	51.3337	5.80811	Uncharacterized protein C13G1.09 OS=Schizosaccharomyces pombe (strain 972 / ATCC 24843) OX=284812 GN=SPBC13G1.09 PE=1 SV=1 - [YBB9_SCHPO]	7.64224	8.69	3	3	8.64246	12.47	4	4
Q9US06	456	51.1586	4.95752	RNA polymerase II-associated protein 1 homolog OS=Schizosaccharomyces pombe (strain 972 / ATCC 24843) OX=284812 GN=SPAC664.03 PE=1 SV=2 - [PAF1_SCHPO]	1.9144	6.8	2	2	4.39449	5.7	2	2	8.0183	13.6	4	4	2.39454	3.29	1	1	1.69811	3.29	1	1		O94681	452	48.9332	7.7085	Probable dihydrolipoyllysine-residue succinyltransferase component of 2-oxoglutarate dehydrogenase complex, mitochondrial OS=Schizosaccharomyces pombe (strain 972 / ATCC 24843) OX=284812 GN=kgd2 PE=3 SV=1 - [ODO2_SCHPO]	25.0922	18.14	5	9	10.557	8.19	3	4
Q9UT16	291	33.5793	7.51807	Protein atp12, mitochondrial OS=Schizosaccharomyces pombe (strain 972 / ATCC 24843) OX=284812 GN=atp12 PE=3 SV=2 - [ATP12_SCHPO]	0	2.75	1	1	0	2.75	1	2	0	2.75	1	2	0	2.75	1	2	0	2.75	1	3		Q9UT87	182	21.3597	10.8433	54S ribosomal protein subunit img1, mitochondrial OS=Schizosaccharomyces pombe (strain 972 / ATCC 24843) OX=284812 GN=img1 PE=3 SV=1 - [IMG1_SCHPO]	2.93932	10.44	2	2	9.23946	18.13	3	4
Q8TFH0	668	76.345	6.72705	Probable 6-phosphofructo-2-kinase PB17E12.14c OS=Schizosaccharomyces pombe (strain 972 / ATCC 24843) OX=284812 GN=SPAPB17E12.14c PE=1 SV=2 - [YIKE_SCHPO]	0	6.59	2	2	0	4.49	2	2	0	1.5	1	1	10.3688	7.34	4	4	1.87094	4.49	2	2		O94552	520	56.2861	8.42627	Fumarate hydratase, mitochondrial OS=Schizosaccharomyces pombe (strain 972 / ATCC 24843) OX=284812 GN=fum1 PE=3 SV=3 - [FUMH_SCHPO]	23.0654	16.73	5	7	8.4727	8.08	4	4
Q8TFI0	103	11.9116	10.0669	Uncharacterized protein C1751.04 OS=Schizosaccharomyces pombe (strain 972 / ATCC 24843) OX=284812 GN=SPAC1751.04 PE=4 SV=2 - [YIB4_SCHPO]	2.97818	16.5	1	1	7.00093	22.33	2	2	6.77331	22.33	2	2	7.53432	22.33	2	2	7.31778	22.33	2	3		O13704	363	40.7381	9.29053	Thioredoxin domain-containing protein C13F5.05, mitochondrial OS=Schizosaccharomyces pombe (strain 972 / ATCC 24843) OX=284812 GN=SPAC13F5.05 PE=4 SV=2 - [YEU5_SCHPO]					13.3852	17.91	4	4
O94292	136	14.7331	10.0669	54S ribosomal protein L38, mitochondrial OS=Schizosaccharomyces pombe (strain 972 / ATCC 24843) OX=284812 GN=mrpl38 PE=3 SV=2 - [RM38_SCHPO]	2.10488	7.35	1	1	5.2039	17.65	2	2	0	7.35	1	1	2.02084	7.35	1	1	5.34591	17.65	2	2		Q09150	302	32.9152	5.17334	Meiotic recombination protein rec14 OS=Schizosaccharomyces pombe (strain 972 / ATCC 24843) OX=284812 GN=rec14 PE=1 SV=1 - [REC14_SCHPO]	6.84863	5.63	1	2	12.375	17.88	3	4
Q9Y7P4	362	40.2216	10.4624	54S ribosomal protein rml2, mitochondrial OS=Schizosaccharomyces pombe (strain 972 / ATCC 24843) OX=284812 GN=rml2 PE=3 SV=2 - [RML2_SCHPO]	1.75453	2.76	1	1	4.56443	4.97	1	2	9.84616	13.26	3	4					7.07677	13.26	3	3		Q10412	403	44.5937	6.44287	Chromatin structure-remodeling complex subunit rsc58 OS=Schizosaccharomyces pombe (strain 972 / ATCC 24843) OX=284812 GN=rsc58 PE=1 SV=1 - [RSC58_SCHPO]	12.3198	9.43	2	3	14.3443	13.15	3	4
O94552	520	56.2861	8.42627	Fumarate hydratase, mitochondrial OS=Schizosaccharomyces pombe (strain 972 / ATCC 24843) OX=284812 GN=fum1 PE=3 SV=3 - [FUMH_SCHPO]	2.69754	4.62	1	1	5.49587	7.69	2	2	3.00968	3.08	1	1	4.8085	7.69	2	2	2.83124	3.08	1	1		O00087	511	54.6963	8.55811	Dihydrolipoyl dehydrogenase, mitochondrial OS=Schizosaccharomyces pombe (strain 972 / ATCC 24843) OX=284812 GN=dld1 PE=2 SV=2 - [DLDH_SCHPO]	15.6413	15.66	5	6	9.11323	12.33	4	4
Q8TFH1	187	21.171	11.6343	60S ribosomal protein L18-B OS=Schizosaccharomyces pombe (strain 972 / ATCC 24843) OX=284812 GN=rpl1802 PE=1 SV=1 - [RL18B_SCHPO]	3.10395	7.49	1	1	5.52035	7.49	1	2	8.48555	8.02	2	3	5.79395	7.49	1	2	11.1097	14.97	3	4		O74978	276	31.3847	9.80322	Uncharacterized RNA-binding protein C1827.05c OS=Schizosaccharomyces pombe (strain 972 / ATCC 24843) OX=284812 GN=SPCC1827.05c PE=4 SV=1 - [YQL5_SCHPO]	9.66664	13.77	3	5	10.3972	13.04	3	4
Q1MTR2	243	28.3519	9.71533	RNA-binding protein with serine-rich domain 1 homolog OS=Schizosaccharomyces pombe (strain 972 / ATCC 24843) OX=284812 GN=SPBC13G1.14c PE=3 SV=2 - [RNPS1_SCHPO]	5.67205	18.11	3	3	2.31334	10.29	2	2	1.97746	6.58	1	1	3.00036	6.58	1	1	2.09099	7.82	1	1		O14241	317	36.9509	6.55127	Actin-related protein 2/3 complex subunit 2 OS=Schizosaccharomyces pombe (strain 972 / ATCC 24843) OX=284812 GN=arc2 PE=1 SV=1 - [ARPC2_SCHPO]	0	2.52	1	1	9.70844	15.14	3	4
Q9P375	258	28.5745	5.69385	Uncharacterized rhomboid protein C19B12.06c OS=Schizosaccharomyces pombe (strain 972 / ATCC 24843) OX=284812 GN=SPAC19B12.06c PE=3 SV=2 - [YLM6_SCHPO]	3.35472	7.36	2	2	3.68836	7.36	2	2					3.93727	12.79	3	3	1.9943	7.36	2	2		Q9Y7M6	217	25.7314	9.37842	Ribosomal RNA-processing protein 1 homolog OS=Schizosaccharomyces pombe (strain 972 / ATCC 24843) OX=284812 GN=SPBC9B6.07 PE=3 SV=1 - [RRP1_SCHPO]	7.75994	17.51	3	3	11.7225	17.51	3	4
O74413	395	42.2982	6.97607	Chorismate synthase OS=Schizosaccharomyces pombe (strain 972 / ATCC 24843) OX=284812 GN=SPCC1223.14 PE=3 SV=2 - [AROC_SCHPO]	13.0096	18.73	4	4	5.44976	12.41	2	2	6.40375	8.86	3	3	8.68153	12.15	2	2	0	4.3	1	1		O14217	625	69.4732	8.04541	Probable mitochondrial import receptor subunit tom70 OS=Schizosaccharomyces pombe (strain 972 / ATCC 24843) OX=284812 GN=tom70 PE=1 SV=1 - [TOM70_SCHPO]	15.8539	10.4	3	4	18.0888	14.72	4	4
Q92373	279	30.372	5.65576	Replication factor A protein 2 OS=Schizosaccharomyces pombe (strain 972 / ATCC 24843) OX=284812 GN=ssb2 PE=1 SV=1 - [RFA2_SCHPO]	7.47941	32.97	4	4	6.17442	12.19	2	2	11.4503	22.94	3	5	14.1398	29.75	3	4						O94319	297	32.5479	5.43994	Protein transport protein sec13 OS=Schizosaccharomyces pombe (strain 972 / ATCC 24843) OX=284812 GN=sec13 PE=1 SV=1 - [SEC13_SCHPO]	13.3037	16.84	4	5	12.1611	14.48	3	4
Q9USN3	777	85.8193	6.20166	Probable U3 small nucleolar RNA-associated protein 13 OS=Schizosaccharomyces pombe (strain 972 / ATCC 24843) OX=284812 GN=utp13 PE=3 SV=3 - [UTP13_SCHPO]	4.75771	2.57	1	2	4.2577	3.6	2	2	8.34123	7.08	2	2	16.0518	9.78	5	6						O14121	551	61.636	8.93896	Probable NADH-ubiquinone oxidoreductase C3A11.07, mitochondrial OS=Schizosaccharomyces pombe (strain 972 / ATCC 24843) OX=284812 GN=SPAC3A11.07 PE=3 SV=1 - [NDH1_SCHPO]	7.86947	8.71	2	2	15.4775	13.79	4	4
Q9URW9	496	53.9937	5.57959	Putative aldehyde dehydrogenase-like protein C922.07c OS=Schizosaccharomyces pombe (strain 972 / ATCC 24843) OX=284812 GN=SPAC922.07c PE=3 SV=1 - [YLX7_SCHPO]	1.67183	2.22	1	1	2.42677	5.04	2	2					4.26449	5.04	2	2	1.6351	2.22	1	1		Q10342	719	81.2	8.17725	Protein sda1 OS=Schizosaccharomyces pombe (strain 972 / ATCC 24843) OX=284812 GN=sda1 PE=3 SV=2 - [SDA1_SCHPO]	14.3255	14.05	5	5	19.0308	9.18	3	4
O14031	851	96.2403	9.34912	Glutathione transporter 1 OS=Schizosaccharomyces pombe (strain 972 / ATCC 24843) OX=284812 GN=pgt1 PE=1 SV=1 - [PGT1_SCHPO]	6.06923	3.53	2	2	5.92536	3.53	2	2					10.7783	5.99	3	4	6.46204	5.99	3	3		O94265	506	55.7179	6.97607	Putative hydroxymethylpyrimidine/phosphomethylpyrimidine kinase 1 OS=Schizosaccharomyces pombe (strain 972 / ATCC 24843) OX=284812 GN=SPBP8B7.17c PE=3 SV=1 - [THI21_SCHPO]	15.436	16.4	6	6	8.64085	8.89	4	4
O14027	296	31.3832	6.26514	Probable pyridoxal 5'-phosphate synthase subunit PDX1 OS=Schizosaccharomyces pombe (strain 972 / ATCC 24843) OX=284812 GN=snz1 PE=1 SV=1 - [PDX1_SCHPO]	23.9774	21.96	5	11	5.77515	10.14	2	2	10.9559	13.51	3	4	8.2209	10.14	2	3	7.40633	13.51	3	3		O74363	695	79.0041	4.90674	G-patch and R3H domain-containing protein C30B4.02c OS=Schizosaccharomyces pombe (strain 972 / ATCC 24843) OX=284812 GN=SPBC30B4.02c PE=4 SV=1 - [YND2_SCHPO]	31.0145	16.12	9	11	8.00951	8.92	4	4
Q10490	1111	126.371	7.26904	Putative leucine--tRNA ligase, cytoplasmic OS=Schizosaccharomyces pombe (strain 972 / ATCC 24843) OX=284812 GN=lrs1 PE=1 SV=1 - [SYLC_SCHPO]	12.7435	8.55	5	5	7.32305	3.96	2	2	10.9924	5.22	3	3	4.79858	2.61	2	2	6.82048	4.68	3	3		P49373	293	32.7139	9.53955	Transcription elongation factor S-II OS=Schizosaccharomyces pombe (strain 972 / ATCC 24843) OX=284812 GN=tfs1 PE=3 SV=1 - [TFS2_SCHPO]	3.05737	4.78	1	1	10.9254	15.7	4	4
Q10353	192	22.2655	9.93506	Ribosome biogenesis protein rlp24 OS=Schizosaccharomyces pombe (strain 972 / ATCC 24843) OX=284812 GN=rlp24 PE=3 SV=1 - [RLP24_SCHPO]	2.72038	18.23	2	2	5.41146	18.23	2	2	5.83678	18.23	2	2	5.79645	18.23	2	2	5.54574	18.23	2	2		P32390	427	47.3436	6.16357	Actin-related protein 3 OS=Schizosaccharomyces pombe (strain 972 / ATCC 24843) OX=284812 GN=act2 PE=1 SV=1 - [ARP3_SCHPO]	9.21318	15.69	4	4	8.53758	15.69	4	4
Q9URX6	113	13.2531	10.2427	60S ribosomal protein L31 OS=Schizosaccharomyces pombe (strain 972 / ATCC 24843) OX=284812 GN=rpl31 PE=3 SV=1 - [RL31_SCHPO]	7.19163	20.35	2	3	4.19079	20.35	2	2	8.16582	20.35	2	4	3.43918	20.35	2	2	4.10541	13.27	1	1		P30666	879	97.4207	5.88428	DNA replication licensing factor mcm3 OS=Schizosaccharomyces pombe (strain 972 / ATCC 24843) OX=284812 GN=mcm3 PE=1 SV=2 - [MCM3_SCHPO]	25.44	14.68	8	8	13.3663	6.71	4	4
O13882	223	25.5848	10.3745	Putative 37S ribosomal protein S18, mitochondrial OS=Schizosaccharomyces pombe (strain 972 / ATCC 24843) OX=284812 GN=mrps18 PE=3 SV=1 - [RT18_SCHPO]	5.60897	13.9	2	2	5.96831	13	2	2	5.37592	13	2	2	6.11024	13	2	2	6.46427	13	2	2		P78965	464	49.9679	7.34229	Glutathione reductase OS=Schizosaccharomyces pombe (strain 972 / ATCC 24843) OX=284812 GN=pgr1 PE=3 SV=2 - [GSHR_SCHPO]	9.51817	11.64	3	3	12.4191	10.99	3	4
O36032	101	11.2536	6.771	Glutaredoxin-1 OS=Schizosaccharomyces pombe (strain 972 / ATCC 24843) OX=284812 GN=grx1 PE=3 SV=1 - [GLRX1_SCHPO]	2.86424	12.87	1	1	3.10124	12.87	1	2	2.74454	12.87	1	1	0	12.87	1	1						Q09689	395	44.9164	5.03369	Probable eukaryotic translation initiation factor 5 OS=Schizosaccharomyces pombe (strain 972 / ATCC 24843) OX=284812 GN=tif5 PE=3 SV=1 - [IF5_SCHPO]	4.04287	10.89	3	3	6.01757	11.65	3	4
Q9P7Q4	792	87.4987	6.65381	Vesicular-fusion protein sec18 OS=Schizosaccharomyces pombe (strain 972 / ATCC 24843) OX=284812 GN=sec18 PE=1 SV=1 - [SEC18_SCHPO]	8.09195	6.94	4	4	1.74754	3.54	2	2	1.77338	1.52	1	1	6.97338	4.55	3	3	2.74044	5.05	3	3		O42923	490	53.4449	9.36377	RNA-binding post-transcriptional regulator cip1 OS=Schizosaccharomyces pombe (strain 972 / ATCC 24843) OX=284812 GN=cip1 PE=1 SV=1 - [CIP1_SCHPO]	5.85215	2.45	1	2	7.72221	13.67	4	4
P09988	136	15.3475	11.2681	Histone H3.1/H3.2 OS=Schizosaccharomyces pombe (strain 972 / ATCC 24843) OX=284812 GN=hht1 PE=1 SV=2 - [H31_SCHPO]	1.79494	7.35	2	2	3.56163	7.35	2	2	3.5118	7.35	2	2	0	7.35	2	2	1.80091	7.35	2	2		Q10142	422	47.4132	8.44092	Inositol phosphorylceramide synthase catalytic subunit aur1 OS=Schizosaccharomyces pombe (strain 972 / ATCC 24843) OX=284812 GN=aur1 PE=1 SV=1 - [AUR1_SCHPO]	3.5021	9.72	3	3	7.56303	11.14	3	4
O94444	243	27.1227	5.07178	26S proteasome regulatory subunit rpn10 OS=Schizosaccharomyces pombe (strain 972 / ATCC 24843) OX=284812 GN=rpn10 PE=1 SV=1 - [RPN10_SCHPO]	4.88192	11.11	2	2	4.61035	11.11	2	2	4.76731	11.11	2	2	5.92847	11.11	2	2	5.32919	11.11	2	2		Q9UT57	608	67.6377	5.30029	Probable cytosolic Fe-S cluster assembly factor SPAC806.02c OS=Schizosaccharomyces pombe (strain 972 / ATCC 24843) OX=284812 GN=SPAC806.02c PE=3 SV=1 - [CFD1_SCHPO]	15.4808	10.69	4	5	11.6182	9.7	4	4
O42661	117	13.0812	11.0044	Small nuclear ribonucleoprotein Sm D1 OS=Schizosaccharomyces pombe (strain 972 / ATCC 24843) OX=284812 GN=smd1 PE=1 SV=1 - [SMD1_SCHPO]	5.60927	28.21	2	2	5.34712	28.21	2	2	8.32857	28.21	2	3	7.73761	28.21	2	3	8.95124	39.32	3	3		Q9P7Q4	792	87.4987	6.65381	Vesicular-fusion protein sec18 OS=Schizosaccharomyces pombe (strain 972 / ATCC 24843) OX=284812 GN=sec18 PE=1 SV=1 - [SEC18_SCHPO]	15.2556	9.09	5	5	10.6705	6.69	4	4
O14295	333	36.7911	7.21045	Pyridoxal reductase OS=Schizosaccharomyces pombe (strain 972 / ATCC 24843) OX=284812 GN=plr1 PE=1 SV=1 - [PLR1_SCHPO]	2.53177	9.61	3	3	2.16737	6.01	2	2	15.2989	24.32	6	8	3.47813	9.01	3	4	0	3.9	1	1		Q9Y7P6	574	62.8069	8.71924	Meiotically up-regulated gene 72 protein OS=Schizosaccharomyces pombe (strain 972 / ATCC 24843) OX=284812 GN=mug72 PE=1 SV=1 - [MUG72_SCHPO]	3.5606	3.83	1	1	15.4978	11.67	4	4
Q09859	170	19.4247	6.68311	Probable peptide methionine sulfoxide reductase OS=Schizosaccharomyces pombe (strain 972 / ATCC 24843) OX=284812 GN=mxr1 PE=3 SV=2 - [MSRA_SCHPO]	2.91332	8.82	1	1	2.45499	14.12	2	2	2.63441	8.82	1	1	2.77184	8.82	1	1	0	5.29	1	1		O13801	604	66.3541	7.34229	Uncharacterized RNA-binding protein C17H9.04c OS=Schizosaccharomyces pombe (strain 972 / ATCC 24843) OX=284812 GN=SPAC17H9.04c PE=1 SV=1 - [YE04_SCHPO]	8.1667	6.95	3	3	13.8637	9.11	4	4
Q9UTA6	303	33.8284	5.73193	Uncharacterized hydrolase C25B8.12c OS=Schizosaccharomyces pombe (strain 972 / ATCC 24843) OX=284812 GN=SPAC25B8.12c PE=1 SV=1 - [YL8C_SCHPO]	4.18308	17.16	3	4	5.73188	8.58	2	2	12.5458	26.07	5	7	10.1247	21.78	4	4	4.5136	11.88	2	2		O60080	595	67.4089	9.30518	ATP-dependent RNA helicase dbp9 OS=Schizosaccharomyces pombe (strain 972 / ATCC 24843) OX=284812 GN=dbp9 PE=3 SV=1 - [DBP9_SCHPO]					10.9233	11.26	4	4
O42854	1611	170.423	5.80811	SH3 domain-containing protein C23A1.17 OS=Schizosaccharomyces pombe (strain 972 / ATCC 24843) OX=284812 GN=SPAC23A1.17 PE=1 SV=1 - [YFHH_SCHPO]	12.877	3.97	3	4	4.70294	3.1	2	2	7.41654	2.67	2	2	6.21817	2.55	2	2						O59795	633	72.1381	5.57959	Protein CASP OS=Schizosaccharomyces pombe (strain 972 / ATCC 24843) OX=284812 GN=coy1 PE=3 SV=1 - [CASP_SCHPO]	3.05313	2.37	1	1	14.9799	11.22	4	4
Q9UUG5	184	19.9847	5.09717	Myosin regulatory light chain 1 OS=Schizosaccharomyces pombe (strain 972 / ATCC 24843) OX=284812 GN=rlc1 PE=1 SV=1 - [MLR1_SCHPO]	3.33265	10.33	1	1	6.37969	33.7	2	2					3.47467	10.33	1	1	3.2541	10.33	1	1		O74496	240	27.081	5.5415	Coatomer subunit delta OS=Schizosaccharomyces pombe (strain 972 / ATCC 24843) OX=284812 GN=ret2 PE=3 SV=1 - [COPD_SCHPO]	11.3926	10.83	3	4	12.7287	10.83	3	4
O13722	450	49.166	9.17334	Transcription initiation factor TFIID subunit 12 OS=Schizosaccharomyces pombe (strain 972 / ATCC 24843) OX=284812 GN=taf12 PE=1 SV=1 - [TAF12_SCHPO]	5.45661	7.11	2	2	4.85658	7.11	2	2	2.3281	2.44	1	1	6.43455	7.11	2	2	6.63418	7.11	2	2		Q9C0V4	749	82.161	9.08545	Uncharacterized protein PB7E8.02 OS=Schizosaccharomyces pombe (strain 972 / ATCC 24843) OX=284812 GN=SPBPB7E8.02 PE=4 SV=1 - [YOM2_SCHPO]	9.91892	9.48	3	3	12.2483	10.81	4	4
O14279	154	17.8941	9.53955	Ribosomal RNA-processing protein 14-N OS=Schizosaccharomyces pombe (strain 972 / ATCC 24843) OX=284812 GN=rrp14n PE=1 SV=1 - [RR14N_SCHPO]	2.90117	10.39	1	1	5.46403	22.08	2	2	4.77501	22.08	2	2	3.29312	22.08	2	2	5.55905	22.08	2	2		O94416	540	61.5738	5.40186	Transcription initiation factor IIF subunit alpha OS=Schizosaccharomyces pombe (strain 972 / ATCC 24843) OX=284812 GN=tfg1 PE=1 SV=2 - [T2FA_SCHPO]					12.1721	10.37	4	4
Q9P7F8	329	36.5242	5.05908	ATPase get3 OS=Schizosaccharomyces pombe (strain 972 / ATCC 24843) OX=284812 GN=get3 PE=1 SV=1 - [GET3_SCHPO]	0	3.04	1	1	4.02016	7.9	2	2	2.46886	4.86	1	1	3.88874	13.68	3	3	11.3416	14.29	3	4		Q9UTR1	1018	114.597	5.43994	DNA repair/transcription protein mms19 OS=Schizosaccharomyces pombe (strain 972 / ATCC 24843) OX=284812 GN=mms19 PE=1 SV=1 - [MMS19_SCHPO]	10.9557	6.29	4	4	10.19	5.3	4	4
O13791	433	49.1072	4.97021	Protein slt1 OS=Schizosaccharomyces pombe (strain 972 / ATCC 24843) OX=284812 GN=slt1 PE=1 SV=3 - [SLT1_SCHPO]	3.57343	6	1	1	3.69939	14.78	2	2	14.1978	17.55	3	4	8.97156	6	1	2	7.49138	14.78	2	2		O94529	512	57.4214	4.52588	FACT complex subunit pob3 OS=Schizosaccharomyces pombe (strain 972 / ATCC 24843) OX=284812 GN=pob3 PE=3 SV=1 - [POB3_SCHPO]					15.6827	9.96	3	4
O13754	358	40.5055	6.0874	Hsp70/Hsp90 co-chaperone cns1 OS=Schizosaccharomyces pombe (strain 972 / ATCC 24843) OX=284812 GN=cns1 PE=3 SV=1 - [CNS1_SCHPO]	4.10258	10.34	3	3	4.23855	5.59	2	2					6.4435	10.34	3	3	11.3414	17.04	3	4		Q9P768	583	64.0409	7.81104	Uncharacterized amino-acid permease P7G5.06 OS=Schizosaccharomyces pombe (strain 972 / ATCC 24843) OX=284812 GN=SPAP7G5.06 PE=3 SV=1 - [YI26_SCHPO]	13.5894	6.69	2	3	10.3147	9.61	4	4
Q9P4X3	520	59.7211	9.53955	Probable U3 small nucleolar RNA-associated protein 7 OS=Schizosaccharomyces pombe (strain 972 / ATCC 24843) OX=284812 GN=utp7 PE=3 SV=1 - [UTP7_SCHPO]	3.50366	3.65	1	1	7.5186	7.12	2	2	4.01729	3.65	1	1	6.21784	8.65	2	2						O74536	576	65.9536	7.95752	SNF1-like protein kinase ssp2 OS=Schizosaccharomyces pombe (strain 972 / ATCC 24843) OX=284812 GN=ssp2 PE=1 SV=1 - [SNF1_SCHPO]	8.58143	6.94	3	3	12.7477	7.64	3	4
Q10163	147	15.4661	10.1987	Small nuclear ribonucleoprotein-associated protein B OS=Schizosaccharomyces pombe (strain 972 / ATCC 24843) OX=284812 GN=smb1 PE=1 SV=1 - [RSMB_SCHPO]	5.65703	16.33	2	2	5.26163	16.33	2	2	4.43441	25.85	3	3	8.70115	17.01	3	4	8.96362	17.01	3	4		O74879	634	72.1943	6.60986	Ribosome biogenesis protein enp2 homolog OS=Schizosaccharomyces pombe (strain 972 / ATCC 24843) OX=284812 GN=enp2 PE=1 SV=1 - [NOL10_SCHPO]	2.86674	2.68	1	1	10.7043	9.31	3	4
Q9UTK0	388	43.8472	8.26514	20S-pre-rRNA D-site endonuclease nob1 OS=Schizosaccharomyces pombe (strain 972 / ATCC 24843) OX=284812 GN=nob1 PE=3 SV=1 - [NOB1_SCHPO]	1.82528	4.9	1	1	7.74877	5.15	1	2	10.8518	10.05	2	3					6.47913	5.15	1	2		Q9UTH9	617	69.6553	7.72314	tRNA-dihydrouridine(47) synthase [NAD(P)(+)] OS=Schizosaccharomyces pombe (strain 972 / ATCC 24843) OX=284812 GN=dus3 PE=3 SV=1 - [DUS3_SCHPO]	6.97383	6.97	3	3	12.3041	9.24	4	4
O14242	309	33.9766	6.40479	Putative pyridoxal kinase C6F6.11c OS=Schizosaccharomyces pombe (strain 972 / ATCC 24843) OX=284812 GN=SPAC6F6.11c PE=3 SV=2 - [YELB_SCHPO]	7.53113	14.56	3	3	2.29587	9.39	2	2	2.65843	4.53	1	1	2.27908	13.92	3	3	4.55773	9.06	2	2		Q9UTP9	735	83.6196	7.62061	ATP-dependent RNA helicase dbp4 OS=Schizosaccharomyces pombe (strain 972 / ATCC 24843) OX=284812 GN=dbp4 PE=1 SV=1 - [DBP4_SCHPO]					10.8816	8.98	4	4
O14179	246	28.0577	8.57275	Ribosome maturation protein sdo1 OS=Schizosaccharomyces pombe (strain 972 / ATCC 24843) OX=284812 GN=sdo1 PE=3 SV=1 - [SDO1_SCHPO]	2.76562	8.94	1	1	5.1035	12.2	2	2	4.12401	15.04	3	3	5.44603	12.2	2	2	3.95769	8.94	1	1		Q9P6R9	887	102.71	8.5874	Pre-mRNA-splicing factor cwf22 OS=Schizosaccharomyces pombe (strain 972 / ATCC 24843) OX=284812 GN=cwf22 PE=1 SV=3 - [CWC22_SCHPO]	15.4	8.68	5	5	14.1765	8	4	4
O13982	399	43.4037	4.50049	Uncharacterized WD repeat-containing protein C25H1.08c OS=Schizosaccharomyces pombe (strain 972 / ATCC 24843) OX=284812 GN=SPAC25H1.08c PE=4 SV=1 - [YEC8_SCHPO]	6.99079	9.02	2	2	7.38386	9.02	2	2	7.03146	9.02	2	2										P40976	1419	156.797	6.44287	L-2-aminoadipate reductase OS=Schizosaccharomyces pombe (strain 972 / ATCC 24843) OX=284812 GN=lys1 PE=1 SV=3 - [LYS2_SCHPO]	13.9034	6.98	7	7	9.80948	3.95	4	4
Q10099	339	38.5395	5.37646	Nucleoporin seh1 OS=Schizosaccharomyces pombe (strain 972 / ATCC 24843) OX=284812 GN=seh1 PE=1 SV=1 - [SEH1_SCHPO]	3.54322	10.32	2	2	5.52023	10.32	2	2					5.56523	10.32	2	2	6.04595	10.32	2	2		O60161	710	79.071	8.14795	U3 small nucleolar RNA-associated protein 4 OS=Schizosaccharomyces pombe (strain 972 / ATCC 24843) OX=284812 GN=utp4 PE=3 SV=1 - [UTP4_SCHPO]	11.5969	3.94	1	2	11.7801	8.31	4	4
Q10318	598	63.8855	8.42627	Putative dihydroxy-acid dehydratase, mitochondrial OS=Schizosaccharomyces pombe (strain 972 / ATCC 24843) OX=284812 GN=SPAC17G8.06c PE=2 SV=1 - [ILV3_SCHPO]	7.71677	18.39	5	5	8.6282	9.2	2	2	17.0245	19.73	5	6	13.5925	14.55	4	4	6.28258	5.35	2	2		O14232	1117	126.111	6.66846	ATP-dependent RNA helicase mtr4 OS=Schizosaccharomyces pombe (strain 972 / ATCC 24843) OX=284812 GN=mtr4 PE=1 SV=1 - [MTR4_SCHPO]	3.16585	3.85	2	2	9.88869	5.28	4	4
Q10315	199	22.2221	5.88428	Transcription regulator complex subunit bur6 OS=Schizosaccharomyces pombe (strain 972 / ATCC 24843) OX=284812 GN=bur6 PE=3 SV=1 - [BUR6_SCHPO]	9.80005	9.05	1	2	8.00118	9.05	1	2	9.20387	9.05	1	2	8.47905	9.05	1	2						O13849	1002	114.164	5.49072	Carboxypeptidase Y OS=Schizosaccharomyces pombe (strain 972 / ATCC 24843) OX=284812 GN=cpy1 PE=1 SV=1 - [CBPY_SCHPO]	16.1208	7.39	5	6	13.7385	5.49	3	4
Q10234	387	43.9304	9.21729	Probable 37S ribosomal protein S5, mitochondrial OS=Schizosaccharomyces pombe (strain 972 / ATCC 24843) OX=284812 GN=mrp5 PE=1 SV=1 - [RT05_SCHPO]	3.25064	6.2	2	2	2.70125	5.17	2	2	4.69924	9.3	3	3	6.1645	7.75	3	3	4.29763	7.75	3	4		Q09903	754	85.3995	5.75732	ATP-dependent RNA helicase drs1 OS=Schizosaccharomyces pombe (strain 972 / ATCC 24843) OX=284812 GN=drs1 PE=3 SV=1 - [DRS1_SCHPO]					9.47035	6.76	4	4
Q10241	223	26.2879	9.87646	Mismatch-binding protein cmb1 OS=Schizosaccharomyces pombe (strain 972 / ATCC 24843) OX=284812 GN=cmb1 PE=1 SV=1 - [CMB1_SCHPO]	3.23827	15.25	2	2	3.4473	15.25	2	2	15.442	20.18	3	6	11.1045	20.18	3	4	5.88984	20.18	3	3		Q09736	495	56.2948	8.73389	Lanosterol 14-alpha demethylase erg11 OS=Schizosaccharomyces pombe (strain 972 / ATCC 24843) OX=284812 GN=erg11 PE=1 SV=1 - [CP51_SCHPO]	9.46672	4.65	2	3	8.64597	6.26	3	4
O13917	206	23.5571	5.89697	Hypoxanthine-guanine phosphoribosyltransferase OS=Schizosaccharomyces pombe (strain 972 / ATCC 24843) OX=284812 GN=hpt1 PE=3 SV=1 - [HPRT_SCHPO]	6.52218	16.5	2	2	6.33292	16.5	2	2	6.43589	16.5	2	2	8.22009	30.58	3	3	7.27735	16.5	2	2		O42998	1919	217.553	6.49365	Pof6 interactor protein 1 OS=Schizosaccharomyces pombe (strain 972 / ATCC 24843) OX=284812 GN=sip1 PE=1 SV=1 - [SIP1_SCHPO]	24.0835	4.79	6	7	13.8183	4.01	4	4
Q9US05	452	51.5343	4.88135	Protein bfr2 OS=Schizosaccharomyces pombe (strain 972 / ATCC 24843) OX=284812 GN=bfr2 PE=1 SV=1 - [BFR2_SCHPO]	2.92998	14.16	4	4	6.6127	6.19	2	2	2.91015	3.98	1	1	8.30825	14.16	4	4	9.68154	10.18	3	3		O42668	1039	119.077	6.3667	Tetratricopeptide repeat protein 1 OS=Schizosaccharomyces pombe (strain 972 / ATCC 24843) OX=284812 GN=tpr1 PE=1 SV=1 - [TPR1_SCHPO]	2.76903	1.15	1	1	9.78939	5.49	4	4
Q9UT37	140	15.2613	10.5649	Mitochondrial import inner membrane translocase subunit tim14 OS=Schizosaccharomyces pombe (strain 972 / ATCC 24843) OX=284812 GN=pam18 PE=3 SV=1 - [TIM14_SCHPO]	6.15266	21.43	2	2	6.58607	21.43	2	2	3.05415	12.86	1	1	6.00793	21.43	2	2	7.32526	21.43	2	2		Q9P3A9	773	86.6258	6.94678	Uncharacterized protein C1565.05 OS=Schizosaccharomyces pombe (strain 972 / ATCC 24843) OX=284812 GN=SPAC1565.05 PE=4 SV=1 - [YIL5_SCHPO]	2.80179	2.2	1	2	9.45173	5.43	3	4
P87126	388	44.2537	5.69385	Pre-mRNA-splicing factor cwf2 OS=Schizosaccharomyces pombe (strain 972 / ATCC 24843) OX=284812 GN=cwf2 PE=1 SV=2 - [CWC2_SCHPO]	8.53577	10.57	3	3	6.36789	7.99	2	2	6.45428	10.57	3	3	11.9792	19.07	4	4	11.1852	16.24	4	4		O94267	1019	116.379	5.26221	FACT complex subunit spt16 OS=Schizosaccharomyces pombe (strain 972 / ATCC 24843) OX=284812 GN=spt16 PE=1 SV=1 - [SPT16_SCHPO]					6.23295	5.2	4	4
P87057	108	12.3532	9.5835	Non-histone chromosomal protein 6 OS=Schizosaccharomyces pombe (strain 972 / ATCC 24843) OX=284812 GN=nhp6 PE=3 SV=1 - [NHP6_SCHPO]	8.85967	17.59	2	3	7.50704	17.59	2	2	14.7328	30.56	3	5	7.52878	17.59	2	2	6.98508	17.59	2	2		Q09140	1448	165.365	5.37646	UDP-glucose:glycoprotein glucosyltransferase OS=Schizosaccharomyces pombe (strain 972 / ATCC 24843) OX=284812 GN=gpt1 PE=1 SV=2 - [UGGG_SCHPO]	7.41777	2.49	2	2	10.0755	4.28	4	4
P87051	155	16.8536	6.78564	Peptidyl-prolyl cis-trans isomerase ppi1 OS=Schizosaccharomyces pombe (strain 972 / ATCC 24843) OX=284812 GN=ppi1 PE=1 SV=1 - [PPIL1_SCHPO]	6.2424	14.84	2	3	2.03352	14.84	2	2	1.92157	14.84	2	2	4.40622	7.74	1	2	2.04841	7.74	1	1		P78847	1647	186.294	5.65576	Nucleoporin nup186 OS=Schizosaccharomyces pombe (strain 972 / ATCC 24843) OX=284812 GN=nup186 PE=2 SV=2 - [NU186_SCHPO]	9.89462	2.13	2	3	13.9803	2.67	3	4
O42643	1168	131.41	7.18115	Pre-mRNA-splicing factor ATP-dependent RNA helicase prp22 OS=Schizosaccharomyces pombe (strain 972 / ATCC 24843) OX=284812 GN=prp22 PE=1 SV=1 - [PRP22_SCHPO]	1.94639	1.03	1	1	4.69222	2.83	2	2	2.28168	1.03	1	1	5.91456	6.16	4	4	15.819	6.85	5	5		Q9USK8	2410	271.934	5.71924	Cell wall alpha-1,3-glucan synthase ags1 OS=Schizosaccharomyces pombe (strain 972 / ATCC 24843) OX=284812 GN=ags1 PE=1 SV=3 - [AGS1_SCHPO]	8.00014	1.74	2	2	13.2629	3.53	4	4
O13896	109	12.8068	5.05908	DNA-directed RNA polymerase III subunit RPC10 OS=Schizosaccharomyces pombe (strain 972 / ATCC 24843) OX=284812 GN=rpc11 PE=3 SV=1 - [RPC10_SCHPO]	8.92342	45.87	3	4	3.69158	22.02	2	2	2.35548	13.76	1	1	4.37562	22.02	2	2	4.15858	22.02	2	2		Q9Y7M4	93	10.6585	4.88135	Probable U6 snRNA-associated Sm-like protein LSm3 OS=Schizosaccharomyces pombe (strain 972 / ATCC 24843) OX=284812 GN=lsm3 PE=1 SV=2 - [LSM3_SCHPO]	5.54837	26.88	2	2	13.0048	46.24	2	3
Q9UTE2	312	36.2212	6.80029	Probable oxygen-dependent coproporphyrinogen-III oxidase OS=Schizosaccharomyces pombe (strain 972 / ATCC 24843) OX=284812 GN=hem13 PE=3 SV=1 - [HEM6_SCHPO]	2.52234	6.41	1	1	4.66019	6.41	1	2	2.33106	6.41	1	1	1.9265	6.41	1	1						Q9P370	124	14.1392	9.05615	Zinc finger protein bud20 OS=Schizosaccharomyces pombe (strain 972 / ATCC 24843) OX=284812 GN=bud20 PE=3 SV=1 - [BUD20_SCHPO]	19.0009	47.58	4	4	10.6326	45.97	3	3
Q9UTE4	234	25.8853	5.45264	Uncharacterized glutaminase C222.08c OS=Schizosaccharomyces pombe (strain 972 / ATCC 24843) OX=284812 GN=SPAC222.08c PE=3 SV=1 - [YFM8_SCHPO]	17.1761	29.06	3	5	6.06951	10.26	1	2	16.2165	38.89	4	4	26.4525	44.87	6	9	10.7049	10.26	1	3		G2TRN4	104	12.1961	6.25244	Enhancer of rudimentary homolog 1 OS=Schizosaccharomyces pombe (strain 972 / ATCC 24843) OX=284812 GN=erh1 PE=1 SV=1 - [ERH_SCHPO]	8.85376	38.46	2	3	7.51275	32.69	2	3
Q09704	329	36.6646	4.95752	Exosome complex component rrp4 OS=Schizosaccharomyces pombe (strain 972 / ATCC 24843) OX=284812 GN=rrp4 PE=3 SV=1 - [RRP4_SCHPO]	5.4147	10.03	2	2	5.11552	10.03	2	2	8.49564	18.24	3	3	5.35691	10.03	2	2	9.37179	18.24	3	3		P17478	110	11.1134	4.00537	60S acidic ribosomal protein P2-beta OS=Schizosaccharomyces pombe (strain 972 / ATCC 24843) OX=284812 GN=rpp202 PE=1 SV=1 - [RLA4_SCHPO]	11.8797	50.91	3	4	7.91965	22.73	2	3
Q09694	368	41.3665	8.27979	Saccharopine dehydrogenase [NAD(+), L-lysine-forming] OS=Schizosaccharomyces pombe (strain 972 / ATCC 24843) OX=284812 GN=lys3 PE=1 SV=2 - [LYS1_SCHPO]	4.48354	7.61	2	2	2.93561	7.34	2	2	4.70969	7.34	2	2	10.4481	16.03	4	4	4.02512	5.16	2	2		O74690	125	13.5263	7.28369	13 kDa ribonucleoprotein-associated protein OS=Schizosaccharomyces pombe (strain 972 / ATCC 24843) OX=284812 GN=snu13 PE=3 SV=1 - [SNU13_SCHPO]	11.48	42.4	2	3	9.5406	50.4	3	3
Q09727	161	18.9653	9.86182	54S ribosomal protein L23, mitochondrial OS=Schizosaccharomyces pombe (strain 972 / ATCC 24843) OX=284812 GN=mrp20 PE=3 SV=1 - [MRP20_SCHPO]	2.86612	12.42	1	1	6.19817	21.12	2	2	12.3219	30.43	3	4										Q9UU78	109	11.2096	4.11963	60S acidic ribosomal protein P1-alpha 5 OS=Schizosaccharomyces pombe (strain 972 / ATCC 24843) OX=284812 GN=rpp103 PE=1 SV=1 - [RLA5_SCHPO]	11.7686	49.54	2	3	11.0266	49.54	2	3
Q10055	394	44.6777	5.36377	ATP-dependent RNA helicase fal1 OS=Schizosaccharomyces pombe (strain 972 / ATCC 24843) OX=284812 GN=tif412 PE=1 SV=1 - [FAL1_SCHPO]	6.08331	4.82	1	2	3.8958	4.82	1	2	5.09522	8.88	2	2	8.63677	11.68	3	3	16.583	14.21	4	6		O74857	330	36.8485	5.10986	DNA-directed RNA polymerase III subunit rpc4 OS=Schizosaccharomyces pombe (strain 972 / ATCC 24843) OX=284812 GN=rpc53 PE=2 SV=1 - [RPC4_SCHPO]	15.9093	44.85	9	9	9.71576	18.79	3	3
Q09892	349	40.1964	5.69385	Mitogen-activated protein kinase sty1 OS=Schizosaccharomyces pombe (strain 972 / ATCC 24843) OX=284812 GN=sty1 PE=1 SV=1 - [HOG1_SCHPO]	2.81554	3.44	1	1	2.75139	8.02	2	2					7.80595	18.62	4	4	7.43181	13.47	3	3		O59821	181	19.8772	7.97217	Exosome complex component csl4 OS=Schizosaccharomyces pombe (strain 972 / ATCC 24843) OX=284812 GN=csl4 PE=3 SV=2 - [CSL4_SCHPO]	11.4035	26.52	3	3	10.3967	32.04	3	3
Q09676	219	24.7008	6.12549	Probable phosphatase SPAC5H10.03 OS=Schizosaccharomyces pombe (strain 972 / ATCC 24843) OX=284812 GN=SPAC5H10.03 PE=3 SV=1 - [YA03_SCHPO]	2.58398	5.94	1	1	5.04351	17.35	2	2	6.56336	22.37	2	2					3.56274	22.37	2	2		O14225	152	17.5182	9.24658	Mitochondrial import receptor subunit tom20 OS=Schizosaccharomyces pombe (strain 972 / ATCC 24843) OX=284812 GN=tom20 PE=3 SV=1 - [TOM20_SCHPO]	11.1812	32.89	3	3	11.5757	34.21	3	3
O94617	475	53.088	6.96143	Probable UDP-N-acetylglucosamine pyrophosphorylase OS=Schizosaccharomyces pombe (strain 972 / ATCC 24843) OX=284812 GN=uap1 PE=1 SV=1 - [UAP1_SCHPO]	1.7742	3.37	1	1	5.53876	7.79	2	2	2.49347	4	1	1	5.14892	7.37	2	2	9.3293	10.11	3	3		O74891	190	21.6722	5.0083	Probable coatomer subunit zeta OS=Schizosaccharomyces pombe (strain 972 / ATCC 24843) OX=284812 GN=ret3 PE=3 SV=1 - [COPZ_SCHPO]	25.5821	35.26	7	9	5.61629	5.79	2	3
Q9HGM5	453	50.7399	8.54346	ATP-dependent RNA helicase dbp8 OS=Schizosaccharomyces pombe (strain 972 / ATCC 24843) OX=284812 GN=dbp8 PE=3 SV=1 - [DBP8_SCHPO]	4.57208	4.86	1	2	6.31165	7.95	2	2	4.36722	7.95	2	2	2.72906	7.28	2	2	6.3731	8.39	2	2		Q7LL14	111	12.6587	9.56885	Probable U2 small nuclear ribonucleoprotein B'' OS=Schizosaccharomyces pombe (strain 972 / ATCC 24843) OX=284812 GN=msl1 PE=1 SV=1 - [RU2B_SCHPO]	11.1738	35.14	3	4	6.79818	35.14	3	3
O60124	299	31.9937	4.55127	Exosome complex component rrp42 OS=Schizosaccharomyces pombe (strain 972 / ATCC 24843) OX=284812 GN=rrp42 PE=3 SV=1 - [RRP42_SCHPO]	9.14875	14.05	3	3	6.35346	9.36	2	2	3.36742	5.35	1	1	6.22831	9.36	2	2	6.05994	8.7	2	2		Q09176	216	25.014	7.34229	Splicing factor U2AF 23 kDa subunit OS=Schizosaccharomyces pombe (strain 972 / ATCC 24843) OX=284812 GN=SPAP8A3.06 PE=1 SV=2 - [U2AF1_SCHPO]	13.9919	25	3	3	14.3751	27.31	3	3
O60122	354	37.5326	6.52197	Anthranilate phosphoribosyltransferase OS=Schizosaccharomyces pombe (strain 972 / ATCC 24843) OX=284812 GN=trp4 PE=3 SV=1 - [TRPD_SCHPO]	11.1202	16.1	3	4	5.55622	11.3	2	2					6.62769	12.99	3	4	9.25867	15.54	3	3		O43034	116	13.5117	5.8335	Uncharacterized protein C3B9.05 OS=Schizosaccharomyces pombe (strain 972 / ATCC 24843) OX=284812 GN=SPBC3B9.05 PE=4 SV=2 - [YGU5_SCHPO]	1.69917	7.76	1	1	7.85411	32.76	3	3
O43051	827	95.0937	6.22705	Probable nucleolar complex protein 14 OS=Schizosaccharomyces pombe (strain 972 / ATCC 24843) OX=284812 GN=nop14 PE=1 SV=1 - [NOP14_SCHPO]	2.7006	1.93	1	1	3.14301	3.02	2	2	6.33372	6.77	3	3	5.5388	4.47	2	2	6.49593	4.47	2	2		O60147	175	20.555	9.75928	Uncharacterized protein C18H10.17c OS=Schizosaccharomyces pombe (strain 972 / ATCC 24843) OX=284812 GN=SPBC18H10.17c PE=4 SV=1 - [YNSH_SCHPO]	4.55577	21.14	3	3	4.69018	18.86	3	3
O43042	326	37.1717	9.74463	54S ribosomal protein L3, mitochondrial OS=Schizosaccharomyces pombe (strain 972 / ATCC 24843) OX=284812 GN=mrpl3 PE=3 SV=1 - [RM03_SCHPO]	1.69769	3.07	1	1	6.57466	10.43	2	2	5.23338	11.35	3	3	4.79184	7.67	2	2	7.48836	11.35	3	3		CON_CASA2	207	24.3334	8.26514	SWISS-PROT:P02663 Alpha-S2-casein [Contains: Casocidin-1 - Bos taurus (Bovine).	8.5607	29.47	5	5	6.5665	18.84	3	3
O43036	173	19.3731	5.59229	DNA-directed RNA polymerase I subunit rpa43 OS=Schizosaccharomyces pombe (strain 972 / ATCC 24843) OX=284812 GN=rpa43 PE=1 SV=1 - [RPA43_SCHPO]	3.36006	13.87	2	2	6.44226	21.39	2	2	6.79424	34.68	3	3					5.48604	21.97	2	2		P78780	357	38.5259	6.90283	Probable aspartate-semialdehyde dehydrogenase OS=Schizosaccharomyces pombe (strain 972 / ATCC 24843) OX=284812 GN=SPCC1827.06c PE=1 SV=2 - [DHAS_SCHPO]	23.1364	24.09	6	8	9.93209	12.04	3	3
O74790	244	27.0818	4.88135	Monothiol glutaredoxin-4 OS=Schizosaccharomyces pombe (strain 972 / ATCC 24843) OX=284812 GN=grx4 PE=1 SV=1 - [GLRX4_SCHPO]	10.4721	29.92	4	4	2.96454	15.16	2	2	2.4769	9.43	1	1	12.1232	29.51	4	5	1.72868	5.74	1	1		Q9UT09	372	40.6128	7.2251	Phospho-2-dehydro-3-deoxyheptonate aldolase, tyrosine-inhibited OS=Schizosaccharomyces pombe (strain 972 / ATCC 24843) OX=284812 GN=aro4 PE=3 SV=1 - [AROG_SCHPO]	22.031	29.3	8	10	7.73674	9.14	3	3
Q9P7R9	790	92.5784	6.16357	Pre-mRNA-splicing factor cwf3 OS=Schizosaccharomyces pombe (strain 972 / ATCC 24843) OX=284812 GN=cwf3 PE=1 SV=1 - [SYF1_SCHPO]	0	2.28	2	2	2.67729	4.3	2	2	1.74179	1.01	1	1	2.12699	2.53	2	2	1.75618	2.15	2	2		Q8WZK3	138	15.7681	8.11865	Dual specificity phosphatase ibp1 OS=Schizosaccharomyces pombe (strain 972 / ATCC 24843) OX=284812 GN=ibp1 PE=1 SV=1 - [IBP1_SCHPO]	4.22296	13.77	1	1	2.83342	28.99	3	3
Q9P7L8	217	24.971	9.77393	Pre-mRNA-splicing factor sap62 OS=Schizosaccharomyces pombe (strain 972 / ATCC 24843) OX=284812 GN=sap62 PE=1 SV=1 - [SAP62_SCHPO]	6.9149	21.66	3	3	4.86232	12.44	2	2	5.26054	12.44	2	2					4.92323	12.44	2	2		Q10215	142	16.1753	9.0708	Putative thiosulfate sulfurtransferase, mitochondrial OS=Schizosaccharomyces pombe (strain 972 / ATCC 24843) OX=284812 GN=SPAC4H3.07c PE=3 SV=2 - [RDL_SCHPO]	2.78647	9.86	1	1	8.80321	28.87	3	3
Q01475	190	21.266	6.18896	Small COPII coat GTPase sar1 OS=Schizosaccharomyces pombe (strain 972 / ATCC 24843) OX=284812 GN=sar1 PE=1 SV=1 - [SAR1_SCHPO]	9.50277	18.95	3	4	3.71956	12.11	2	2					7.97853	24.74	4	5	27.2134	50	7	11		O74966	77	8.59861	8.41162	Small nuclear ribonucleoprotein G OS=Schizosaccharomyces pombe (strain 972 / ATCC 24843) OX=284812 GN=smg1 PE=1 SV=1 - [RUXG_SCHPO]	7.85658	28.57	2	3	6.89229	15.58	1	3
O60071	449	51.3337	5.80811	Uncharacterized protein C13G1.09 OS=Schizosaccharomyces pombe (strain 972 / ATCC 24843) OX=284812 GN=SPBC13G1.09 PE=1 SV=1 - [YBB9_SCHPO]	3.04655	3.56	1	1	4.42071	5.35	2	2	2.92055	3.56	1	1	6.7819	7.8	3	3	2.89855	5.35	2	2		Q8TFI0	103	11.9116	10.0669	Uncharacterized protein C1751.04 OS=Schizosaccharomyces pombe (strain 972 / ATCC 24843) OX=284812 GN=SPAC1751.04 PE=4 SV=2 - [YIB4_SCHPO]	9.66322	24.27	2	3	6.26042	28.16	3	3
O75001	760	85.5685	5.78271	DNA replication licensing factor mcm7 OS=Schizosaccharomyces pombe (strain 972 / ATCC 24843) OX=284812 GN=mcm7 PE=1 SV=1 - [MCM7_SCHPO]	5.53719	4.74	2	2	4.65109	3.29	2	2	6.69147	4.74	3	3	12.4017	11.97	6	6	8.58235	6.84	4	4		Q9P7J4	202	23.2676	4.81787	THO complex subunit mft1 OS=Schizosaccharomyces pombe (strain 972 / ATCC 24843) OX=284812 GN=mft1 PE=3 SV=1 - [MFT1_SCHPO]	12.7658	23.76	3	4	7.70344	12.87	2	3
O94268	608	68.8926	5.13525	25S rRNA (cytosine-C(5))-methyltransferase nop2 OS=Schizosaccharomyces pombe (strain 972 / ATCC 24843) OX=284812 GN=nop2 PE=1 SV=1 - [NOP2_SCHPO]	3.20862	4.11	2	2	7.91967	6.25	2	2	10.7654	8.72	3	3	5.42704	4.11	2	2	5.42498	5.1	2	3		O14209	421	47.5393	6.80029	Uncharacterized aminotransferase C6B12.04c OS=Schizosaccharomyces pombe (strain 972 / ATCC 24843) OX=284812 GN=SPAC6B12.04c PE=3 SV=1 - [YDT4_SCHPO]	24.2015	27.08	8	9	5.36272	9.74	3	3
O94296	1258	142.289	6.02393	Probable phospholipid-transporting ATPase C887.12 OS=Schizosaccharomyces pombe (strain 972 / ATCC 24843) OX=284812 GN=SPBC887.12 PE=3 SV=1 - [YOOC_SCHPO]	2.76212	1.91	1	1	5.61748	3.74	2	2					17.3106	7.87	6	6	14.4343	7.31	5	5		Q9Y7K8	258	29.8433	6.58057	Dehydrodolichyl diphosphate synthase complex subunit nus1 OS=Schizosaccharomyces pombe (strain 972 / ATCC 24843) OX=284812 GN=nus1 PE=1 SV=1 - [UPPS_SCHPO]	10.7247	21.71	4	4	5.35236	12.79	3	3
P87323	522	57.2045	6.90283	Response regulator mcs4 OS=Schizosaccharomyces pombe (strain 972 / ATCC 24843) OX=284812 GN=mcs4 PE=4 SV=1 - [MCS4_SCHPO]	9.2834	14.18	4	4	2.16436	5.75	2	2	4.86296	6.32	3	3	4.81321	6.7	3	3	2.60748	2.49	1	1		O14087	150	17.1286	9.20264	Single-stranded DNA-binding protein rim1, mitochondrial OS=Schizosaccharomyces pombe (strain 972 / ATCC 24843) OX=284812 GN=rim1 PE=2 SV=2 - [RIM1_SCHPO]	5.55593	18.67	2	2	7.04184	25.33	3	3
O74966	77	8.59861	8.41162	Small nuclear ribonucleoprotein G OS=Schizosaccharomyces pombe (strain 972 / ATCC 24843) OX=284812 GN=smg1 PE=1 SV=1 - [RUXG_SCHPO]	4.65624	15.58	1	2	4.45014	15.58	1	2	4.72812	15.58	1	2	4.59493	15.58	1	2	4.44411	15.58	1	2		Q09747	503	56.2698	5.79541	ATP-dependent RNA helicase dbp5 OS=Schizosaccharomyces pombe (strain 972 / ATCC 24843) OX=284812 GN=dbp5 PE=1 SV=1 - [DBP5_SCHPO]	23.0583	24.65	7	8	5.57187	8.75	3	3
P87157	533	59.4445	5.47803	Probable ADP-ribosylation factor-binding protein C25H2.16c OS=Schizosaccharomyces pombe (strain 972 / ATCC 24843) OX=284812 GN=SPBC25H2.16c PE=1 SV=1 - [YB0G_SCHPO]	4.26044	6.38	2	3	4.71804	6.94	2	2	2.0413	2.81	1	1	6.4486	6.94	2	2	6.12504	6.94	2	2		Q9P7F8	329	36.5242	5.05908	ATPase get3 OS=Schizosaccharomyces pombe (strain 972 / ATCC 24843) OX=284812 GN=get3 PE=1 SV=1 - [GET3_SCHPO]	12.9401	17.63	4	4	8.39211	14.29	3	3
O60167	649	72.94	5.56689	ENTH domain-containing protein C19F8.03c OS=Schizosaccharomyces pombe (strain 972 / ATCC 24843) OX=284812 GN=SPBC19F8.03c PE=1 SV=1 - [YHC3_SCHPO]	3.36533	3.7	1	1	6.1654	6.32	2	2	3.49494	3.7	2	2	7.40885	7.4	3	3						O36030	391	42.7492	5.41455	Uncharacterized WD repeat-containing protein C4F10.18 OS=Schizosaccharomyces pombe (strain 972 / ATCC 24843) OX=284812 GN=SPAC4F10.18 PE=1 SV=1 - [YEKI_SCHPO]	4.50694	12.28	2	2	11.4662	14.58	3	3
O94529	512	57.4214	4.52588	FACT complex subunit pob3 OS=Schizosaccharomyces pombe (strain 972 / ATCC 24843) OX=284812 GN=pob3 PE=3 SV=1 - [POB3_SCHPO]	0	4.49	1	1	7.98889	8.01	2	2	32.9745	28.71	8	10	10.0879	9.38	2	3	8.32038	9.38	2	2		O13991	369	41.4062	6.84424	Uncharacterized oxidoreductase C26H5.09c OS=Schizosaccharomyces pombe (strain 972 / ATCC 24843) OX=284812 GN=SPAC26H5.09c PE=2 SV=3 - [YEG9_SCHPO]	15.9034	23.04	6	8	2.27791	7.05	2	3
Q9P6R2	429	48.7043	4.52588	Uncharacterized protein C13E7.08c OS=Schizosaccharomyces pombe (strain 972 / ATCC 24843) OX=284812 GN=SPBC13E7.08c PE=3 SV=1 - [YOH8_SCHPO]	2.75761	4.43	1	1	6.20785	7.93	2	2	17.8479	13.52	3	5	5.48798	11.42	3	3	7.01312	7.93	2	2		P30821	202	21.8849	6.80029	P25 protein OS=Schizosaccharomyces pombe (strain 972 / ATCC 24843) OX=284812 GN=obr1 PE=1 SV=1 - [P25_SCHPO]	11.739	22.77	3	4	7.58975	17.33	2	3
O74374	554	60.5608	6.55127	Phosphoglucomutase OS=Schizosaccharomyces pombe (strain 972 / ATCC 24843) OX=284812 GN=SPBC32F12.10 PE=1 SV=1 - [PGM_SCHPO]	2.46429	9.21	3	3	2.35307	3.97	2	2	0	1.62	1	1	7.43436	11.55	4	4	4.5005	5.78	3	3		Q10436	235	26.9171	9.14404	Uncharacterized protein C12B10.02c OS=Schizosaccharomyces pombe (strain 972 / ATCC 24843) OX=284812 GN=SPAC12B10.02c PE=4 SV=1 - [YDE2_SCHPO]	7.67479	9.79	2	3	5.70057	22.55	3	3
O74370	217	25.6173	6.27783	Pre-mRNA-splicing factor cwf12 OS=Schizosaccharomyces pombe (strain 972 / ATCC 24843) OX=284812 GN=cwf12 PE=1 SV=1 - [ISY1_SCHPO]	2.26344	5.53	1	1	4.57612	11.52	2	2	7.1332	21.2	2	2	4.53927	11.52	2	2	2.79309	11.52	2	2		O60171	215	23.5114	4.77979	Transcription initiation factor TFIID subunit 10 OS=Schizosaccharomyces pombe (strain 972 / ATCC 24843) OX=284812 GN=taf10 PE=3 SV=1 - [TAF10_SCHPO]	14.9023	22.33	3	4	11.2232	15.81	2	3
Q9Y7X5	355	39.209	7.07861	UDP-glucose 4-epimerase uge1 OS=Schizosaccharomyces pombe (strain 972 / ATCC 24843) OX=284812 GN=uge1 PE=1 SV=1 - [UGE1_SCHPO]	2.37014	4.79	1	1	4.18694	8.17	2	2	1.76511	3.38	1	1	2.31544	4.79	1	1	2.90048	4.79	1	1		O74322	148	15.8609	4.64014	40S ribosomal protein S12-B OS=Schizosaccharomyces pombe (strain 972 / ATCC 24843) OX=284812 GN=rps1202 PE=3 SV=1 - [RS12B_SCHPO]	7.96349	22.3	2	2	10.8043	22.3	2	3
Q9HGN8	353	40.3084	6.94678	Survival factor 2 OS=Schizosaccharomyces pombe (strain 972 / ATCC 24843) OX=284812 GN=svf2 PE=3 SV=1 - [SVF2_SCHPO]	2.21489	3.97	1	1	5.17642	7.65	2	2					5.55344	7.65	2	2						Q10058	382	41.4757	5.05908	Putative oxidoreductase C1F5.03c OS=Schizosaccharomyces pombe (strain 972 / ATCC 24843) OX=284812 GN=SPAC1F5.03c PE=3 SV=1 - [YAM3_SCHPO]	19.1585	21.73	4	5	4.92708	7.59	2	3
O42962	411	47.4885	6.80029	Conserved oligomeric Golgi complex subunit 5 OS=Schizosaccharomyces pombe (strain 972 / ATCC 24843) OX=284812 GN=cog5 PE=3 SV=1 - [COG5_SCHPO]	2.34354	4.14	1	1	5.87851	7.06	2	2	1.70453	3.65	1	1	6.70796	7.3	2	2	13.0594	15.09	4	4		Q9UT82	111	12.5935	9.51025	37S ribosomal protein MRP17, mitochondrial OS=Schizosaccharomyces pombe (strain 972 / ATCC 24843) OX=284812 GN=mrp17 PE=3 SV=2 - [RT06_SCHPO]	4.98811	21.62	2	2	6.31476	21.62	2	3
O74772	146	17.0825	8.83643	Pre-mRNA-splicing factor cwf14 OS=Schizosaccharomyces pombe (strain 972 / ATCC 24843) OX=284812 GN=cwf14 PE=1 SV=1 - [CWF14_SCHPO]	3.79351	18.49	2	2	4.18037	18.49	2	2	5.60508	18.49	2	2	6.44607	27.4	3	3	7.42872	27.4	3	3		O43003	162	17.5323	9.31982	Protein mmf1, mitochondrial OS=Schizosaccharomyces pombe (strain 972 / ATCC 24843) OX=284812 GN=mmf1 PE=3 SV=1 - [MMF1_SCHPO]	17.5045	21.6	2	4	12.4921	21.6	2	3
O60171	215	23.5114	4.77979	Transcription initiation factor TFIID subunit 10 OS=Schizosaccharomyces pombe (strain 972 / ATCC 24843) OX=284812 GN=taf10 PE=3 SV=1 - [TAF10_SCHPO]	3.60043	6.51	1	1	5.26072	15.81	2	2	2.73454	6.51	1	1	5.64812	15.81	2	2	3.16378	9.3	1	1		O60125	195	22.1918	9.18799	BAG family molecular chaperone regulator 1A OS=Schizosaccharomyces pombe (strain 972 / ATCC 24843) OX=284812 GN=bag101 PE=2 SV=1 - [BAG1A_SCHPO]	13.2937	21.54	3	6	5.58525	15.9	2	3
P87159	681	75.4024	6.91748	Mitosis inhibitor nif1 OS=Schizosaccharomyces pombe (strain 972 / ATCC 24843) OX=284812 GN=nif1 PE=1 SV=1 - [NIF1_SCHPO]	0	0.88	1	1	2.74133	4.26	2	2	2.69249	4.26	2	2	3.92667	4.26	2	2	4.02499	4.26	2	2		Q10333	238	26.4618	9.17334	Peroxisomal biogenesis factor 11 OS=Schizosaccharomyces pombe (strain 972 / ATCC 24843) OX=284812 GN=pex11 PE=3 SV=2 - [PEX11_SCHPO]	2.10779	13.87	4	4	5.12432	14.71	3	3
O94752	454	49.1887	8.66064	Enhancer of mRNA-decapping protein 3 OS=Schizosaccharomyces pombe (strain 972 / ATCC 24843) OX=284812 GN=edc3 PE=1 SV=1 - [EDC3_SCHPO]	3.55791	3.52	1	1	5.83504	7.71	2	2	14.5063	16.96	4	5	3.27277	12.11	2	2	6.74132	7.71	3	3		O94350	390	42.7456	7.02002	Cystathionine beta-lyase OS=Schizosaccharomyces pombe (strain 972 / ATCC 24843) OX=284812 GN=str3 PE=3 SV=4 - [CBL_SCHPO]	20.0776	21.03	4	5	12.9511	11.28	2	3
O59666	904	97.8327	5.52881	Copper-transporting ATPase ccc2 OS=Schizosaccharomyces pombe (strain 972 / ATCC 24843) OX=284812 GN=ccc2 PE=3 SV=1 - [ATU2_SCHPO]	8.22637	5.2	3	4	4.95384	3.98	2	2					25.2641	13.16	6	9	6.88091	5.86	3	3		O14179	246	28.0577	8.57275	Ribosome maturation protein sdo1 OS=Schizosaccharomyces pombe (strain 972 / ATCC 24843) OX=284812 GN=sdo1 PE=3 SV=1 - [SDO1_SCHPO]	5.50225	12.2	2	2	5.76442	11.38	3	3
O14327	166	18.4492	7.98682	Polyadenylate-binding protein 2 OS=Schizosaccharomyces pombe (strain 972 / ATCC 24843) OX=284812 GN=pab2 PE=1 SV=1 - [PAB2_SCHPO]	15.8864	38.55	2	4	10.1816	38.55	2	2	7.68835	38.55	2	2	7.34534	18.07	1	2	11.6153	38.55	2	3		Q9UU83	425	46.6003	10.1401	Protein pal1 OS=Schizosaccharomyces pombe (strain 972 / ATCC 24843) OX=284812 GN=pal1 PE=1 SV=1 - [PAL1_SCHPO]	5.54796	12.47	3	3	7.02887	9.65	3	3
O14325	779	86.1257	5.66846	Uncharacterized AAA domain-containing protein C16E9.10c OS=Schizosaccharomyces pombe (strain 972 / ATCC 24843) OX=284812 GN=SPBC16E9.10c PE=1 SV=1 - [YB7A_SCHPO]	2.76023	3.34	2	2	5.23126	3.47	2	2	5.50525	4.88	3	3	10.7122	6.93	4	4	7.92595	5.01	3	3		P22194	332	38.0429	4.99561	Protein phosphatase 1 regulatory subunit SDS22 OS=Schizosaccharomyces pombe (strain 972 / ATCC 24843) OX=284812 GN=sds22 PE=1 SV=2 - [SDS22_SCHPO]	14.4019	20.18	5	5	11.4013	13.55	3	3
O14321	378	42.8403	5.85889	Sterol 24-C-methyltransferase erg6 OS=Schizosaccharomyces pombe (strain 972 / ATCC 24843) OX=284812 GN=erg6 PE=2 SV=1 - [ERG6_SCHPO]	7.85859	24.34	5	6	4.40819	8.47	2	2					18.0522	32.28	6	6	15.235	20.9	4	5		Q09924	467	51.5511	8.73389	Probable translation initiation factor eIF-2B subunit delta OS=Schizosaccharomyces pombe (strain 972 / ATCC 24843) OX=284812 GN=tif224 PE=1 SV=1 - [EI2BD_SCHPO]	15.083	19.91	4	4	11.9937	13.92	3	3
O74382	298	32.3908	5.45264	Probable phosphoserine phosphatase OS=Schizosaccharomyces pombe (strain 972 / ATCC 24843) OX=284812 GN=SPBC3H7.07c PE=2 SV=1 - [SERB_SCHPO]	8.89298	17.11	3	3	5.3728	9.4	2	2	4.83745	9.4	2	2	10.6197	17.11	3	4	4.81176	9.4	2	2		Q9UTI3	177	20.2921	8.1333	N-terminal acetyltransferase A complex catalytic subunit ard1 OS=Schizosaccharomyces pombe (strain 972 / ATCC 24843) OX=284812 GN=ard1 PE=1 SV=1 - [ARD1_SCHPO]	10.0061	19.77	2	3	5.83468	19.77	2	3
O14369	388	42.4882	6.02393	Probable RNA-binding protein sce3 OS=Schizosaccharomyces pombe (strain 972 / ATCC 24843) OX=284812 GN=sce3 PE=1 SV=1 - [SCE3_SCHPO]	1.88022	2.32	1	1	4.75628	12.37	2	2	0	2.32	1	1	1.8763	2.32	1	1	1.90879	2.32	1	1		Q09780	404	43.3795	6.91748	Putative mevalonate kinase OS=Schizosaccharomyces pombe (strain 972 / ATCC 24843) OX=284812 GN=erg12 PE=2 SV=1 - [KIME_SCHPO]	17.0329	19.55	5	6	10.9615	9.41	2	3
O94686	94	10.3735	11.0044	60S ribosomal protein L43-B OS=Schizosaccharomyces pombe (strain 972 / ATCC 24843) OX=284812 GN=rpl4302 PE=3 SV=1 - [RL43B_SCHPO]	7.01306	19.15	1	2	7.02035	19.15	1	2	6.65445	19.15	1	2	6.6354	19.15	1	2	7.0517	19.15	1	2		O94443	631	71.4261	7.18115	Uncharacterized exonuclease C637.09 OS=Schizosaccharomyces pombe (strain 972 / ATCC 24843) OX=284812 GN=SPAC637.09 PE=3 SV=2 - [YFE9_SCHPO]	25.5753	19.49	6	6	11.6719	8.24	3	3
O13615	473	52.3855	8.23584	Pre-mRNA-splicing factor prp5 OS=Schizosaccharomyces pombe (strain 972 / ATCC 24843) OX=284812 GN=prp5 PE=1 SV=1 - [PRP46_SCHPO]	6.72242	13.11	3	3	5.7926	8.25	2	2	4.18645	8.88	2	2	7.11681	7.82	2	2	0	5.29	1	1		Q09669	422	45.4981	7.07861	Alcohol dehydrogenase 4 OS=Schizosaccharomyces pombe (strain 972 / ATCC 24843) OX=284812 GN=adh4 PE=2 SV=1 - [ADH4_SCHPO]	19.4833	19.43	5	7	8.3401	12.32	3	3
P87171	341	37.3142	6.62451	Ribose-phosphate pyrophosphokinase 5 OS=Schizosaccharomyces pombe (strain 972 / ATCC 24843) OX=284812 GN=SPBC3D6.06c PE=3 SV=1 - [KPR5_SCHPO]	6.80466	17.3	3	3	2.40181	5.28	1	2	3.50016	5.28	1	1	11.0932	22.29	4	5	3.16234	5.28	1	1		Q9P795	315	35.5228	7.7085	Protein air1 OS=Schizosaccharomyces pombe (strain 972 / ATCC 24843) OX=284812 GN=air1 PE=1 SV=2 - [AIR1_SCHPO]					8.05066	19.37	3	3
O74172	88	9.81346	10.3745	40S ribosomal protein S25-B OS=Schizosaccharomyces pombe (strain 972 / ATCC 24843) OX=284812 GN=rps2501 PE=3 SV=1 - [RS25B_SCHPO]	1.68205	11.36	1	2	1.96063	11.36	1	2	5.37482	11.36	1	3	0	11.36	1	2	1.70614	11.36	1	3		O74172	88	9.81346	10.3745	40S ribosomal protein S25-B OS=Schizosaccharomyces pombe (strain 972 / ATCC 24843) OX=284812 GN=rps2501 PE=3 SV=1 - [RS25B_SCHPO]	3.72105	11.36	1	2	3.70615	19.32	2	3
O94323	485	55.114	6.21436	Uncharacterized pyrophosphatase/phosphodiesterase C725.05c OS=Schizosaccharomyces pombe (strain 972 / ATCC 24843) OX=284812 GN=SPBC725.05c PE=3 SV=1 - [YGK5_SCHPO]	1.90753	5.15	2	2	1.72648	4.95	2	2					4.51101	4.12	2	2	1.77624	2.06	1	1		O94407	213	23.4854	9.24658	Signal recognition particle sec65 subunit OS=Schizosaccharomyces pombe (strain 972 / ATCC 24843) OX=284812 GN=sec65 PE=3 SV=2 - [SEC65_SCHPO]	6.82358	14.08	3	3	8.51378	15.02	3	3
P40377	830	92.7742	5.2749	DNA replication licensing factor mcm2 OS=Schizosaccharomyces pombe (strain 972 / ATCC 24843) OX=284812 GN=mcm2 PE=1 SV=1 - [MCM2_SCHPO]	9.50273	7.71	3	3	6.3193	5.42	2	2					3.66566	2.53	1	1	3.72015	2.53	1	1		O14324	215	24.8297	8.57275	Uncharacterized membrane protein C16E9.09c OS=Schizosaccharomyces pombe (strain 972 / ATCC 24843) OX=284812 GN=SPBC16E9.09c PE=3 SV=1 - [YB79_SCHPO]	4.95517	12.56	2	2	6.82253	18.14	3	3
Q9Y709	161	18.7604	4.69092	Suppressor of kinetochore protein 1 OS=Schizosaccharomyces pombe (strain 972 / ATCC 24843) OX=284812 GN=skp1 PE=1 SV=1 - [SKP1_SCHPO]	13.8258	37.89	3	4	6.98943	22.36	2	2	7.25332	22.36	2	2	11.4692	37.27	3	3	7.51847	22.36	2	2		O13928	205	22.4873	5.30029	GTP-binding protein rho3 OS=Schizosaccharomyces pombe (strain 972 / ATCC 24843) OX=284812 GN=rho3 PE=1 SV=2 - [RHO3_SCHPO]	5.83668	13.17	3	3	5.86899	12.2	3	3
Q09948	542	60.6282	4.88135	Chromatin structure-remodeling complex subunit rsc4 OS=Schizosaccharomyces pombe (strain 972 / ATCC 24843) OX=284812 GN=rsc4 PE=1 SV=1 - [RSC4_SCHPO]	6.53906	6.83	2	2	5.91665	5.72	2	2	7.35876	8.49	3	4	2.05947	2.58	1	1	5.59176	5.72	2	3		O94415	433	47.2575	6.87354	Succinate--CoA ligase [ADP-forming] subunit beta, mitochondrial OS=Schizosaccharomyces pombe (strain 972 / ATCC 24843) OX=284812 GN=SPCC1620.08 PE=3 SV=1 - [SUCB_SCHPO]	19.8777	17.55	6	7	9.61672	7.62	3	3
Q9C1W5	128	14.1113	9.70068	Mitochondrial import inner membrane translocase subunit tim16 OS=Schizosaccharomyces pombe (strain 972 / ATCC 24843) OX=284812 GN=pam16 PE=3 SV=1 - [TIM16_SCHPO]	18.4071	29.69	2	5	8.4044	21.09	1	2									8.49784	21.09	1	2		Q09867	183	21.7904	9.61279	rRNA-processing protein efg1 OS=Schizosaccharomyces pombe (strain 972 / ATCC 24843) OX=284812 GN=efg1 PE=3 SV=2 - [EFG1P_SCHPO]	2.41455	7.65	1	1	6.20022	17.49	3	3
O59705	191	21.8151	5.78271	Conserved oligomeric Golgi complex subunit 2 OS=Schizosaccharomyces pombe (strain 972 / ATCC 24843) OX=284812 GN=cog2 PE=3 SV=2 - [COG2_SCHPO]	0	7.33	1	1	4.84351	14.66	2	2	8.42314	14.66	2	3	6.31379	14.66	2	2	9.47616	14.66	2	3		Q9USP6	229	25.8476	4.71631	Clathrin light chain OS=Schizosaccharomyces pombe (strain 972 / ATCC 24843) OX=284812 GN=clc1 PE=1 SV=1 - [CLC1_SCHPO]	5.59009	17.03	4	4	7.04323	11.35	3	3
O59701	351	37.8294	8.98291	Cysteine synthase 1 OS=Schizosaccharomyces pombe (strain 972 / ATCC 24843) OX=284812 GN=cys11 PE=1 SV=1 - [CYSK_SCHPO]	5.11263	15.1	3	3	4.9776	11.11	2	2	6.06875	11.11	2	2	4.9588	11.11	2	2	2.73767	7.12	1	1		Q09914	202	22.5087	6.97607	GTP-binding protein rho1 OS=Schizosaccharomyces pombe (strain 972 / ATCC 24843) OX=284812 GN=rho1 PE=2 SV=1 - [RHO1_SCHPO]	4.33389	9.9	2	2	4.92556	12.38	2	3
O42906	367	41.6153	4.83057	GPN-loop GTPase 1 OS=Schizosaccharomyces pombe (strain 972 / ATCC 24843) OX=284812 GN=SPBC119.15 PE=1 SV=1 - [GPN1_SCHPO]	6.78702	11.99	3	3	1.89265	6.27	2	2	4.50222	5.99	2	2	4.40753	9.81	3	3	5.88924	8.45	3	4		Q9USQ7	606	67.5813	5.80811	Diphthine--ammonia ligase OS=Schizosaccharomyces pombe (strain 972 / ATCC 24843) OX=284812 GN=mug71 PE=1 SV=1 - [DPH6_SCHPO]	16.377	13.37	4	5	6.18035	10.23	3	3
Q92398	422	48.2314	6.771	Mitogen-activated protein kinase spm1 OS=Schizosaccharomyces pombe (strain 972 / ATCC 24843) OX=284812 GN=spm1 PE=1 SV=1 - [SPM1_SCHPO]	3.92062	4.98	2	2	3.72282	4.98	2	2	1.95691	2.37	1	1	7.44838	8.29	3	3	9.9536	14.93	4	4		CON_CASK	169	18.9626	6.30322	SWISS-PROT:P02668 Kappa-casein [Contains: Casoxin C; Casoxin 6; Casoxin A; Casoxin B; Casoplatelin	11.5601	16.57	2	3	10.1805	16.57	2	3
O94365	494	54.078	9.26123	U3 small nucleolar RNA-associated protein 15 OS=Schizosaccharomyces pombe (strain 972 / ATCC 24843) OX=284812 GN=utp15 PE=3 SV=1 - [UTP15_SCHPO]	2.6744	3.85	1	1	6.01418	6.48	2	2	5.87967	6.48	2	2	11.0253	12.75	3	3	10.0478	10.73	3	3		O59706	492	57.2195	5.38916	Pre-mRNA-splicing factor sap61 OS=Schizosaccharomyces pombe (strain 972 / ATCC 24843) OX=284812 GN=sap61 PE=1 SV=1 - [SAP61_SCHPO]	7.69817	13.62	4	4	2.06273	5.08	3	3
O94359	116	12.9073	4.94482	Uncharacterized RNA-binding protein C428.12c OS=Schizosaccharomyces pombe (strain 972 / ATCC 24843) OX=284812 GN=SPBC428.12c PE=4 SV=2 - [YHOC_SCHPO]	2.68085	12.07	1	1	2.91762	39.66	2	2					2.46717	12.07	1	1	2.62814	12.07	1	1		O94617	475	53.088	6.96143	Probable UDP-N-acetylglucosamine pyrophosphorylase OS=Schizosaccharomyces pombe (strain 972 / ATCC 24843) OX=284812 GN=uap1 PE=1 SV=1 - [UAP1_SCHPO]	16.668	15.79	4	5	9.95777	7.16	2	3
Q01682	463	52.086	4.81787	Thiamine-repressible acid phosphatase pho4 OS=Schizosaccharomyces pombe (strain 972 / ATCC 24843) OX=284812 GN=pho4 PE=1 SV=1 - [PPA2_SCHPO]	2.67028	2.81	1	1	2.53804	4.54	2	2	2.71899	4.75	1	1	12.7257	12.31	5	6	5.54386	6.91	3	3		P87151	287	33.1024	5.93506	Uncharacterized protein C25H2.10c OS=Schizosaccharomyces pombe (strain 972 / ATCC 24843) OX=284812 GN=SPBC25H2.10c PE=4 SV=2 - [YB0A_SCHPO]	3.91157	5.57	1	1	9.07578	15.68	3	3
Q10335	409	46.6506	5.85889	Probable 26S proteasome regulatory subunit rpn7 OS=Schizosaccharomyces pombe (strain 972 / ATCC 24843) OX=284812 GN=rpn7 PE=2 SV=1 - [RPN7_SCHPO]	7.28303	13.94	4	4	2.02129	6.85	2	2					7.85528	11.25	3	3	7.55484	8.8	3	3		P09988	136	15.3475	11.2681	Histone H3.1/H3.2 OS=Schizosaccharomyces pombe (strain 972 / ATCC 24843) OX=284812 GN=hht1 PE=1 SV=2 - [H31_SCHPO]	5.84988	15.44	3	3	5.95906	15.44	3	3
O94337	350	38.7868	6.20166	Probable deoxyhypusine synthase OS=Schizosaccharomyces pombe (strain 972 / ATCC 24843) OX=284812 GN=SPBC1271.04c PE=3 SV=2 - [DHYS_SCHPO]	6.3646	16	3	3	6.06992	9.14	2	2	15.5302	20	5	5	3.00612	4.86	1	1	5.61116	9.14	2	2		O74745	430	48.96	5.18604	Mannan polymerase II complex anp1 subunit OS=Schizosaccharomyces pombe (strain 972 / ATCC 24843) OX=284812 GN=anp1 PE=3 SV=1 - [ANP1_SCHPO]	9.16644	13.49	3	3	7.26994	11.4	3	3
Q9P6J5	559	62.6311	8.38232	Uncharacterized permease C1683.05 OS=Schizosaccharomyces pombe (strain 972 / ATCC 24843) OX=284812 GN=SPBC1683.05 PE=3 SV=1 - [YHD5_SCHPO]	3.1966	3.04	1	1	2.56765	4.47	2	2					3.1391	4.47	2	2	6.40711	5.55	2	2		O94398	268	31.0092	9.29053	54S ribosomal protein L17, mitochondrial OS=Schizosaccharomyces pombe (strain 972 / ATCC 24843) OX=284812 GN=mrpl17 PE=3 SV=1 - [RM17_SCHPO]	2.58988	9.33	3	4	2.37236	12.69	3	3
Q9UU80	142	16.6486	5.71924	Pre-mRNA-splicing factor cwf18 OS=Schizosaccharomyces pombe (strain 972 / ATCC 24843) OX=284812 GN=cwf18 PE=1 SV=1 - [CWF18_SCHPO]	8.4781	41.55	3	3	7.14869	30.28	2	2	18.5178	30.28	3	5	11.0354	30.28	3	4	11.588	30.28	3	3		Q9HGL4	462	53.1673	7.09326	tRNA (adenine(58)-N(1))-methyltransferase non-catalytic subunit trm6 OS=Schizosaccharomyces pombe (strain 972 / ATCC 24843) OX=284812 GN=gcd10 PE=3 SV=1 - [TRM6_SCHPO]	10.8243	12.99	3	3	9.23837	10.39	3	3
Q9UU89	188	20.9646	7.09326	Inosine triphosphate pyrophosphatase OS=Schizosaccharomyces pombe (strain 972 / ATCC 24843) OX=284812 GN=SPCC830.10 PE=3 SV=1 - [ITPA_SCHPO]	2.30458	6.91	1	1	2.34084	13.83	2	2	0	6.91	1	1	3.90015	13.83	2	2	4.40106	13.83	2	2		P40847	254	29.1087	7.88428	Switch-activating protein 1 OS=Schizosaccharomyces pombe (strain 972 / ATCC 24843) OX=284812 GN=sap1 PE=1 SV=2 - [SAP1_SCHPO]	3.59431	9.06	2	2	9.49662	12.6	2	3
O94408	96	10.9817	8.71924	U6 snRNA-associated Sm-like protein LSm2 OS=Schizosaccharomyces pombe (strain 972 / ATCC 24843) OX=284812 GN=lsm2 PE=1 SV=1 - [LSM2_SCHPO]	2.43943	19.79	1	1	6.13631	20.83	2	2	3.9372	28.13	2	2	3.00978	20.83	1	1	2.493	19.79	1	1		Q09100	369	42.0476	9.36377	RNA-binding protein rnp24 OS=Schizosaccharomyces pombe (strain 972 / ATCC 24843) OX=284812 GN=rnp24 PE=4 SV=2 - [RNP24_SCHPO]	2.49365	2.44	1	1	9.20538	12.47	3	3
O74469	133	15.0587	6.58057	Exosome complex protein C1739.07 OS=Schizosaccharomyces pombe (strain 972 / ATCC 24843) OX=284812 GN=SPCC1739.07 PE=1 SV=1 - [YQC7_SCHPO]	2.23744	18.8	2	2	2.38987	18.8	2	2	9.23479	24.06	3	3	4.54435	18.8	2	2	2.95233	24.06	2	2		Q09816	307	33.8262	6.34131	S-methyl-5'-thioadenosine phosphorylase OS=Schizosaccharomyces pombe (strain 972 / ATCC 24843) OX=284812 GN=SPAC16C9.02c PE=3 SV=1 - [MTAP_SCHPO]	8.72937	14.66	4	4	3.47279	10.42	3	3
O74862	260	29.6198	9.94971	rRNA-processing protein utp23 OS=Schizosaccharomyces pombe (strain 972 / ATCC 24843) OX=284812 GN=utp23 PE=3 SV=1 - [UTP23_SCHPO]	2.15643	3.46	1	1	5.92884	11.15	2	2	2.30036	5	1	1	3.82257	7.69	1	1	5.29261	12.69	2	2		P21547	227	25.3329	10.1694	Ribosomal protein var1, mitochondrial OS=Schizosaccharomyces pombe (strain 972 / ATCC 24843) OX=284812 GN=var1 PE=3 SV=3 - [RMAR_SCHPO]	6.81284	6.61	1	2	11.1499	14.1	2	3
O74537	557	60.1167	5.68115	Uncharacterized amino-acid permease C74.04 OS=Schizosaccharomyces pombe (strain 972 / ATCC 24843) OX=284812 GN=SPCC74.04 PE=3 SV=1 - [YCQ4_SCHPO]	4.21642	5.03	1	1	5.98567	7.54	2	2					9.40029	7.54	2	3	9.23145	13.11	3	3		O43078	660	71.6881	8.73389	ATPase-like fidgetin OS=Schizosaccharomyces pombe (strain 972 / ATCC 24843) OX=284812 GN=alf1 PE=1 SV=1 - [ALF1_SCHPO]	12.8446	11.36	3	4	11.9299	10.61	3	3
O74534	639	71.6196	5.61768	Protein sly1 OS=Schizosaccharomyces pombe (strain 972 / ATCC 24843) OX=284812 GN=sly1 PE=3 SV=1 - [SLY1_SCHPO]	2.775	2.35	1	1	2.77639	4.23	2	2	3.25455	5.32	2	2	3.14779	2.35	1	1	4.95612	4.23	2	2		O74414	236	26.8114	8.1626	Uncharacterized protein C14G10.01 OS=Schizosaccharomyces pombe (strain 972 / ATCC 24843) OX=284812 GN=SPCC14G10.01 PE=1 SV=1 - [YJL1_SCHPO]	3.98598	9.75	2	2	6.6837	9.32	3	3
O94579	245	26.3875	5.10986	Probable proteasome subunit alpha type-2 OS=Schizosaccharomyces pombe (strain 972 / ATCC 24843) OX=284812 GN=pre8 PE=3 SV=1 - [PSA2_SCHPO]	12.7916	35.1	4	4	8.27439	16.73	2	2	8.30281	16.73	2	2	12.5931	31.43	3	3	9.16625	16.73	2	2		Q10343	334	37.4033	5.43994	5'-AMP-activated protein kinase subunit gamma OS=Schizosaccharomyces pombe (strain 972 / ATCC 24843) OX=284812 GN=cbs2 PE=1 SV=2 - [AAKG_SCHPO]	10.1218	13.77	4	5	5.63683	10.48	3	3
O74519	144	16.3126	7.78174	Uncharacterized N-acetyltransferase C663.13c OS=Schizosaccharomyces pombe (strain 972 / ATCC 24843) OX=284812 GN=SPCC663.13c PE=3 SV=1 - [YCPD_SCHPO]	12.9324	46.53	5	7	6.61862	25	2	2	2.8783	9.03	1	1	13.0347	46.53	4	4	10.1047	36.11	4	5		O13640	328	36.975	6.96143	Uncharacterized alpha-1,2-galactosyltransferase C8D2.17 OS=Schizosaccharomyces pombe (strain 972 / ATCC 24843) OX=284812 GN=pi048 PE=3 SV=2 - [YGWH_SCHPO]	3.3508	13.41	3	3	3.23583	11.59	2	3
Q09882	557	62.6588	8.93896	Pre-mRNA-processing protein 45 OS=Schizosaccharomyces pombe (strain 972 / ATCC 24843) OX=284812 GN=prp45 PE=1 SV=1 - [PRP45_SCHPO]	2.26499	2.33	1	1	2.32103	5.57	2	2	3.04355	3.23	1	1	4.54305	5.57	2	2	3.14049	3.23	1	1		O43011	563	63.2649	8.08936	Histidine--tRNA ligase, mitochondrial OS=Schizosaccharomyces pombe (strain 972 / ATCC 24843) OX=284812 GN=hts1 PE=1 SV=2 - [SYH_SCHPO]	9.87081	5.33	2	3	10.9269	10.48	3	3
Q10428	548	63.3062	6.7124	Serine/threonine-protein phosphatase 2A 56 kDa regulatory subunit delta 1 isoform OS=Schizosaccharomyces pombe (strain 972 / ATCC 24843) OX=284812 GN=par1 PE=1 SV=1 - [2AD1_SCHPO]	0	8.58	2	2	2.31955	4.01	2	2	2.64848	4.01	2	2	2.75512	4.01	2	2	1.71572	1.64	1	1		O94718	413	46.8894	9.45166	Pre-rRNA-processing protein ipi1 OS=Schizosaccharomyces pombe (strain 972 / ATCC 24843) OX=284812 GN=ipi1 PE=3 SV=2 - [IPI1_SCHPO]	4.58178	6.05	1	1	8.88137	12.11	3	3
O59804	104	11.2752	9.36377	10 kDa heat shock protein, mitochondrial OS=Schizosaccharomyces pombe (strain 972 / ATCC 24843) OX=284812 GN=hsp10 PE=1 SV=1 - [CH10_SCHPO]	2.34524	11.54	1	1	3.58756	19.23	2	2	1.79479	19.23	2	2	1.92396	19.23	2	2						Q09173	414	44.8286	4.89404	Protein phosphatase 2C homolog 3 OS=Schizosaccharomyces pombe (strain 972 / ATCC 24843) OX=284812 GN=ptc3 PE=3 SV=1 - [PP2C3_SCHPO]	2.70624	6.76	3	3	9.24034	10.14	3	3
O94305	378	41.5978	5.96045	Putative monoglyceride lipase OS=Schizosaccharomyces pombe (strain 972 / ATCC 24843) OX=284812 GN=mgl1 PE=1 SV=1 - [MGLL_SCHPO]	4.26489	8.2	2	3	6.85906	9.52	2	2	4.1901	6.35	1	1	6.86568	9.52	2	2						O74534	639	71.6196	5.61768	Protein sly1 OS=Schizosaccharomyces pombe (strain 972 / ATCC 24843) OX=284812 GN=sly1 PE=3 SV=1 - [SLY1_SCHPO]	8.72875	6.1	3	3	9.34322	7.67	3	3
O74874	690	76.4082	6.94678	CCR4-Not complex 3'-5'-exoribonuclease subunit Ccr4 OS=Schizosaccharomyces pombe (strain 972 / ATCC 24843) OX=284812 GN=ccr4 PE=1 SV=1 - [CCR4_SCHPO]	8.12475	7.1	3	3	5.76055	5.51	2	2	9.02393	7.39	3	3	3.39428	2.75	1	1	10.5342	9.28	4	4		O74524	492	55.7765	8.71924	Probable proline dehydrogenase, mitochondrial OS=Schizosaccharomyces pombe (strain 972 / ATCC 24843) OX=284812 GN=SPCC70.03c PE=3 SV=1 - [PROD_SCHPO]	5.6919	6.5	2	2	5.66712	9.35	3	3
O74429	920	105.613	7.6792	Inositol hexakisphosphate and diphosphoinositol-pentakisphosphate kinase OS=Schizosaccharomyces pombe (strain 972 / ATCC 24843) OX=284812 GN=asp1 PE=1 SV=1 - [VIP1_SCHPO]	4.68433	3.04	2	2	1.87331	2.07	2	2	6.75155	4.24	3	3	7.46421	4.89	4	4	7.70154	5.22	4	4		Q10061	848	94.8395	5.65576	Heat shock protein 70 homolog lhs1 OS=Schizosaccharomyces pombe (strain 972 / ATCC 24843) OX=284812 GN=SPAC1F5.06 PE=3 SV=1 - [LHS1_SCHPO]	19.1146	11.67	6	6	11.6678	7.43	3	3
O14055	401	44.5472	7.82568	Tyrosine--tRNA ligase, cytoplasmic OS=Schizosaccharomyces pombe (strain 972 / ATCC 24843) OX=284812 GN=tys1 PE=3 SV=1 - [SYYC_SCHPO]	7.06767	19.2	5	6	5.63027	7.98	2	2	8.74592	10.47	3	3	11.9385	11.72	3	4	11.9823	11.72	3	4		Q9P6R2	429	48.7043	4.52588	Uncharacterized protein C13E7.08c OS=Schizosaccharomyces pombe (strain 972 / ATCC 24843) OX=284812 GN=SPBC13E7.08c PE=3 SV=1 - [YOH8_SCHPO]	7.13073	7.93	2	2	8.82822	11.42	3	3
[truncated: 1,002 more rows]
