# Supplementary material for: DSIF factor Spt5 coordinates transcription, maturation and exoribonucleolysis of RNA polymerase II transcripts
Source: Nat Commun. 2025 Jan 2;16:10. doi: 10.1038/s41467-024-55063-7 (PMC11695829; doi:10.1038/s41467-024-55063-7)
Supplement: Supplementary file 4 — Supplementary Data 2 [file 41467_2024_55063_MOESM4_ESM.xlsx]

## Sheet: Supplementary Data 2
Supplementary Data 2. Oligonucleotides used for in vitro experiments and RT-PCR
Name	Sequence	Part of scaffold	Purpose
Ehara_NT	CCGTGTCTAGCACAGGGAAATGGTTTGTGTCTGCTTATCGGTAGAGTG	scaffold 1,1b	cryo-EM, crosslinking
Ehara_T	CACTCTACCGATAAGCAGACGTACCTCTCGACCCTGTGCTAGACACGG	scaffold 1,1a,1b	cryo-EM, crosslinking
Ehara_oligo	/5Phos/UGAAUCUAUUUCUUUUAUCGAGAGGU	scaffold 1	cryo-EM, crosslinking
Ehara_NT_biot	/5Biosg/CCGTGTCTAGCACAGGGAAATGGTTTGTGTCTGCTTATCGGTAGAGTG	scaffold 1a	in vitro termination
P-RNA-FAM/Ehara_oligo_FAM	/5Phos/UGAAUCUAUUUCUUUUAUCGAGAGGU/36-FAM/ (P-RNA-FAM)	scaffold 1a	in vitro termination/degradation assays
RNA_ehara_long	/5Phos/AAUCCUGGAUGGAACGAAUCUUGAAUCUAUUUCUUUUAUCGAGAGGU	scaffold 1b	crosslinking
PAS1_NT	/5Biosg/ACTTACAGCCATCGAGAGGTATAATAAATTTGCACCTTTCAGTATAAAATTAGTAGATTAATCGTATACTCTATAAT	scaffold 2	in vitro transcription/crosslinking
PAS1_T	ATTATAGAGTATACGATTAATCTACTAATTTTATACTGAAAGGTGCAAATTTATTATACCTCTCGATGGCTGTAAGT	scaffold 2	in vitro transcription/crosslinking
HIV_R	AAUAAUCGAGAGG	scaffold 2	in vitro transcription/crosslinking
Fw1_SPBC21B10.08c_geneBody	TCCCTTCCTTGCTTTTGCCA	-	RT-PCR
Rv1_SPBC21B10.08c_geneBody	ATTTCAGCAGGACCAGGCTC	-	RT-PCR, cDNA prep for gene body evaluation (gb)
Fw2_SPBC21B10.08c_PAS_signal	GGTGCTACTTCTGTTTCTCAGC	-	RT-PCR
Rv2_SPBC21B10.08c_PAS_signal	AGTTTTGTCTGAAATTATGCGAGC	-	RT-PCR, cDNA prep for gene body evaluation (gb)
Fw3_SPBC21B10.08c_term_site	GCATTTTGCTAAACACATGCGA	-	RT-PCR
Rv3_SPBC21B10.08c_term_site	TTGTGGTGATTGGGCAGGTT	-	RT-PCR, cDNA prep for gene body evaluation (gb), cleavage site (cs), termination (term)
qcr9_gb_F	CAAAGACGAAGATGCTGAGGATG	-	RT-PCR
qcr_gb_R	GTGGGCAAACATAAAGGGAACG	-	RT-PCR, cDNA prep for gene body evaluation (gb)
qcr9_cs_F	GAACTGGCAAGCAGCTGTTTAAG	-	RT-PCR
qcr9_cs_R	GTTCACACACGCCTGGTAGATG	-	RT-PCR, cDNA prep for gene body evaluation (gb)
qcr9_readT_F	CCACATCACTCAGAGTTGAATTG	-	RT-PCR
qcr9_readT_R	TTTGCCAATGAGGCATTAGACTC	-	RT-PCR, cDNA prep for gene body evaluation (gb), cleavage site (cs), termination (term)
