# Supplementary material for: DSIF factor Spt5 coordinates transcription, maturation and exoribonucleolysis of RNA polymerase II transcripts
Source: Nat Commun. 2025 Jan 2;16:10. doi: 10.1038/s41467-024-55063-7 (PMC11695829; doi:10.1038/s41467-024-55063-7)
Supplement: Supplementary file 5 — Supplementary Data 3 [file 41467_2024_55063_MOESM5_ESM.xlsx]

## Sheet: Supplementary Data 3
Supplementary Data 3. BS3 crosslinked peptides within Pol II - Spt5/4 - Xrn2/Rai1 complex
RUN1 #KK_Pol-CX_XL.csv – 10Aug21												RUN2 #uniprot-pombe_con_3xFlag_SPT5-W_PolIItagged_KK_2021.10.18.filtered_cross-linked_peptides.csv												RUN3 #uniprot-pombe_con_3xFlag_SPT5-W_PolIItagged_KK_2021.12.02.filtered_cross-linked_peptides.csv												RUN4 #uniprot-pombe_con_3xFlag_SPT5-W_PolIItagged_KK_2022.06.14.filtered_cross-linked_peptides_BS3.csv
Peptide_Order	Peptide	Peptide_Mass	Modifications	Proteins	Protein_Type							Peptide_Order	Peptide	Peptide_Mass	Modifications	Proteins	Protein_Type							Peptide_Order	Peptide	Peptide_Mass	Modifications	Proteins	Protein_Type							Peptide_Order	Peptide	Peptide_Mass	Modifications	Proteins	Protein_Type
	Spectrum_Order	Title	Charge	Precursor_Mass	Evalue	Score	Precursor_Mass_Error(Da)	Precursor_Mass_Error(ppm)	Alpha_Evalue	Beta_Evalue			Spectrum_Order	Title	Charge	Precursor_Mass	Evalue	Score	Precursor_Mass_Error(Da)	Precursor_Mass_Error(ppm)	Alpha_Evalue	Beta_Evalue			Spectrum_Order	Title	Charge	Precursor_Mass	Evalue	Score	Precursor_Mass_Error(Da)	Precursor_Mass_Error(ppm)	Alpha_Evalue	Beta_Evalue			Spectrum_Order	Title	Charge	Precursor_Mass	Evalue	Score	Precursor_Mass_Error(Da)	Precursor_Mass_Error(ppm)	Alpha_Evalue	Beta_Evalue
1	AEVILSAVGNQEDDIFKR(17)-EAVLEAKK(7)	3028.62	null	DEF_USER_XRN2-RAT1-385-HIS(396)-sp|O74835|RRP5_SCHPO (56)/	Inter-Protein							1	EDVFFQQGSTKK(11)-GVPALFR(1)	2310.21	null	DEF_USER_XRN2-RAT1-385-HIS(265)-DEF_USER_XRN2-RAT1-385-HIS(2)/	Intra-Protein							1	AEVILSAVGNQEDDIFKR(17)-KAPDSTEENENTDTVR(1)	3946.92	null	DEF_USER_XRN2-RAT1-385-HIS(396)-DEF_USER_XRN2-RAT1-385-HIS(570)/	Intra-Protein							1	AEVILSAVGNQEDDIFKR(17)-DKAIGATVR(2)	3071.64	null	DEF_USER_XRN2-RAT1-385-HIS(396)-DEF_USER_Spt5_3xFlag_WT(728)/	Inter-Protein
	1	QEX01_MF_210720_KK-XL_145.38654.38654.3.0.dta	3	3028.62	1	0.491182	0.00068	0.224525	1	1			1	QEX03_MF_211013_KK-XL-FT_105.24511.24511.3.0.dta	3	2310.21	1	8.91541e-08	-0.0003	-0.129858	1	1			1	QEX03_MF_211124_KK-XL-FT+2_035_211124142958.31822.31822.4.0.dta	4	3946.95	1	9.41173e-23	0.034109	8.64194	1	1			1	QEX03_MF_220531_KK1-BS3-1_138.32222.32222.4.0.dta	4	3071.65	1	0.120714	0.008714	2.83692	1	1
2	AEVILSAVGNQEDDIFKR(17)-KAPDSTEENENTDTVR(1)	3946.92	null	DEF_USER_XRN2-RAT1-385-HIS(396)-DEF_USER_XRN2-RAT1-385-HIS(570)/	Intra-Protein							2	EGLIDTAVKTAETGYIQR(9)-LKEILNVAK(2)	3129.74	null	tr|I7A0C5|I7A0C5_SCHPM (643)-sp|P36594|RPB1_SCHPO (1105)/sp|P36594|RPB1_SCHPO (836)-sp|P36594|RPB1_SCHPO (1105)/	Intra-Protein							2	EAAAVSSVNKLAASALK(10)-KAPDSTEENENTDTVR(1)	3572.79	null	DEF_USER_XRN2-RAT1-385-HIS(511)-DEF_USER_XRN2-RAT1-385-HIS(570)/	Intra-Protein								2	QEX03_MF_220531_KK1-BS3-2_139.31465.31465.4.1.dta	4	3071.64	1	0.191406	0.006685	2.17636	1	1
	1	QEX01_MF_210720_KK-XL_145.40208.40208.3.0.dta	3	3946.92	1	5.27298e-07	0.006817	1.72717	1	1			1	QEX03_MF_211013_KK-XL-FT_105.26963.26963.4.0.dta	4	3129.74	1	7.17781e-07	0.001812	0.578962	1	1			1	QEX03_MF_211124_KK-XL-FT+2_035_211124142958.24523.24523.4.1.dta	4	3572.83	1	9.57157e-27	0.032751	9.16678	1	1		2	AEVILSAVGNQEDDIFKR(17)-KAPDSTEENENTDTVR(1)	3946.92	null	DEF_USER_XRN2-RAT1-385-HIS(396)-DEF_USER_XRN2-RAT1-385-HIS(570)/	Intra-Protein
	2	QEX01_MF_210720_KK-XL_145.40162.40162.4.2.dta	4	3946.92	1	2.46798e-05	0.007534	1.90883	1	1		3	EHIQQLIEDKDRYDIDPEQR(10)-SMEYLKFR(6)	3750.84	null	sp|Q02061|RPB2_SCHPO (652)-sp|Q02061|RPB2_SCHPO (802)/	Intra-Protein							3	EAAAVSSVNKLAASALK(10)-KEQEISLR(1)	2769.54	null	DEF_USER_XRN2-RAT1-385-HIS(511)-sp|P37382|RPB3_SCHPO (150)/	Inter-Protein								1	QEX03_MF_220531_KK1-BS3-2_139.22926.22926.3.0.dta	3	3946.92	1	4.59459e-08	0.008792	2.22756	1	1
	3	QEX01_MF_210720_KK-XL_145.40155.40155.4.1.dta	4	3946.92	1	0.00121756	0.007534	1.90883	1	1			1	QEX03_MF_211013_KK-XL-FT_105.24786.24786.5.0.dta	5	3750.85	1	0.00148087	0.006739	1.79666	1	1			1	QEX03_MF_211124_KK-XL-FT+2_035_211124142958.33373.33373.4.1.dta	4	2769.56	1	1.97697e-09	0.025972	9.37775	1	1			2	QEX03_MF_220531_KK1-BS3-2_139.22971.22971.5.0.dta	5	3946.93	1	6.42682e-08	0.010229	2.59164	1	1
3	AEVILSAVGNQEDDIFKR(17)-VSNVGQKR(7)	3028.61	null	DEF_USER_XRN2-RAT1-385-HIS(396)-DEF_USER_XRN2-RAT1-385-HIS(568)/	Intra-Protein							4	ENLLYTTKTGELISYTEFIER(8)-DKAIGATVR(2)	3587.88	null	DEF_USER_Spt5_3xFlag_WT(779)-DEF_USER_Spt5_3xFlag_WT(728)/	Intra-Protein							4	EAALKEEELQAFIEEAK(5)-VSNVGQKR(7)	2972.56	null	DEF_USER_XRN2-RAT1-385-HIS(129)-DEF_USER_XRN2-RAT1-385-HIS(568)/	Intra-Protein								3	QEX03_MF_220531_KK1-BS3-2_139.23292.23292.4.1.dta	4	3946.93	1	2.53222e-07	0.015864	4.01934	1	1
	1	QEX01_MF_210720_KK-XL_145.38751.38751.4.2.dta	4	3028.62	1	0.0484606	0.012423	4.10189	1	1			1	QEX03_MF_211013_KK-XL-FT_105.32206.32206.4.0.dta	4	3587.88	1	4.25603e-11	0.000291	0.081106	1	1			1	QEX03_MF_211124_KK-XL-FT+2_035_211124142958.45958.45958.4.0.dta	4	2972.58	1	1.57306e-12	0.023984	8.06847	1	1			4	QEX03_MF_220531_KK1-BS3-1_138.23903.23903.4.0.dta	4	3946.93	1	3.1588e-05	0.014207	3.59952	1	1
	2	QEX01_MF_210720_KK-XL_145.38638.38638.4.1.dta	4	3028.62	1	0.0838915	0.012678	4.18608	1	1			2	QEX03_MF_211013_KK-XL-FT_105.31975.31975.4.0.dta	4	3587.88	1	1.41524e-07	-0.001918	-0.534577	1	1		5	EDVFFQQGSTKK(11)-GVPALFR(1)	2310.21	null	DEF_USER_XRN2-RAT1-385-HIS(265)-DEF_USER_XRN2-RAT1-385-HIS(2)/	Intra-Protein								5	QEX03_MF_220531_KK1-BS3-1_138.23583.23583.5.0.dta	5	3946.92	1	8.18869e-05	0.005557	1.40793	1	1
4	AIFEEDAAQLKLGPEFENEDMLTVSEAK(11)-LKIVGTR(2)	4048.08	null	sp|O74825|RPB4_SCHPO (14)-sp|O14459|RPB7_SCHPO (147)/	Inter-Protein								3	QEX03_MF_211013_KK-XL-FT_105.32443.32443.4.0.dta	4	3587.88	1	4.2991e-06	-0.000283	-0.078877	1	1			1	QEX03_MF_211124_KK-XL-FT+2_035_211124142958.45399.45399.3.0.dta	3	2310.23	1	2.18821e-28	0.015559	6.73488	1	1		3	AEVILSAVGNQEDDIFKR(17)-LKQQEDR(2)	3057.58	null	DEF_USER_XRN2-RAT1-385-HIS(396)-DEF_USER_XRN2-RAT1-385-HIS(399)/	Intra-Protein
	1	QEX01_MF_210720_KK-XL_145.50459.50459.4.0.dta	4	4048.09	1	0.0615766	0.004992	1.23318	1	1			4	QEX03_MF_211013_KK-XL-FT_105.31960.31960.4.2.dta	4	3587.88	1	4.03532e-05	-0.001438	-0.400793	1	1		6	EGLIDTAVKTAETGYIQR(9)-DGKLAKPR(3)	2986.62	null	tr|I7A0C5|I7A0C5_SCHPM (643)-sp|Q02061|RPB2_SCHPO (493)/sp|P36594|RPB1_SCHPO (836)-sp|Q02061|RPB2_SCHPO (493)/	Inter-Protein								1	QEX03_MF_220531_KK1-BS3-1_138.22559.22559.4.0.dta	4	3057.6	1	0.00250492	0.011414	3.73301	1	1
5	AQLVSNETLQNVPLEDSIASSSAYEDTDSIESSTPVVHPIDTKVSNVGQK(43)-RKAPDSTEENENTDTVR(2)	7398.57	null	DEF_USER_XRN2-RAT1-385-HIS(561)-DEF_USER_XRN2-RAT1-385-HIS(570)/	Intra-Protein								5	QEX03_MF_211013_KK-XL-FT_105.33167.33167.4.3.dta	4	3587.89	1	0.00322755	0.009141	2.54774	1	1			1	QEX03_MF_211124_KK-XL-FT+2_035_211124142958.41025.41025.4.0.dta	4	2986.64	1	4.85203e-05	0.016331	5.46805	1	1		4	AEVILSAVGNQEDDIFKR(17)-VSNVGQKR(7)	3028.61	null	DEF_USER_XRN2-RAT1-385-HIS(396)-DEF_USER_XRN2-RAT1-385-HIS(568)/	Intra-Protein
	1	QEX01_MF_210720_KK-XL_145.43420.43420.6.0.dta	6	7398.59	1	0.00235977	0.013279	1.7948	1	1			6	QEX03_MF_211013_KK-XL-FT_105.32677.32677.4.3.dta	4	3587.89	1	0.00347895	0.007428	2.0703	1	1		7	EGLIDTAVKTAETGYIQR(9)-LKEILNVAK(2)	3129.74	null	tr|I7A0C5|I7A0C5_SCHPM (643)-sp|P36594|RPB1_SCHPO (1105)/sp|P36594|RPB1_SCHPO (836)-sp|P36594|RPB1_SCHPO (1105)/	Intra-Protein								1	QEX03_MF_220531_KK1-BS3-2_139.20880.20880.4.0.dta	4	3028.61	1	6.06197e-05	0.008511	2.8102	1	1
6	ARETNGEIPMTDVMKK(15)-NVATIAAKGAR(8)	3028.59	null	sp|O74825|RPB4_SCHPO (56)-DEF_USER_Spt5_3xFlag_WT(693)/	Inter-Protein							5	ENLLYTTKTGELISYTEFIER(8)-TIGRDKAIGATVR(6)	4015.14	null	DEF_USER_Spt5_3xFlag_WT(779)-DEF_USER_Spt5_3xFlag_WT(728)/	Intra-Protein								1	QEX03_MF_211124_KK-XL-FT+2_035_211124142958.53551.53551.4.0.dta	4	3129.77	1	1.40102e-27	0.026021	8.31411	1	1		5	AEVILSAVGNQEDDIFKRLK(17)-AEVILSAVGNQEDDIFKR(17)	4386.32	null	DEF_USER_XRN2-RAT1-385-HIS(396)-DEF_USER_XRN2-RAT1-385-HIS(396)/	Intra-Protein
	1	QEX01_MF_210720_KK-XL_145.28379.28379.4.0.dta	4	3028.61	1	0.381362	0.016976	5.60525	1	1			1	QEX03_MF_211013_KK-XL-FT_105.30527.30527.5.0.dta	5	4015.14	1	2.10093e-08	0.003375	0.840569	1	1			2	QEX03_MF_211124_KK-XL-FT+2_035_211124142958.53185.53185.4.0.dta	4	3129.76	1	1.22882e-23	0.022547	7.20411	1	1			1	QEX03_MF_220531_KK1-BS3-2_139.31813.31813.3.0.dta	3	4386.35	1	8.63384e-05	0.029633	6.75578	1	1
7	DESDLPEKR(8)-LWGSWKR(6)	2158.09	null	tr|G9JY47|G9JY47_SCHPM (121)-tr|G9JY47|G9JY47_SCHPM (110)/tr|G9JY47|G9JY47_SCHPM (121)-sp|P36594|RPB1_SCHPO (194)/sp|P36594|RPB1_SCHPO (205)-tr|G9JY47|G9JY47_SCHPM (110)/sp|P36594|RPB1_SCHPO (205)-sp|P36594|RPB1_SCHPO (194)/	Intra-Protein							6	FDPTANPPNYSGEDQVIEKGSNVR(19)-KTVAYFNVFAR(1)	4087.02	null	sp|O14459|RPB7_SCHPO (140)-sp|O74825|RPB4_SCHPO (57)/	Inter-Protein							8	EHIQQLIEDKDRYDIDPEQR(10)-SMEYLKFR(6)	3750.84	null	sp|Q02061|RPB2_SCHPO (652)-sp|Q02061|RPB2_SCHPO (802)/	Intra-Protein							6	AIFEEDAAQLKLGPEFENEDMLTVSEAK(11)-LKIVGTR(2)	4048.08	null	sp|O74825|RPB4_SCHPO (14)-sp|O14459|RPB7_SCHPO (147)/	Inter-Protein
	1	QEX01_MF_210720_KK-XL_145.37362.37362.3.0.dta	3	2158.1	1	0.0634928	0.002776	1.28632	1	1			1	QEX03_MF_211013_KK-XL-FT_105.24131.24131.4.1.dta	4	4087.01	1	0.000704822	-0.00543	-1.3286	1	1			1	QEX03_MF_211124_KK-XL-FT+2_035_211124142958.52139.52139.5.0.dta	5	3750.88	1	2.87989e-10	0.040124	10.6973	1	1			1	QEX03_MF_220531_KK1-BS3-2_139.48701.48701.4.0.dta	4	4048.09	1	0.000852606	0.008245	2.03677	1	1
8	DGLRLWGSWKR(10)-GKDESDLPEKR(10)	2784.44	null	tr|G9JY47|G9JY47_SCHPM (110)-tr|G9JY47|G9JY47_SCHPM (121)/tr|G9JY47|G9JY47_SCHPM (110)-sp|P36594|RPB1_SCHPO (205)/sp|P36594|RPB1_SCHPO (194)-tr|G9JY47|G9JY47_SCHPM (121)/sp|P36594|RPB1_SCHPO (194)-sp|P36594|RPB1_SCHPO (205)/	Intra-Protein								2	QEX03_MF_211013_KK-XL-FT_105.23888.23888.4.0.dta	4	4087.02	1	0.140737	0.001753	0.428919	1	1			2	QEX03_MF_211124_KK-XL-FT+2_035_211124142958.52514.52514.5.0.dta	5	3750.88	1	8.67852e-10	0.032411	8.64099	1	1			2	QEX03_MF_220531_KK1-BS3-1_138.49312.49312.4.1.dta	4	4048.09	1	0.00506824	0.009289	2.29467	1	1
	1	QEX01_MF_210720_KK-XL_145.36300.36300.5.0.dta	5	2784.45	1	0.000817297	0.003263	1.17187	1	1		7	FDPTANPPNYSGEDQVIEKGSNVR(19)-VKEVGGEGK(2)	3673.8	null	sp|O14459|RPB7_SCHPO (140)-DEF_USER_Spt5_3xFlag_WT(647)/	Inter-Protein								3	QEX03_MF_211124_KK-XL-FT+2_035_211124142958.51827.51827.4.1.dta	4	3750.88	1	7.35269e-09	0.036102	9.62504	1	1			3	QEX03_MF_220531_KK1-BS3-2_139.43440.43440.4.0.dta	4	4064.09	1	0.0418565	0.009847	2.42294	1	1
	2	QEX01_MF_210720_KK-XL_145.36325.36325.6.0.dta	6	2784.44	1	0.0222124	0.001017	0.365244	1	1			1	QEX03_MF_211013_KK-XL-FT_105.11812.11812.4.0.dta	4	3673.8	1	0.0264679	0.003064	0.834014	1	1			4	QEX03_MF_211124_KK-XL-FT+2_035_211124142958.52296.52296.4.3.dta	4	3750.9	1	3.29431e-07	0.055561	14.8129	1	1			4	QEX03_MF_220531_KK1-BS3-2_139.48346.48346.4.0.dta	4	4048.1	1	0.0718882	0.012857	3.17607	1	1
9	EAAAVSSVNKLAASALK(10)-KAPDSTEENENTDTVR(1)	3572.79	null	DEF_USER_XRN2-RAT1-385-HIS(511)-DEF_USER_XRN2-RAT1-385-HIS(570)/	Intra-Protein							8	FIFPKGDAR(5)-SALLKELR(5)	2117.21	null	tr|I7A0C5|I7A0C5_SCHPM (759)-sp|P36594|RPB1_SCHPO (1356)/sp|P36594|RPB1_SCHPO (952)-sp|P36594|RPB1_SCHPO (1356)/	Intra-Protein								5	QEX03_MF_211124_KK-XL-FT+2_035_211124142958.47412.47412.5.1.dta	5	3766.87	1	0.0316919	0.034415	9.13631	1	1		7	ALQISMNAPVLVDLEGETDPLQIAMKELAQK(26)-KIPLLVR(1)	4373.41	Oxidation[M](6);Oxidation[M](25)	sp|P36595|RPAB2_SCHPO (113)-sp|P36595|RPAB2_SCHPO (119)/	Intra-Protein
	1	QEX01_MF_210720_KK-XL_145.33527.33527.4.1.dta	4	3572.8	1	2.17799e-05	0.011983	3.35396	1	1			1	QEX03_MF_211013_KK-XL-FT_105.21593.21593.4.0.dta	4	2117.21	1	9.43514e-05	0.000769	0.363214	1	1		9	ENLLYTTKTGELISYTEFIER(8)-DKAIGATVR(2)	3587.88	null	DEF_USER_Spt5_3xFlag_WT(779)-DEF_USER_Spt5_3xFlag_WT(728)/	Intra-Protein								1	QEX03_MF_220531_KK1-BS3-2_139.64434.64434.4.0.dta	4	4373.42	1	8.02372e-06	0.008409	1.92276	1	1
10	EAAAVSSVNKLAASALK(10)-LRKEQEISLR(3)	3038.72	null	DEF_USER_XRN2-RAT1-385-HIS(511)-sp|P37382|RPB3_SCHPO (150)/	Inter-Protein								2	QEX03_MF_211013_KK-XL-FT_105.21638.21638.3.0.dta	3	2117.22	1	0.00920583	0.004799	2.26666	1	1			1	QEX03_MF_211124_KK-XL-FT+2_035_211124142958.60968.60968.4.0.dta	4	3587.92	1	8.26792e-28	0.034627	9.65109	1	1			2	QEX03_MF_220531_KK1-BS3-1_138.65661.65661.4.0.dta	4	4373.42	1	0.0100365	0.014095	3.22289	1	1
	1	QEX01_MF_210720_KK-XL_145.36765.36765.5.0.dta	5	3038.72	1	0.566541	0.003543	1.16595	1	1		9	GVPALFR(1)-KTKEER(3)	1686.95	null	DEF_USER_XRN2-RAT1-385-HIS(2)-DEF_USER_XRN2-RAT1-385-HIS(268)/	Intra-Protein								2	QEX03_MF_211124_KK-XL-FT+2_035_211124142958.60656.60656.5.0.dta	5	3587.92	1	2.9832e-27	0.031322	8.72994	1	1			3	QEX03_MF_220531_KK1-BS3-2_139.64796.64796.4.1.dta	4	4373.43	1	0.0229428	0.027336	6.2505	1	1
11	EAAAVSSVNKLAASALK(10)-NTIQAKEVIR(6)	2938.66	null	DEF_USER_XRN2-RAT1-385-HIS(511)-sp|P48011|RPAB4_SCHPO (36)/	Inter-Protein								1	QEX03_MF_211013_KK-XL-FT_105.8705.8705.3.0.dta	3	1686.95	1	0.00193914	0.001142	0.67696	1	1			3	QEX03_MF_211124_KK-XL-FT+2_035_211124142958.60595.60595.4.1.dta	4	3587.91	1	1.35678e-26	0.02794	7.78732	1	1		8	AWKTAHQLVHDR(3)-SAEEKNIVR(5)	2686.41	Acetyl[AnyN-term](15)	sp|Q09191|RPAB1_SCHPO (16)-sp|Q09191|RPAB1_SCHPO (6)/	Intra-Protein
	1	QEX01_MF_210720_KK-XL_145.39795.39795.4.0.dta	4	2938.66	1	0.353388	0.002219	0.755107	1	1		10	HGQKGTIGMTYR(4)-IPQIGDKFASR(7)	2717.42	null	sp|Q02061|RPB2_SCHPO (976)-sp|Q02061|RPB2_SCHPO (968)/	Intra-Protein								4	QEX03_MF_211124_KK-XL-FT+2_035_211124142958.61322.61322.4.1.dta	4	3587.9	1	3.1098e-23	0.018092	5.04253	1	1			1	QEX03_MF_220531_KK1-BS3-2_139.6083.6083.4.0.dta	4	2686.41	1	5.64407e-06	0.007889	2.93664	1	1
12	EAAAVSSVNKLAASALK(10)-STSVDTKPPKK(7)	2954.64	null	DEF_USER_XRN2-RAT1-385-HIS(511)-DEF_USER_XRN2-RAT1-385-HIS(453)/	Intra-Protein								1	QEX03_MF_211013_KK-XL-FT_105.14621.14621.4.0.dta	4	2717.42	1	7.02795e-07	0.000242	0.089055	1	1			5	QEX03_MF_211124_KK-XL-FT+2_035_211124142958.62032.62032.4.0.dta	4	3587.91	1	3.98428e-23	0.027244	7.59333	1	1			2	QEX03_MF_220531_KK1-BS3-2_139.6118.6118.5.1.dta	5	2686.42	1	0.000113376	0.011137	4.14569	1	1
	1	QEX01_MF_210720_KK-XL_145.26056.26056.4.1.dta	4	2954.64	1	0.0104184	0.003876	1.31184	1	1			2	QEX03_MF_211013_KK-XL-FT_105.14644.14644.5.0.dta	5	2717.42	1	1.90277e-06	0.001811	0.666441	1	1			6	QEX03_MF_211124_KK-XL-FT+2_035_211124142958.61670.61670.4.1.dta	4	3587.91	1	1.94953e-21	0.028262	7.87707	1	1			3	QEX03_MF_220531_KK1-BS3-1_138.6160.6160.4.1.dta	4	2686.42	1	0.00768897	0.011383	4.23726	1	1
	2	QEX01_MF_210720_KK-XL_145.26066.26066.4.1.dta	4	2954.64	1	0.0220206	0.003478	1.17713	1	1		11	IDSSNPKFNDTQR(7)-EILNVAKNIK(7)	2800.48	null	tr|G9JY47|G9JY47_SCHPM (39)-sp|P36594|RPB1_SCHPO (1112)/sp|P36594|RPB1_SCHPO (123)-sp|P36594|RPB1_SCHPO (1112)/	Intra-Protein								7	QEX03_MF_211124_KK-XL-FT+2_035_211124142958.60566.60566.3.0.dta	3	3587.92	1	4.98726e-21	0.038296	10.6737	1	1		9	DATFSLQITSNLNSPDLKEAADYIMYGK(18)-LSPSQVAEKVKR(11)	4600.35	Oxidation[M](25)	sp|Q92399|RPAB3_SCHPO (69)-sp|O74940|NADE_SCHPO (638)/	Inter-Protein
13	EAAAVSSVNKLAASALK(10)-VFIGKIPIMLR(5)	3053.78	null	DEF_USER_XRN2-RAT1-385-HIS(511)-sp|Q02061|RPB2_SCHPO (154)/	Inter-Protein								1	QEX03_MF_211013_KK-XL-FT_105.12569.12569.4.0.dta	4	2800.48	1	0.00033627	-0.007629	-2.72417	1	1			8	QEX03_MF_211124_KK-XL-FT+2_035_211124142958.60874.60874.3.0.dta	3	3587.92	1	5.57068e-19	0.031908	8.89326	1	1			1	QEX03_MF_220531_KK1-BS3-1_138.71618.71618.5.0.dta	5	4600.36	1	0.26147	0.006641	1.44359	1	1
	1	QEX01_MF_210720_KK-XL_145.50584.50584.4.0.dta	4	3053.78	1	0.211226	0.000948	0.310435	1	1		12	IGDKVKEVGGEGK(6)-SRNVATIAAKGAR(10)	2767.54	null	DEF_USER_Spt5_3xFlag_WT(647)-DEF_USER_Spt5_3xFlag_WT(693)/	Intra-Protein								9	QEX03_MF_211124_KK-XL-FT+2_035_211124142958.67431.67431.4.0.dta	4	3587.92	1	7.08172e-19	0.037806	10.5371	1	1		10	DESDLPEKR(8)-LWGSWKR(6)	2158.09	null	tr|G9JY47|G9JY47_SCHPM (121)-tr|G9JY47|G9JY47_SCHPM (110)/tr|G9JY47|G9JY47_SCHPM (121)-sp|P36594|RPB1_SCHPO (194)/sp|P36594|RPB1_SCHPO (205)-tr|G9JY47|G9JY47_SCHPM (110)/sp|P36594|RPB1_SCHPO (205)-sp|P36594|RPB1_SCHPO (194)/	Intra-Protein
	2	QEX01_MF_210720_KK-XL_145.50595.50595.3.0.dta	3	3053.78	1	0.340575	0.005402	1.76896	1	1			1	QEX03_MF_211013_KK-XL-FT_105.5409.5409.5.1.dta	5	2767.56	1	0.00134074	0.020318	7.34153	1	1			10	QEX03_MF_211124_KK-XL-FT+2_035_211124142958.62443.62443.4.1.dta	4	3587.91	1	8.07584e-15	0.025941	7.23017	1	1			1	QEX03_MF_220531_KK1-BS3-2_139.18620.18620.3.0.dta	3	2158.1	1	6.47142e-07	0.005697	2.63983	1	1
	3	QEX01_MF_210720_KK-XL_145.50571.50571.3.0.dta	3	3053.78	1	0.46913	0.005402	1.76896	1	1		13	KAAPSPIAYVAEIR(1)-DGKLAK(3)	2254.28	null	sp|Q02061|RPB2_SCHPO (213)-sp|Q02061|RPB2_SCHPO (493)/	Intra-Protein								11	QEX03_MF_211124_KK-XL-FT+2_035_211124142958.60730.60730.5.1.dta	5	3587.91	1	6.88631e-11	0.029492	8.21989	1	1		11	DIVFTIMRKAMDLQYTSSPLEIISAFQR(9)-KAMDLQYTSSPLEIISAFQR(1)	5766.95	Acetyl[AnyN-term](0);Oxidation[M](34)	DEF_USER_Spt5_3xFlag_WT(262)-DEF_USER_Spt5_3xFlag_WT(262)/	Intra-Protein
14	EAALKEEELQAFIEEAK(5)-KAPDSTEENENTDTVR(1)	3890.87	null	DEF_USER_XRN2-RAT1-385-HIS(129)-DEF_USER_XRN2-RAT1-385-HIS(570)/	Intra-Protein								1	QEX03_MF_211013_KK-XL-FT_105.17260.17260.4.0.dta	4	2254.28	1	3.0359e-06	0.000258	0.114449	1	1		10	ENLLYTTKTGELISYTEFIER(8)-PEKNLTVR(3)	3613.9	null	DEF_USER_Spt5_3xFlag_WT(779)-sp|P78920|YGNB_SCHPO (260)/	Inter-Protein								1	QEX03_MF_220531_KK1-BS3-2_139.58742.58742.7.0.dta	7	5767	1	5.58821e-05	0.048764	8.45577	1	1
	1	QEX01_MF_210720_KK-XL_145.45928.45928.4.0.dta	4	3890.87	1	1.061e-06	0.004632	1.19048	1	1			2	QEX03_MF_211013_KK-XL-FT_105.20330.20330.3.2.dta	3	2296.27	1	0.344807	-0.020084	-8.74628	1	1			1	QEX03_MF_211124_KK-XL-FT+2_035_211124142958.64164.64164.4.0.dta	4	3613.93	1	0.470674	0.027807	7.69446	1	1		12	EAAAVSSVNKLAASALK(10)-KEQEISLR(1)	2769.54	null	DEF_USER_XRN2-RAT1-385-HIS(511)-sp|P37382|RPB3_SCHPO (150)/	Inter-Protein
15	EAALKEEELQAFIEEAK(5)-KTKEER(1)	2875.49	null	DEF_USER_XRN2-RAT1-385-HIS(129)-DEF_USER_XRN2-RAT1-385-HIS(266)/	Intra-Protein							14	KAAPSPIAYVAEIR(1)-DGKLAKPR(3)	2507.43	null	sp|Q02061|RPB2_SCHPO (213)-sp|Q02061|RPB2_SCHPO (493)/	Intra-Protein							11	ENLLYTTKTGELISYTEFIER(8)-TIGRDKAIGATVR(6)	4015.14	null	DEF_USER_Spt5_3xFlag_WT(779)-DEF_USER_Spt5_3xFlag_WT(728)/	Intra-Protein								1	QEX03_MF_220531_KK1-BS3-2_139.21431.21431.3.0.dta	3	2769.54	1	0.502743	0.003525	1.27278	1	1
	1	QEX01_MF_210720_KK-XL_145.40116.40116.4.2.dta	4	2875.49	1	0.00179416	0.000297	0.103287	1	1			1	QEX03_MF_211013_KK-XL-FT_105.15470.15470.4.0.dta	4	2507.44	1	8.23877e-10	0.002195	0.875397	1	1			1	QEX03_MF_211124_KK-XL-FT+2_035_211124142958.62602.62602.5.0.dta	5	4015.17	1	6.35427e-25	0.028855	7.18655	1	1		13	EAALKEEELQAFIEEAK(5)-EAKELSKMMMSNKQR(7)	3895.95	null	DEF_USER_XRN2-RAT1-385-HIS(129)-sp|O60164|PESC_SCHPO (562)/	Inter-Protein
16	EAALKEEELQAFIEEAK(5)-QQGIPIDENATKK(12)	3526.82	null	DEF_USER_XRN2-RAT1-385-HIS(129)-DEF_USER_XRN2-RAT1-385-HIS(153)/	Intra-Protein								2	QEX03_MF_211013_KK-XL-FT_105.15275.15275.4.0.dta	4	2507.44	1	5.10173e-08	0.002144	0.855057	1	1			2	QEX03_MF_211124_KK-XL-FT+2_035_211124142958.62290.62290.5.0.dta	5	4015.17	1	3.13639e-22	0.033761	8.40843	1	1			1	QEX03_MF_220531_KK1-BS3-2_139.26705.26705.3.0.dta	3	3895.99	1	0.0857483	0.039767	10.2073	1	1
	1	QEX01_MF_210720_KK-XL_145.48071.48071.4.0.dta	4	3526.81	1	0.00281375	-0.002691	-0.763011	1	1			3	QEX03_MF_211013_KK-XL-FT_105.15586.15586.4.0.dta	4	2507.44	1	6.45904e-08	0.002276	0.907701	1	1			3	QEX03_MF_211124_KK-XL-FT+2_035_211124142958.62609.62609.4.0.dta	4	4015.17	1	7.75119e-17	0.027176	6.76838	1	1		14	EAALKEEELQAFIEEAK(5)-EDVFFQQGSTKK(11)	3498.75	null	DEF_USER_XRN2-RAT1-385-HIS(129)-DEF_USER_XRN2-RAT1-385-HIS(265)/	Intra-Protein
17	EAALKEEELQAFIEEAK(5)-VLREDVFFQQGSTKK(14)	3867.01	null	DEF_USER_XRN2-RAT1-385-HIS(129)-DEF_USER_XRN2-RAT1-385-HIS(265)/	Intra-Protein								4	QEX03_MF_211013_KK-XL-FT_105.15665.15665.4.1.dta	4	2507.44	1	3.292e-07	0.005283	2.10694	1	1			4	QEX03_MF_211124_KK-XL-FT+2_035_211124142958.62297.62297.4.0.dta	4	4015.18	1	1.15692e-16	0.039121	9.74338	1	1			1	QEX03_MF_220531_KK1-BS3-2_139.48258.48258.4.0.dta	4	3498.76	1	1.49602e-06	0.004055	1.15898	1	1
	1	QEX01_MF_210720_KK-XL_145.48609.48609.4.0.dta	4	3867.03	1	1.18793e-06	0.028203	7.29324	1	1			5	QEX03_MF_211013_KK-XL-FT_105.15480.15480.3.0.dta	3	2507.43	1	1.13656e-06	-0.001615	-0.644085	1	1			5	QEX03_MF_211124_KK-XL-FT+2_035_211124142958.63237.63237.5.1.dta	5	4015.18	1	6.96684e-16	0.037642	9.37502	1	1			2	QEX03_MF_220531_KK1-BS3-2_139.48078.48078.4.0.dta	4	3498.77	1	1.37357e-05	0.017325	4.95176	1	1
	2	QEX01_MF_210720_KK-XL_145.48668.48668.3.0.dta	3	3867.03	1	1.89384e-06	0.024533	6.34419	1	1			6	QEX03_MF_211013_KK-XL-FT_105.15286.15286.3.0.dta	3	2507.44	1	0.000257074	0.001273	0.50769	1	1		12	ENLLYTTKTGELISYTEFIER(8)-TPAWNSGSKTPAWNSGSR(9)	4561.25	null	DEF_USER_Spt5_3xFlag_WT(779)-DEF_USER_Spt5_3xFlag_WT(844)/	Intra-Protein								3	QEX03_MF_220531_KK1-BS3-1_138.49074.49074.4.0.dta	4	3498.76	1	1.58742e-05	0.004517	1.29103	1	1
	3	QEX01_MF_210720_KK-XL_145.48590.48590.5.0.dta	5	3867.02	1	6.05961e-05	0.009936	2.56943	1	1		15	KAAPSPIAYVAEIR(1)-IDSSNPKFNDTQR(7)	3144.63	null	sp|Q02061|RPB2_SCHPO (213)-tr|G9JY47|G9JY47_SCHPM (39)/sp|Q02061|RPB2_SCHPO (213)-sp|P36594|RPB1_SCHPO (123)/	Inter-Protein								1	QEX03_MF_211124_KK-XL-FT+2_035_211124142958.61644.61644.4.0.dta	4	4561.29	1	5.30024e-30	0.03541	7.76322	1	1			4	QEX03_MF_220531_KK1-BS3-1_138.49033.49033.4.0.dta	4	3498.76	1	0.000319048	0.005159	1.47453	1	1
	4	QEX01_MF_210720_KK-XL_145.48783.48783.5.2.dta	5	3867.02	1	0.000101274	0.010689	2.76415	1	1			1	QEX03_MF_211013_KK-XL-FT_105.18465.18465.4.0.dta	4	3144.63	1	0.00156494	0.002207	0.701831	1	1		13	FDPTANPPNYSGEDQVIEKGSNVR(19)-KTVAYFNVFAR(1)	4087.02	null	sp|O14459|RPB7_SCHPO (140)-sp|O74825|RPB4_SCHPO (57)/	Inter-Protein							15	EAALKEEELQAFIEEAK(5)-GVPALFR(1)	2844.5	null	DEF_USER_XRN2-RAT1-385-HIS(129)-DEF_USER_XRN2-RAT1-385-HIS(2)/	Intra-Protein
18	EDVFFQQGSTKK(11)-GVPALFR(1)	2310.21	null	DEF_USER_XRN2-RAT1-385-HIS(265)-DEF_USER_XRN2-RAT1-385-HIS(2)/	Intra-Protein							16	KAAPSPIAYVAEIR(1)-LISSMQIKLMAR(8)	3045.68	Oxidation[M](22);Oxidation[M](27)	sp|Q02061|RPB2_SCHPO (213)-sp|Q02061|RPB2_SCHPO (242)/	Intra-Protein								1	QEX03_MF_211124_KK-XL-FT+2_035_211124142958.45182.45182.5.0.dta	5	4087.05	1	1.21666e-05	0.029814	7.2948	1	1			1	QEX03_MF_220531_KK1-BS3-2_139.64970.64970.3.0.dta	3	2844.52	1	4.20892e-06	0.014054	4.94076	1	1
	1	QEX01_MF_210720_KK-XL_145.47506.47506.3.1.dta	3	2310.21	1	6.59789e-05	-0.005356	-2.3184	1	1			1	QEX03_MF_211013_KK-XL-FT_105.21304.21304.4.0.dta	4	3045.69	1	0.000129678	0.005681	1.86526	1	1		14	FDPTANPPNYSGEDQVIEKGSNVR(19)-LKIVGTR(2)	3557.82	null	sp|O14459|RPB7_SCHPO (140)-sp|O14459|RPB7_SCHPO (147)/	Intra-Protein								2	QEX03_MF_220531_KK1-BS3-1_138.65916.65916.3.1.dta	3	2844.52	1	0.00184064	0.014648	5.14958	1	1
19	EDVFFQQGSTKK(11)-MGVPALFR(1)	2441.25	null	DEF_USER_XRN2-RAT1-385-HIS(265)-DEF_USER_XRN2-RAT1-385-HIS(1)/	Intra-Protein							17	KAAPSPIAYVAEIR(1)-LLVDEAKPR(7)	2663.51	null	sp|Q02061|RPB2_SCHPO (213)-gi|CON_IPI00702736.3|ENSEMBL:ENSBTAP00000008967 (375)/	Inter-Protein								1	QEX03_MF_211124_KK-XL-FT+2_035_211124142958.30395.30395.4.1.dta	4	3557.85	1	2.08011e-12	0.02951	8.2944	1	1			3	QEX03_MF_220531_KK1-BS3-1_138.65763.65763.3.0.dta	3	2844.52	1	0.0311511	0.014425	5.07118	1	1
	1	QEX01_MF_210720_KK-XL_145.50374.50374.3.0.dta	3	2441.25	1	3.06361e-05	0.000305	0.124936	1	1			1	QEX03_MF_211013_KK-XL-FT_105.23109.23109.4.0.dta	4	2663.51	1	0.258793	-7.9e-05	-0.02966	1	1		15	FIFPKGDAR(5)-SALLKELR(5)	2117.21	null	tr|I7A0C5|I7A0C5_SCHPM (759)-sp|P36594|RPB1_SCHPO (1356)/sp|P36594|RPB1_SCHPO (952)-sp|P36594|RPB1_SCHPO (1356)/	Intra-Protein							16	EAALKEEELQAFIEEAK(5)-KAPDSTEENENTDTVR(1)	3890.87	null	DEF_USER_XRN2-RAT1-385-HIS(129)-DEF_USER_XRN2-RAT1-385-HIS(570)/	Intra-Protein
20	EGLIDTAVKTAETGYIQR(9)-DGKLAKPR(3)	2986.62	null	tr|I7A0C5|I7A0C5_SCHPM (643)-sp|Q02061|RPB2_SCHPO (493)/sp|P36594|RPB1_SCHPO (836)-sp|Q02061|RPB2_SCHPO (493)/	Inter-Protein							18	KAPDSTEENENTDTVR(1)-GVPALFR(1)	2702.33	null	DEF_USER_XRN2-RAT1-385-HIS(570)-DEF_USER_XRN2-RAT1-385-HIS(2)/	Intra-Protein								1	QEX03_MF_211124_KK-XL-FT+2_035_211124142958.45481.45481.3.0.dta	3	2117.23	1	7.58893e-14	0.01735	8.19474	1	1			1	QEX03_MF_220531_KK1-BS3-2_139.35594.35594.4.1.dta	4	3890.88	1	2.26213e-13	0.013764	3.53751	1	1
	1	QEX01_MF_210720_KK-XL_145.40743.40743.5.0.dta	5	2986.62	1	0.573925	0.003115	1.04299	1	1			1	QEX03_MF_211013_KK-XL-FT_105.14815.14815.3.0.dta	3	2702.32	1	0.00410208	-0.004715	-1.74479	1	1			2	QEX03_MF_211124_KK-XL-FT+2_035_211124142958.45587.45587.3.1.dta	3	2117.23	1	1.13363e-12	0.018606	8.78797	1	1			2	QEX03_MF_220531_KK1-BS3-2_139.35409.35409.3.0.dta	3	3890.87	1	1.05947e-09	0.005246	1.34829	1	1
21	EGLIDTAVKTAETGYIQR(9)-LKEILNVAK(2)	3129.74	null	tr|I7A0C5|I7A0C5_SCHPM (643)-sp|P36594|RPB1_SCHPO (1105)/sp|P36594|RPB1_SCHPO (836)-sp|P36594|RPB1_SCHPO (1105)/	Intra-Protein							19	KAPDSTEENENTDTVR(1)-VLREDVFFQQGSTKK(14)	3724.83	null	DEF_USER_XRN2-RAT1-385-HIS(570)-DEF_USER_XRN2-RAT1-385-HIS(265)/	Intra-Protein								3	QEX03_MF_211124_KK-XL-FT+2_035_211124142958.45531.45531.4.0.dta	4	2117.23	1	4.10424e-12	0.017849	8.43043	1	1			3	QEX03_MF_220531_KK1-BS3-1_138.36307.36307.3.0.dta	3	3890.87	1	2.77319e-05	0.008225	2.11393	1	1
	1	QEX01_MF_210720_KK-XL_145.47844.47844.4.0.dta	4	3129.75	1	3.75688e-05	0.007415	2.36921	1	1			1	QEX03_MF_211013_KK-XL-FT_105.8553.8553.5.0.dta	5	3724.83	1	5.56157e-08	-0.002883	-0.773995	1	1		16	FRHGDYVKVIAGK(8)-YKDDTGMVVR(2)	2826.46	Oxidation[M](23)	DEF_USER_Spt5_3xFlag_WT(528)-DEF_USER_Spt5_3xFlag_WT(535)/	Intra-Protein								4	QEX03_MF_220531_KK1-BS3-1_138.36291.36291.3.0.dta	3	3890.88	1	0.000327547	0.010899	2.80118	1	1
	2	QEX01_MF_210720_KK-XL_145.47869.47869.3.0.dta	3	3129.75	1	0.000126528	0.009713	3.10345	1	1			2	QEX03_MF_211013_KK-XL-FT_105.8566.8566.5.0.dta	5	3724.83	1	5.15257e-07	-0.002566	-0.688891	1	1			1	QEX03_MF_211124_KK-XL-FT+2_035_211124142958.33151.33151.5.1.dta	5	2826.49	1	2.2673e-14	0.026722	9.45423	1	1		17	EAALKEEELQAFIEEAK(5)-MGVPALFR(1)	2975.54	null	DEF_USER_XRN2-RAT1-385-HIS(129)-DEF_USER_XRN2-RAT1-385-HIS(1)/	Intra-Protein
22	ENLLYTTKTGELISYTEFIER(8)-DKAIGATVR(2)	3587.88	null	DEF_USER_Spt5_3xFlag_WT(779)-DEF_USER_Spt5_3xFlag_WT(728)/	Intra-Protein							20	KFEWQGVALLPFIDENR(1)-KAPDSTEENENTDTVR(1)	4004.95	null	DEF_USER_XRN2-RAT1-385-HIS(715)-DEF_USER_XRN2-RAT1-385-HIS(570)/	Intra-Protein							17	GEVVKIVR(5)-YLGLKR(5)	1786.09	null	sp|Q09191|RPAB1_SCHPO (192)-sp|Q09191|RPAB1_SCHPO (186)/	Intra-Protein								1	QEX03_MF_220531_KK1-BS3-2_139.69550.69550.3.0.dta	3	2975.55	1	7.16756e-09	0.009903	3.32813	1	1
	1	QEX01_MF_210720_KK-XL_145.53492.53492.3.0.dta	3	3587.9	1	4.44234e-05	0.011584	3.22864	1	1			1	QEX03_MF_211013_KK-XL-FT_105.29709.29709.4.0.dta	4	4004.96	1	7.81936e-06	0.007498	1.87218	1	1			1	QEX03_MF_211124_KK-XL-FT+2_035_211124142958.28874.28874.3.1.dta	3	1786.11	1	5.32901e-09	0.015835	8.86571	1	1			2	QEX03_MF_220531_KK1-BS3-2_139.69927.69927.3.0.dta	3	2975.56	1	5.15364e-05	0.019562	6.57426	1	1
	2	QEX01_MF_210720_KK-XL_145.53178.53178.3.0.dta	3	3587.9	1	4.77125e-05	0.018782	5.23484	1	1		21	KIGMTVMEEFERPVR(1)-NTIQAKEVIR(6)	3130.67	null	sp|Q02061|RPB2_SCHPO (854)-sp|P48011|RPAB4_SCHPO (36)/	Inter-Protein							18	HGDYVKVIAGK(6)-YKDDTGMVVR(2)	2507.3	null	DEF_USER_Spt5_3xFlag_WT(528)-DEF_USER_Spt5_3xFlag_WT(535)/	Intra-Protein								3	QEX03_MF_220531_KK1-BS3-1_138.70391.70391.3.0.dta	3	2975.55	1	0.000433242	0.011518	3.87089	1	1
	3	QEX01_MF_210720_KK-XL_145.54245.54245.3.0.dta	3	3587.9	1	6.9254e-05	0.02001	5.5771	1	1			1	QEX03_MF_211013_KK-XL-FT_105.22461.22461.4.0.dta	4	3130.67	1	0.00881095	-0.001485	-0.474339	1	1			1	QEX03_MF_211124_KK-XL-FT+2_035_211124142958.26818.26818.5.0.dta	5	2507.31	1	7.69589e-21	0.017685	7.05342	1	1		18	EAALKEEELQAFIEEAK(5)-QQGIPIDENATKK(12)	3526.82	null	DEF_USER_XRN2-RAT1-385-HIS(129)-DEF_USER_XRN2-RAT1-385-HIS(153)/	Intra-Protein
	4	QEX01_MF_210720_KK-XL_145.53155.53155.4.0.dta	4	3587.9	1	7.82198e-05	0.011403	3.1782	1	1			2	QEX03_MF_211013_KK-XL-FT_105.22582.22582.5.0.dta	5	3130.68	1	0.191883	0.002344	0.74872	1	1			2	QEX03_MF_211124_KK-XL-FT+2_035_211124142958.26780.26780.4.0.dta	4	2507.32	1	7.36053e-18	0.022312	8.89883	1	1			1	QEX03_MF_220531_KK1-BS3-2_139.41549.41549.4.0.dta	4	3526.82	1	8.7941e-08	0.008727	2.47447	1	1
	5	QEX01_MF_210720_KK-XL_145.55612.55612.4.1.dta	4	3587.89	1	9.13008e-05	0.005337	1.48751	1	1			3	QEX03_MF_211013_KK-XL-FT_105.22374.22374.5.0.dta	5	3130.68	1	0.425731	0.005	1.5971	1	1			3	QEX03_MF_211124_KK-XL-FT+2_035_211124142958.26863.26863.3.0.dta	3	2507.32	1	1.98878e-12	0.019186	7.65207	1	1			2	QEX03_MF_220531_KK1-BS3-1_138.42780.42780.4.1.dta	4	3526.82	1	4.42549e-05	0.006168	1.74889	1	1
	6	QEX01_MF_210720_KK-XL_145.52866.52866.3.0.dta	3	3587.9	1	0.000121306	0.012668	3.53077	1	1		22	KTVAYFNVFAR(1)-NVATIAAKGAR(8)	2524.4	null	sp|O74825|RPB4_SCHPO (57)-DEF_USER_Spt5_3xFlag_WT(693)/	Inter-Protein							19	HGQKGTIGMTYR(4)-IPQIGDKFASR(7)	2717.42	null	sp|Q02061|RPB2_SCHPO (976)-sp|Q02061|RPB2_SCHPO (968)/	Intra-Protein							19	EAALKEEELQAFIEEAK(5)-SIQEFKR(6)	2992.55	null	DEF_USER_XRN2-RAT1-385-HIS(129)-sp|O94488|MBO1_SCHPO (960)/	Inter-Protein
	7	QEX01_MF_210720_KK-XL_145.54852.54852.3.0.dta	3	3587.9	1	0.00015115	0.011208	3.12385	1	1			1	QEX03_MF_211013_KK-XL-FT_105.20200.20200.3.0.dta	3	2524.4	1	0.00252242	-0.002696	-1.06797	1	1			1	QEX03_MF_211124_KK-XL-FT+2_035_211124142958.34369.34369.4.0.dta	4	2717.44	1	5.14797e-20	0.022183	8.16326	1	1			1	QEX03_MF_220531_KK1-BS3-2_139.63091.63091.3.1.dta	3	2992.55	1	0.609597	-0.005001	-1.67115	1	1
	8	QEX01_MF_210720_KK-XL_145.52843.52843.4.0.dta	4	3587.9	1	0.000157421	0.017742	4.94498	1	1			2	QEX03_MF_211013_KK-XL-FT_105.20175.20175.3.0.dta	3	2524.4	1	0.159753	0.000259	0.102599	1	1			2	QEX03_MF_211124_KK-XL-FT+2_035_211124142958.34380.34380.5.0.dta	5	2717.44	1	1.38841e-16	0.025282	9.30368	1	1		20	EAALKEEELQAFIEEAK(5)-VLREDVFFQQGSTKK(14)	3867.01	null	DEF_USER_XRN2-RAT1-385-HIS(129)-DEF_USER_XRN2-RAT1-385-HIS(265)/	Intra-Protein
	9	QEX01_MF_210720_KK-XL_145.55557.55557.3.0.dta	3	3587.91	1	0.000194662	0.022718	6.33187	1	1			3	QEX03_MF_211013_KK-XL-FT_105.20231.20231.4.0.dta	4	2524.41	1	0.251841	0.009595	3.8009	1	1			3	QEX03_MF_211124_KK-XL-FT+2_035_211124142958.30248.30248.5.2.dta	5	2733.44	1	0.0234721	0.022529	8.24207	1	1			1	QEX03_MF_220531_KK1-BS3-2_139.45263.45263.4.1.dta	4	3867.02	1	8.91286e-07	0.014552	3.76312	1	1
	10	QEX01_MF_210720_KK-XL_145.53470.53470.4.0.dta	4	3587.9	1	0.000753724	0.010912	3.04135	1	1		23	LFLFNNEEFEDGFLVKDIR(16)-KNSATRPQAR(1)	3610.87	null	DEF_USER_Spt5_3xFlag_WT(427)-DEF_USER_Spt5_3xFlag_WT(381)/	Intra-Protein							20	IDAPAPVDLVNLSEKTSNR(15)-EAAAVSSVNKLAASALK(10)	3806.05	null	DEF_USER_XRN2-RAT1-385-HIS(475)-DEF_USER_XRN2-RAT1-385-HIS(511)/	Intra-Protein							21	EDVFFQQGSTKK(11)-GVPALFR(1)	2310.21	null	DEF_USER_XRN2-RAT1-385-HIS(265)-DEF_USER_XRN2-RAT1-385-HIS(2)/	Intra-Protein
	11	QEX01_MF_210720_KK-XL_145.55927.55927.4.0.dta	4	3587.89	1	0.000973985	0.00928	2.58648	1	1			1	QEX03_MF_211013_KK-XL-FT_105.27545.27545.5.0.dta	5	3610.86	1	3.11489e-05	-0.002115	-0.585732	1	1			1	QEX03_MF_211124_KK-XL-FT+2_035_211124142958.50178.50178.4.0.dta	4	3806.09	1	4.81387e-20	0.038335	10.0721	1	1			1	QEX03_MF_220531_KK1-BS3-2_139.37650.37650.3.0.dta	3	2310.22	1	8.21019e-15	0.005223	2.26083	1	1
	12	QEX01_MF_210720_KK-XL_145.55417.55417.3.2.dta	3	3629.91	1	0.00212001	0.011198	3.08494	1	1		24	LFNESEAFKSNPSK(9)-KNSATRPQAR(1)	2863.47	null	DEF_USER_Spt5_3xFlag_WT(399)-DEF_USER_Spt5_3xFlag_WT(381)/	Intra-Protein							21	IDAPAPVDLVNLSEKTSNR(15)-KAPDSTEENENTDTVR(1)	3981.95	null	DEF_USER_XRN2-RAT1-385-HIS(475)-DEF_USER_XRN2-RAT1-385-HIS(570)/	Intra-Protein								2	QEX03_MF_220531_KK1-BS3-1_138.38482.38482.3.0.dta	3	2310.22	1	9.27196e-07	0.007344	3.17893	1	1
23	ENLLYTTKTGELISYTEFIER(8)-KAPDSTEENENTDTVR(1)	4463.16	null	DEF_USER_Spt5_3xFlag_WT(779)-DEF_USER_XRN2-RAT1-385-HIS(570)/	Inter-Protein								1	QEX03_MF_211013_KK-XL-FT_105.4460.4460.5.0.dta	5	2863.47	1	5.92145e-08	0.000152	0.053082	1	1			1	QEX03_MF_211124_KK-XL-FT+2_035_211124142958.31773.31773.4.0.dta	4	3981.98	1	5.34108e-25	0.027861	6.99682	1	1		22	EDVFFQQGSTKK(11)-MGVPALFR(1)	2441.25	null	DEF_USER_XRN2-RAT1-385-HIS(265)-DEF_USER_XRN2-RAT1-385-HIS(1)/	Intra-Protein
	1	QEX01_MF_210720_KK-XL_145.50232.50232.4.0.dta	4	4463.17	1	0.00017292	0.010012	2.24325	1	1			2	QEX03_MF_211013_KK-XL-FT_105.4449.4449.5.0.dta	5	2863.47	1	5.82405e-07	-0.000808	-0.282175	1	1		22	IDSSNPKFNDTQR(7)-EILNVAKNIK(7)	2800.48	null	tr|G9JY47|G9JY47_SCHPM (39)-sp|P36594|RPB1_SCHPO (1112)/sp|P36594|RPB1_SCHPO (123)-sp|P36594|RPB1_SCHPO (1112)/	Intra-Protein								1	QEX03_MF_220531_KK1-BS3-2_139.44945.44945.3.0.dta	3	2441.26	1	4.50959e-06	0.005886	2.41106	1	1
24	ENLLYTTKTGELISYTEFIER(8)-TIGRDKAIGATVR(6)	4015.14	null	DEF_USER_Spt5_3xFlag_WT(779)-DEF_USER_Spt5_3xFlag_WT(728)/	Intra-Protein							25	LKEILNVAK(2)-DGKLAK(3)	1796.09	null	sp|P36594|RPB1_SCHPO (1105)-sp|Q02061|RPB2_SCHPO (493)/	Inter-Protein								1	QEX03_MF_211124_KK-XL-FT+2_035_211124142958.24543.24543.4.0.dta	4	2800.51	1	1.73366e-11	0.021659	7.73402	1	1			2	QEX03_MF_220531_KK1-BS3-1_138.45889.45889.3.0.dta	3	2441.26	1	0.00010893	0.003659	1.49882	1	1
	1	QEX01_MF_210720_KK-XL_145.48766.48766.3.0.dta	3	4015.14	1	3.06698e-05	0.000478	0.119049	1	1			1	QEX03_MF_211013_KK-XL-FT_105.11053.11053.3.0.dta	3	1796.09	1	0.0797712	0.004675	2.60288	1	1		23	IPQIGDKFASR(7)-HLVDDKIHAR(6)	2572.4	null	sp|Q02061|RPB2_SCHPO (968)-sp|Q02061|RPB2_SCHPO (1091)/	Intra-Protein							23	EGLIDTAVKTAETGYIQR(9)-DGKLAKPR(3)	2986.62	null	tr|I7A0C5|I7A0C5_SCHPM (643)-sp|Q02061|RPB2_SCHPO (493)/sp|P36594|RPB1_SCHPO (836)-sp|Q02061|RPB2_SCHPO (493)/	Inter-Protein
	2	QEX01_MF_210720_KK-XL_145.49194.49194.5.0.dta	5	4015.15	1	0.000785237	0.006791	1.69135	1	1		26	LKPEPGMTLR(2)-KLSMSDVAGK(1)	2314.25	null	tr|I7A0C5|I7A0C5_SCHPM (516)-sp|P36594|RPB1_SCHPO (1209)/sp|P36594|RPB1_SCHPO (709)-sp|P36594|RPB1_SCHPO (1209)/	Intra-Protein								1	QEX03_MF_211124_KK-XL-FT+2_035_211124142958.37906.37906.5.0.dta	5	2572.42	1	2.35896e-12	0.015845	6.15962	1	1			1	QEX03_MF_220531_KK1-BS3-2_139.24857.24857.4.0.dta	4	2986.63	1	0.0184326	0.007744	2.5929	1	1
	3	QEX01_MF_210720_KK-XL_145.48782.48782.4.0.dta	4	4015.15	1	0.00597737	0.013585	3.38345	1	1			1	QEX03_MF_211013_KK-XL-FT_105.12766.12766.4.0.dta	4	2314.24	1	1.55625e-08	-0.007053	-3.04764	1	1		24	IPQIGDKFASR(7)-LKHLVDDK(2)	2336.3	null	sp|Q02061|RPB2_SCHPO (968)-sp|Q02061|RPB2_SCHPO (1085)/	Intra-Protein								2	QEX03_MF_220531_KK1-BS3-2_139.24858.24858.5.0.dta	5	2986.63	1	0.0334042	0.009379	3.14034	1	1
	4	QEX01_MF_210720_KK-XL_145.48780.48780.5.1.dta	5	4015.16	1	0.00790212	0.019786	4.92785	1	1		27	MNPALSNGPALPPVANLKR(18)-DKAIGATVR(2)	3027.68	null	DEF_USER_Spt5_3xFlag_WT(721)-DEF_USER_Spt5_3xFlag_WT(728)/	Intra-Protein								1	QEX03_MF_211124_KK-XL-FT+2_035_211124142958.32282.32282.5.0.dta	5	2336.32	1	3.5425e-18	0.019214	8.22413	1	1			3	QEX03_MF_220531_KK1-BS3-1_138.25539.25539.5.0.dta	5	2986.63	1	0.2737	0.009715	3.25284	1	1
25	ENLLYTTKTGELISYTEFIER(8)-TPAWNSGNKTPAWNAGSR(9)	4572.27	null	DEF_USER_Spt5_3xFlag_WT(779)-DEF_USER_Spt5_3xFlag_WT(862)/	Intra-Protein								1	QEX03_MF_211013_KK-XL-FT_105.20028.20028.4.0.dta	4	3027.65	1	0.00116106	-0.023078	-7.62235	1	1		25	KAAPSPIAYVAEIR(1)-DGKLAK(3)	2254.28	null	sp|Q02061|RPB2_SCHPO (213)-sp|Q02061|RPB2_SCHPO (493)/	Intra-Protein								4	QEX03_MF_220531_KK1-BS3-1_138.25550.25550.4.0.dta	4	2986.63	1	0.28141	0.009999	3.34793	1	1
	1	QEX01_MF_210720_KK-XL_145.52460.52460.4.0.dta	4	4572.28	1	5.53029e-05	0.009191	2.01016	1	1			2	QEX03_MF_211013_KK-XL-FT_105.20037.20037.4.1.dta	4	3027.65	1	0.0306136	-0.024217	-7.99854	1	1			1	QEX03_MF_211124_KK-XL-FT+2_035_211124142958.34649.34649.3.0.dta	3	2254.3	1	1.05391e-20	0.018036	8.00078	1	1		24	EGLIDTAVKTAETGYIQR(9)-LKEILNVAK(2)	3129.74	null	tr|I7A0C5|I7A0C5_SCHPM (643)-sp|P36594|RPB1_SCHPO (1105)/sp|P36594|RPB1_SCHPO (836)-sp|P36594|RPB1_SCHPO (1105)/	Intra-Protein
26	ENLLYTTKTGELISYTEFIER(8)-TPAWNSGSKTPAWNSGSR(9)	4561.25	null	DEF_USER_Spt5_3xFlag_WT(779)-DEF_USER_Spt5_3xFlag_WT(844)/	Intra-Protein								3	QEX03_MF_211013_KK-XL-FT_105.18488.18488.4.3.dta	4	3043.66	1	0.245661	-0.010398	-3.41627	1	1			2	QEX03_MF_211124_KK-XL-FT+2_035_211124142958.35452.35452.3.1.dta	3	2254.29	1	1.3743e-17	0.01267	5.62042	1	1			1	QEX03_MF_220531_KK1-BS3-2_139.41717.41717.4.0.dta	4	3129.75	1	1.38562e-10	0.008144	2.60213	1	1
	1	QEX01_MF_210720_KK-XL_145.52435.52435.4.0.dta	4	4561.27	1	0.000461789	0.014523	3.18399	1	1		28	MNPALSNGPALPPVANLKR(18)-VKEVGGEGK(2)	2999.63	null	DEF_USER_Spt5_3xFlag_WT(721)-DEF_USER_Spt5_3xFlag_WT(647)/	Intra-Protein								3	QEX03_MF_211124_KK-XL-FT+2_035_211124142958.34654.34654.4.0.dta	4	2254.3	1	9.74005e-17	0.021756	9.65097	1	1			2	QEX03_MF_220531_KK1-BS3-2_139.42096.42096.4.1.dta	4	3129.75	1	3.09922e-10	0.009074	2.89928	1	1
27	ETNGEIPMTDVMKK(13)-SRNVATIAAKGAR(10)	3044.59	null	sp|O74825|RPB4_SCHPO (56)-DEF_USER_Spt5_3xFlag_WT(693)/	Inter-Protein								1	QEX03_MF_211013_KK-XL-FT_105.15244.15244.3.0.dta	3	2999.63	1	1.53435e-05	-0.002102	-0.700752	1	1			4	QEX03_MF_211124_KK-XL-FT+2_035_211124142958.35028.35028.4.0.dta	4	2254.3	1	6.77312e-16	0.018744	8.31485	1	1			3	QEX03_MF_220531_KK1-BS3-2_139.41732.41732.3.0.dta	3	3129.75	1	1.11573e-06	0.008153	2.60501	1	1
	1	QEX01_MF_210720_KK-XL_145.28580.28580.5.0.dta	5	3044.59	1	0.00793591	0.001551	0.509429	1	1		29	MSILRSPFR(1)-AIFKSAM(4)	2011.09	null	sp|Q09669|ADH4_SCHPO (1)-sp|Q09669|ADH4_SCHPO (419)/	Intra-Protein								5	QEX03_MF_211124_KK-XL-FT+2_035_211124142958.35438.35438.4.0.dta	4	2254.3	1	1.49856e-13	0.020793	9.22379	1	1			4	QEX03_MF_220531_KK1-BS3-1_138.43206.43206.4.0.dta	4	3129.75	1	1.82999e-06	0.012388	3.95816	1	1
28	ETNGEIPMTDVMKK(13)-VKEVGGEGK(2)	2632.32	null	sp|O74825|RPB4_SCHPO (56)-DEF_USER_Spt5_3xFlag_WT(647)/	Inter-Protein								1	QEX03_MF_210927_KK-XL+3_135.39033.39033.3.1.dta	3	2011.09	1	0.463773	0.007403	3.6811	1	1			6	QEX03_MF_211124_KK-XL-FT+2_035_211124142958.34904.34904.3.1.dta	3	2254.3	1	1.66864e-05	0.018393	8.15915	1	1			5	QEX03_MF_220531_KK1-BS3-2_139.42431.42431.4.2.dta	4	3129.75	1	6.35794e-06	0.009588	3.06351	1	1
	1	QEX01_MF_210720_KK-XL_145.28242.28242.4.0.dta	4	2632.32	1	0.438315	0.004099	1.55718	1	1		30	NTIQAKEVIR(6)-TQLHAKR(6)	2162.24	null	sp|P48011|RPAB4_SCHPO (36)-sp|Q02061|RPB2_SCHPO (923)/	Inter-Protein							26	KAAPSPIAYVAEIR(1)-DGKLAKPR(3)	2507.43	null	sp|Q02061|RPB2_SCHPO (213)-sp|Q02061|RPB2_SCHPO (493)/	Intra-Protein								6	QEX03_MF_220531_KK1-BS3-1_138.42689.42689.4.1.dta	4	3129.75	1	2.99665e-05	0.0096	3.06735	1	1
29	FDPTANPPNYSGEDQVIEKGSNVR(19)-ARETNGEIPMTDVMKK(15)	4591.21	null	sp|O14459|RPB7_SCHPO (140)-sp|O74825|RPB4_SCHPO (56)/	Inter-Protein								1	QEX03_MF_211013_KK-XL-FT_105.4949.4949.4.0.dta	4	2162.24	1	0.340176	0.002655	1.22789	1	1			1	QEX03_MF_211124_KK-XL-FT+2_035_211124142958.34243.34243.3.0.dta	3	2507.45	1	5.30517e-28	0.019809	7.90011	1	1			7	QEX03_MF_220531_KK1-BS3-1_138.42711.42711.3.0.dta	3	3129.75	1	9.70361e-05	0.010033	3.2057	1	1
	1	QEX01_MF_210720_KK-XL_145.39333.39333.5.0.dta	5	4591.22	1	0.0843013	0.010348	2.25387	1	1		31	NTIQAKEVIR(6)-VMYKMR(4)	2136.17	null	sp|P48011|RPAB4_SCHPO (36)-sp|P48011|RPAB4_SCHPO (51)/	Intra-Protein								2	QEX03_MF_211124_KK-XL-FT+2_035_211124142958.34628.34628.3.0.dta	3	2507.45	1	1.46333e-26	0.01942	7.74497	1	1		25	EHIQQLIEDKDRYDIDPEQR(10)-SMEYLKFR(6)	3750.84	null	sp|Q02061|RPB2_SCHPO (652)-sp|Q02061|RPB2_SCHPO (802)/	Intra-Protein
30	FDPTANPPNYSGEDQVIEKGSNVR(19)-ETNGEIPMTDVMKK(13)	4364.07	null	sp|O14459|RPB7_SCHPO (140)-sp|O74825|RPB4_SCHPO (56)/	Inter-Protein								1	QEX03_MF_211013_KK-XL-FT_105.10112.10112.3.0.dta	3	2136.17	1	0.00377467	0.003226	1.51018	1	1			3	QEX03_MF_211124_KK-XL-FT+2_035_211124142958.34935.34935.5.0.dta	5	2507.45	1	8.71733e-26	0.020294	8.09353	1	1			1	QEX03_MF_220531_KK1-BS3-1_138.33665.33665.5.0.dta	5	3750.86	1	0.0610574	0.012261	3.26886	1	1
	1	QEX01_MF_210720_KK-XL_145.42568.42568.4.0.dta	4	4364.08	1	0.221472	0.006645	1.52266	1	1		32	NVATIAAKGAR(8)-IGDKVK(4)	1868.1	null	DEF_USER_Spt5_3xFlag_WT(693)-DEF_USER_Spt5_3xFlag_WT(645)/	Intra-Protein								4	QEX03_MF_211124_KK-XL-FT+2_035_211124142958.34552.34552.5.0.dta	5	2507.46	1	2.18197e-25	0.021201	8.45526	1	1			2	QEX03_MF_220531_KK1-BS3-1_138.29522.29522.5.0.dta	5	3766.86	1	0.347866	0.02107	5.59355	1	1
31	FDPTANPPNYSGEDQVIEKGSNVR(19)-KTVAYFNVFAR(1)	4087.02	null	sp|O14459|RPB7_SCHPO (140)-sp|O74825|RPB4_SCHPO (57)/	Inter-Protein								1	QEX03_MF_211013_KK-XL-FT_105.5211.5211.3.0.dta	3	1868.1	1	3.21875e-05	-0.000837	-0.44805	1	1			5	QEX03_MF_211124_KK-XL-FT+2_035_211124142958.34561.34561.4.0.dta	4	2507.46	1	2.48787e-25	0.021805	8.69614	1	1		26	ENLLYTTKTGELISYTEFIER(8)-DKAIGATVR(2)	3587.88	null	DEF_USER_Spt5_3xFlag_WT(779)-DEF_USER_Spt5_3xFlag_WT(728)/	Intra-Protein
	1	QEX01_MF_210720_KK-XL_145.46603.46603.4.0.dta	4	4087.02	1	0.00173436	0.003612	0.883774	1	1			2	QEX03_MF_211013_KK-XL-FT_105.5117.5117.4.0.dta	4	1868.1	1	0.00205007	0.002906	1.55559	1	1			6	QEX03_MF_211124_KK-XL-FT+2_035_211124142958.34167.34167.5.0.dta	5	2507.46	1	6.65083e-24	0.021626	8.62475	1	1			1	QEX03_MF_220531_KK1-BS3-2_139.54023.54023.3.0.dta	3	3587.9	1	1.21617e-13	0.013737	3.82872	1	1
	2	QEX01_MF_210720_KK-XL_145.46394.46394.3.0.dta	3	4087.03	1	0.00905977	0.010912	2.66992	1	1		33	NVATIAAKGAR(8)-VKEVGGEGK(2)	2111.18	null	DEF_USER_Spt5_3xFlag_WT(693)-DEF_USER_Spt5_3xFlag_WT(647)/	Intra-Protein								7	QEX03_MF_211124_KK-XL-FT+2_035_211124142958.34179.34179.4.0.dta	4	2507.46	1	4.80452e-23	0.022748	9.07222	1	1			2	QEX03_MF_220531_KK1-BS3-2_139.54114.54114.4.0.dta	4	3587.89	1	2.32497e-13	0.007492	2.08814	1	1
	3	QEX01_MF_210720_KK-XL_145.46404.46404.5.0.dta	5	4087.03	1	0.0122559	0.011359	2.77929	1	1			1	QEX03_MF_211013_KK-XL-FT_105.4092.4092.3.0.dta	3	2111.18	1	7.02865e-07	-0.003	-1.42101	1	1			8	QEX03_MF_211124_KK-XL-FT+2_035_211124142958.33630.33630.5.0.dta	5	2507.45	1	2.17097e-22	0.019253	7.67837	1	1			3	QEX03_MF_220531_KK1-BS3-2_139.53671.53671.3.0.dta	3	3587.9	1	2.29153e-12	0.012062	3.36187	1	1
32	FDPTANPPNYSGEDQVIEKGSNVR(19)-TPAWNSGNKTPAWNAGSR(9)	4686.22	null	sp|O14459|RPB7_SCHPO (140)-DEF_USER_Spt5_3xFlag_WT(862)/	Inter-Protein								2	QEX03_MF_211013_KK-XL-FT_105.4103.4103.3.0.dta	3	2111.18	1	1.61431e-05	-0.002815	-1.33338	1	1			9	QEX03_MF_211124_KK-XL-FT+2_035_211124142958.33644.33644.4.0.dta	4	2507.46	1	4.01841e-21	0.020716	8.26183	1	1			4	QEX03_MF_220531_KK1-BS3-2_139.54479.54479.4.0.dta	4	3587.89	1	3.03807e-12	0.005113	1.42507	1	1
	1	QEX01_MF_210720_KK-XL_145.41156.41156.4.1.dta	4	4686.23	1	0.349238	0.006237	1.33092	1	1			3	QEX03_MF_211013_KK-XL-FT_105.4277.4277.3.0.dta	3	2111.18	1	4.07832e-05	-0.003879	-1.83736	1	1			10	QEX03_MF_211124_KK-XL-FT+2_035_211124142958.34947.34947.4.0.dta	4	2507.45	1	3.00808e-20	0.020682	8.24827	1	1			5	QEX03_MF_220531_KK1-BS3-2_139.54835.54835.4.1.dta	4	3587.88	1	4.08581e-12	-0.00422	-1.17618	1	1
33	FDPTANPPNYSGEDQVIEKGSNVR(19)-VKEVGGEGK(2)	3673.8	null	sp|O14459|RPB7_SCHPO (140)-DEF_USER_Spt5_3xFlag_WT(647)/	Inter-Protein							34	RYMLNVRKR(8)-AEKQRTLK(3)	2404.36	Oxidation[M](3);Acetyl[AnyN-term](12)	sp|O74945|RIA1_SCHPO (978)-sp|O74945|RIA1_SCHPO (994)/	Intra-Protein								11	QEX03_MF_211124_KK-XL-FT+2_035_211124142958.35593.35593.5.0.dta	5	2507.45	1	1.72955e-16	0.017767	7.08573	1	1			6	QEX03_MF_220531_KK1-BS3-2_139.55541.55541.4.1.dta	4	3587.88	1	2.91257e-11	-0.00516	-1.43817	1	1
	1	QEX01_MF_210720_KK-XL_145.33771.33771.4.0.dta	4	3673.81	1	0.00594714	0.007576	2.06217	1	1			1	QEX03_MF_210927_KK-XL+3_135.29853.29853.5.1.dta	5	2404.38	1	0.627318	0.017592	7.31671	1	1			12	QEX03_MF_211124_KK-XL-FT+2_035_211124142958.36713.36713.4.1.dta	4	2507.45	1	8.33511e-15	0.01886	7.52163	1	1			7	QEX03_MF_220531_KK1-BS3-2_139.70412.70412.4.0.dta	4	3587.89	1	6.42525e-11	0.007124	1.98557	1	1
34	FQQAVVSPGEMVGTLAAQSIGEPATQMTLNTFHYAGVSSKNVTLGVPR(40)-LKPEPGMTLR(2)	6268.22	null	sp|P36594|RPB1_SCHPO (1095)-tr|I7A0C5|I7A0C5_SCHPM (516)/sp|P36594|RPB1_SCHPO (1095)-sp|P36594|RPB1_SCHPO (709)/	Intra-Protein							35	SAANIVQVFKK(10)-DGKLAK(3)	1973.14	null	sp|Q02061|RPB2_SCHPO (212)-sp|Q02061|RPB2_SCHPO (493)/	Intra-Protein								13	QEX03_MF_211124_KK-XL-FT+2_035_211124142958.36157.36157.4.2.dta	4	2549.44	1	3.3209e-11	-0.002313	-0.907256	1	1			8	QEX03_MF_220531_KK1-BS3-2_139.53756.53756.4.0.dta	4	3587.89	1	7.77829e-11	0.007616	2.1227	1	1
	1	QEX01_MF_210720_KK-XL_145.54241.54241.5.0.dta	5	6268.23	1	0.012676	0.004719	0.752845	1	1			1	QEX03_MF_211013_KK-XL-FT_105.14171.14171.4.0.dta	4	1973.14	1	7.65221e-07	0.001427	0.723212	1	1			14	QEX03_MF_211124_KK-XL-FT+2_035_211124142958.34914.34914.3.1.dta	3	2507.45	1	8.98854e-10	0.016964	6.76548	1	1			9	QEX03_MF_220531_KK1-BS3-2_139.54394.54394.3.0.dta	3	3587.9	1	3.58139e-10	0.013082	3.64616	1	1
35	FRHGDYVKVIAGK(8)-YKDDTGMVVR(2)	2810.47	null	DEF_USER_Spt5_3xFlag_WT(528)-DEF_USER_Spt5_3xFlag_WT(535)/	Intra-Protein							36	SIAKTLTYPETVTPYNIYQLQELVR(4)-NGPDEHPGAKYIIR(10)	4644.43	null	tr|I7A0C5|I7A0C5_SCHPM (185)-tr|I7A0C5|I7A0C5_SCHPM (216)/tr|I7A0C5|I7A0C5_SCHPM (185)-sp|P36594|RPB1_SCHPO (409)/sp|P36594|RPB1_SCHPO (378)-tr|I7A0C5|I7A0C5_SCHPM (216)/sp|P36594|RPB1_SCHPO (378)-sp|P36594|RPB1_SCHPO (409)/	Intra-Protein								15	QEX03_MF_211124_KK-XL-FT+2_035_211124142958.36537.36537.4.4.dta	4	2549.45	1	0.121897	0.002475	0.9708	1	1			10	QEX03_MF_220531_KK1-BS3-2_139.55888.55888.4.1.dta	4	3587.88	1	3.92926e-10	-0.001826	-0.508935	1	1
	1	QEX01_MF_210720_KK-XL_145.25289.25289.5.0.dta	5	2810.47	1	0.00159346	0.006175	2.19714	1	1			1	QEX03_MF_211013_KK-XL-FT_105.31362.31362.5.0.dta	5	4644.44	1	1.09397e-06	0.006351	1.36744	1	1		27	KAAPSPIAYVAEIR(1)-GKDESDLPEKR(10)	2896.54	null	sp|Q02061|RPB2_SCHPO (213)-tr|G9JY47|G9JY47_SCHPM (121)/sp|Q02061|RPB2_SCHPO (213)-sp|P36594|RPB1_SCHPO (205)/	Inter-Protein								11	QEX03_MF_220531_KK1-BS3-2_139.56238.56238.4.0.dta	4	3587.89	1	9.46831e-10	0.006668	1.85848	1	1
36	GEVNDARAAMKAQNEALADALNEVFNLK(11)-SIDKDANSTEVDAAEQDAASVK(4)	5403.61	null	tr|A0A0K6G6F7|A0A0K6G6F7_9AGAM (651)-DEF_USER_Spt5_3xFlag_WT(11)/	Inter-Protein								2	QEX03_MF_211013_KK-XL-FT_105.31404.31404.4.0.dta	4	4644.44	1	8.18745e-06	0.007749	1.66845	1	1			1	QEX03_MF_211124_KK-XL-FT+2_035_211124142958.32604.32604.4.1.dta	4	2896.56	1	1.33992e-06	0.017836	6.15769	1	1			12	QEX03_MF_220531_KK1-BS3-2_139.58429.58429.4.0.dta	4	3587.89	1	9.4721e-10	0.006164	1.718	1	1
	1	QEX01_MF_210720_KK-XL_145.54843.54843.4.0.dta	4	5403.59	1	0.513941	-0.026031	-4.81733	1	1			3	QEX03_MF_211013_KK-XL-FT_105.31576.31576.5.0.dta	5	4644.45	1	1.79716e-05	0.011554	2.48771	1	1			2	QEX03_MF_211124_KK-XL-FT+2_035_211124142958.32643.32643.4.1.dta	4	2896.56	1	0.0105373	0.020469	7.0667	1	1			13	QEX03_MF_220531_KK1-BS3-2_139.55250.55250.4.0.dta	4	3587.88	1	1.80609e-09	-0.001594	-0.444273	1	1
37	GINLIRDDDKQSLSNPTDSGMLIENGEIIYGVVDK(10)-KTVGASQGGLVHTIWK(1)	5637.91	null	tr|I7A0C5|I7A0C5_SCHPM (407)-tr|I7A0C5|I7A0C5_SCHPM (433)/tr|I7A0C5|I7A0C5_SCHPM (407)-sp|P36594|RPB1_SCHPO (626)/sp|P36594|RPB1_SCHPO (600)-tr|I7A0C5|I7A0C5_SCHPM (433)/sp|P36594|RPB1_SCHPO (600)-sp|P36594|RPB1_SCHPO (626)/	Intra-Protein							37	SMSVAKIEFPETMDESGQRPR(6)-KNSATRPQAR(1)	3660.82	null	sp|P36594|RPB1_SCHPO (36)-DEF_USER_Spt5_3xFlag_WT(381)/	Inter-Protein							28	KAAPSPIAYVAEIR(1)-IDSSNPKFNDTQR(7)	3144.63	null	sp|Q02061|RPB2_SCHPO (213)-tr|G9JY47|G9JY47_SCHPM (39)/sp|Q02061|RPB2_SCHPO (213)-sp|P36594|RPB1_SCHPO (123)/	Inter-Protein								14	QEX03_MF_220531_KK1-BS3-2_139.59334.59334.4.1.dta	4	3587.89	1	3.17043e-09	0.001923	0.53597	1	1
	1	QEX01_MF_210720_KK-XL_145.49042.49042.5.1.dta	5	5637.92	1	3.2531e-06	0.009406	1.66835	1	1			1	QEX03_MF_211013_KK-XL-FT_105.9365.9365.6.3.dta	6	3660.82	1	0.431583	0.002753	0.752017	1	1			1	QEX03_MF_211124_KK-XL-FT+2_035_211124142958.36360.36360.4.2.dta	4	3144.66	1	1.28622e-06	0.023501	7.47337	1	1			15	QEX03_MF_220531_KK1-BS3-2_139.53390.53390.4.0.dta	4	3587.9	1	3.48186e-09	0.011681	3.25568	1	1
	2	QEX01_MF_210720_KK-XL_145.48966.48966.5.0.dta	5	5637.92	1	5.14078e-06	0.009406	1.66835	1	1		38	SMSVAKIEFPETMDESGQRPR(6)-TPAWNSGNKTPAWNAGSR(9)	4447.12	null	sp|P36594|RPB1_SCHPO (36)-DEF_USER_Spt5_3xFlag_WT(862)/	Inter-Protein							29	KAAPSPIAYVAEIR(1)-LISSMQIKLMAR(8)	3013.69	null	sp|Q02061|RPB2_SCHPO (213)-sp|Q02061|RPB2_SCHPO (242)/	Intra-Protein								16	QEX03_MF_220531_KK1-BS3-2_139.58414.58414.4.0.dta	4	3587.89	1	5.01767e-09	0.003312	0.923107	1	1
38	GINLIRDDDKQSLSNPTDSGMLIENGEIIYGVVDKK(35)-QIVSPQSNKPVMGIVQDTLAGVRK(9)	6649.49	null	tr|I7A0C5|I7A0C5_SCHPM (432)-tr|I7A0C5|I7A0C5_SCHPM (331)/tr|I7A0C5|I7A0C5_SCHPM (432)-sp|P36594|RPB1_SCHPO (524)/sp|P36594|RPB1_SCHPO (625)-tr|I7A0C5|I7A0C5_SCHPM (331)/sp|P36594|RPB1_SCHPO (625)-sp|P36594|RPB1_SCHPO (524)/	Intra-Protein								1	QEX03_MF_211013_KK-XL-FT_105.18972.18972.5.0.dta	5	4447.12	1	5.51946e-05	-0.001561	-0.351014	1	1			1	QEX03_MF_211124_KK-XL-FT+2_035_211124142958.56816.56816.4.0.dta	4	3013.72	1	2.20415e-24	0.026403	8.76101	1	1			17	QEX03_MF_220531_KK1-BS3-2_139.54876.54876.4.0.dta	4	3587.88	1	6.44024e-09	-0.009138	-2.54691	1	1
	1	QEX01_MF_210720_KK-XL_145.51695.51695.6.0.dta	6	6649.52	1	0.000179833	0.035061	5.27274	1	1		39	SMSVAKIEFPETMDESGQRPR(6)-TPAWNSGSKTPAWNSGSR(9)	4436.1	null	sp|P36594|RPB1_SCHPO (36)-DEF_USER_Spt5_3xFlag_WT(844)/	Inter-Protein								2	QEX03_MF_211124_KK-XL-FT+2_035_211124142958.57762.57762.4.1.dta	4	3013.72	1	1.4955e-23	0.026651	8.8433	1	1			18	QEX03_MF_220531_KK1-BS3-1_138.55384.55384.3.0.dta	3	3587.9	1	1.42787e-08	0.012879	3.58958	1	1
39	GKDESDLPEKR(10)-LWGSWKR(6)	2343.21	null	tr|G9JY47|G9JY47_SCHPM (121)-tr|G9JY47|G9JY47_SCHPM (110)/tr|G9JY47|G9JY47_SCHPM (121)-sp|P36594|RPB1_SCHPO (194)/sp|P36594|RPB1_SCHPO (205)-tr|G9JY47|G9JY47_SCHPM (110)/sp|P36594|RPB1_SCHPO (205)-sp|P36594|RPB1_SCHPO (194)/	Intra-Protein								1	QEX03_MF_211013_KK-XL-FT_105.18678.18678.5.0.dta	5	4436.1	1	0.0061148	-0.00086	-0.193864	1	1			3	QEX03_MF_211124_KK-XL-FT+2_035_211124142958.57173.57173.4.1.dta	4	3013.72	1	5.66189e-23	0.02163	7.17724	1	1			19	QEX03_MF_220531_KK1-BS3-2_139.66072.66072.4.1.dta	4	3587.88	1	4.08402e-08	0.000257	0.07163	1	1
	1	QEX01_MF_210720_KK-XL_145.27827.27827.2.1.dta	2	2343.22	1	0.0225935	0.007078	3.02064	1	1			2	QEX03_MF_211013_KK-XL-FT_105.18636.18636.5.0.dta	5	4436.1	1	0.0737885	-0.000875	-0.197245	1	1			4	QEX03_MF_211124_KK-XL-FT+2_035_211124142958.50825.50825.4.0.dta	4	3029.71	1	1.03745e-16	0.024259	8.00709	1	1			20	QEX03_MF_220531_KK1-BS3-1_138.54637.54637.3.0.dta	3	3587.9	1	6.90455e-08	0.012068	3.36354	1	1
	2	QEX01_MF_210720_KK-XL_145.27785.27785.3.0.dta	3	2343.21	1	0.0480825	0.004415	1.88417	1	1		40	SRNVATIAAKGAR(10)-IGDKVK(4)	2111.23	null	DEF_USER_Spt5_3xFlag_WT(693)-DEF_USER_Spt5_3xFlag_WT(645)/	Intra-Protein								5	QEX03_MF_211124_KK-XL-FT+2_035_211124142958.50880.50880.4.0.dta	4	3029.71	1	4.32738e-16	0.025137	8.29689	1	1			21	QEX03_MF_220531_KK1-BS3-2_139.57312.57312.4.1.dta	4	3587.89	1	7.01381e-08	0.007441	2.07392	1	1
40	GVKMPNRVLTPEDINQVR(3)-TPAWNSGNKTPAWNAGSR(9)	4118.1	null	DEF_USER_XRN2-RAT1-385-HIS(856)-DEF_USER_Spt5_3xFlag_WT(862)/	Inter-Protein								1	QEX03_MF_211013_KK-XL-FT_105.4132.4132.5.0.dta	5	2111.23	1	0.000113199	-0.001678	-0.794798	1	1			6	QEX03_MF_211124_KK-XL-FT+2_035_211124142958.56966.56966.4.0.dta	4	3029.71	1	1.20261e-14	0.024806	8.18764	1	1			22	QEX03_MF_220531_KK1-BS3-1_138.54663.54663.4.0.dta	4	3587.89	1	8.72054e-08	0.010756	2.99787	1	1
	1	QEX01_MF_210720_KK-XL_145.38713.38713.5.0.dta	5	4118.12	1	0.0407702	0.020677	5.02101	1	1		41	TPAWNSGNKTPAWNAGSR(9)-DKAIGATVR(2)	2982.52	null	DEF_USER_Spt5_3xFlag_WT(862)-DEF_USER_Spt5_3xFlag_WT(728)/	Intra-Protein								7	QEX03_MF_211124_KK-XL-FT+2_035_211124142958.50961.50961.4.2.dta	4	3029.71	1	3.50761e-11	0.021642	7.14331	1	1			23	QEX03_MF_220531_KK1-BS3-2_139.56956.56956.4.1.dta	4	3587.89	1	1.19255e-07	0.006767	1.88607	1	1
41	HGDYVKVIAGK(6)-YKDDTGMVVR(2)	2507.3	null	DEF_USER_Spt5_3xFlag_WT(528)-DEF_USER_Spt5_3xFlag_WT(535)/	Intra-Protein								1	QEX03_MF_211013_KK-XL-FT_105.12372.12372.4.0.dta	4	2982.52	1	5.90657e-09	9.5e-05	0.031852	1	1			8	QEX03_MF_211124_KK-XL-FT+2_035_211124142958.56927.56927.4.1.dta	4	3029.72	1	2.83961e-09	0.027113	8.9491	1	1			24	QEX03_MF_220531_KK1-BS3-2_139.62223.62223.4.0.dta	4	3587.89	1	1.24557e-07	0.010702	2.98282	1	1
	1	QEX01_MF_210720_KK-XL_145.25775.25775.3.0.dta	3	2507.3	1	0.000614271	0.006062	2.41774	1	1		42	TPAWNSGNKTPAWNAGSR(9)-GKDESDLPEKR(10)	3325.62	null	DEF_USER_Spt5_3xFlag_WT(862)-tr|G9JY47|G9JY47_SCHPM (121)/DEF_USER_Spt5_3xFlag_WT(862)-sp|P36594|RPB1_SCHPO (205)/	Inter-Protein							30	KAPDSTEENENTDTVR(1)-DKAIGATVR(2)	2873.41	null	DEF_USER_XRN2-RAT1-385-HIS(570)-DEF_USER_Spt5_3xFlag_WT(728)/	Inter-Protein								25	QEX03_MF_220531_KK1-BS3-2_139.56598.56598.4.0.dta	4	3587.89	1	1.31245e-07	0.005072	1.41365	1	1
	2	QEX01_MF_210720_KK-XL_145.25741.25741.4.0.dta	4	2507.3	1	0.00193128	0.0032	1.27628	1	1			1	QEX03_MF_211013_KK-XL-FT_105.8930.8930.5.0.dta	5	3325.63	1	0.501127	0.009586	2.88247	1	1			1	QEX03_MF_211124_KK-XL-FT+2_035_211124142958.5871.5871.4.0.dta	4	2873.43	1	3.50681e-06	0.018558	6.45852	1	1			26	QEX03_MF_220531_KK1-BS3-2_139.60499.60499.4.1.dta	4	3587.89	1	1.40354e-07	0.008278	2.30721	1	1
	3	QEX01_MF_210720_KK-XL_145.26079.26079.4.0.dta	4	2507.31	1	0.01081	0.009618	3.83601	1	1		43	TPAWNSGNKTPAWNAGSR(9)-KNSATRPQAR(1)	3180.6	null	DEF_USER_Spt5_3xFlag_WT(862)-DEF_USER_Spt5_3xFlag_WT(381)/	Intra-Protein							31	KAPDSTEENENTDTVR(1)-GVPALFR(1)	2702.33	null	DEF_USER_XRN2-RAT1-385-HIS(570)-DEF_USER_XRN2-RAT1-385-HIS(2)/	Intra-Protein								27	QEX03_MF_220531_KK1-BS3-2_139.66066.66066.4.0.dta	4	3587.88	1	1.49466e-07	0.000257	0.07163	1	1
42	HGQKGTIGMTYR(4)-IPQIGDKFASR(7)	2717.42	null	sp|Q02061|RPB2_SCHPO (976)-sp|Q02061|RPB2_SCHPO (968)/	Intra-Protein								1	QEX03_MF_211013_KK-XL-FT_105.5067.5067.5.0.dta	5	3180.61	1	5.20044e-05	0.00299	0.940073	1	1			1	QEX03_MF_211124_KK-XL-FT+2_035_211124142958.27160.27160.3.0.dta	3	2702.36	1	2.42437e-22	0.028503	10.5476	1	1			28	QEX03_MF_220531_KK1-BS3-2_139.60905.60905.4.1.dta	4	3587.89	1	1.9315e-07	0.008765	2.44294	1	1
	1	QEX01_MF_210720_KK-XL_145.31376.31376.4.0.dta	4	2717.43	1	0.00826456	0.008302	3.05511	1	1		44	TPAWNSGNKTPAWNAGSR(9)-RGKDESDLPEKR(11)	3481.72	null	DEF_USER_Spt5_3xFlag_WT(862)-tr|G9JY47|G9JY47_SCHPM (121)/DEF_USER_Spt5_3xFlag_WT(862)-sp|P36594|RPB1_SCHPO (205)/	Inter-Protein							32	KAPDSTEENENTDTVR(1)-MGVPALFR(1)	2833.37	null	DEF_USER_XRN2-RAT1-385-HIS(570)-DEF_USER_XRN2-RAT1-385-HIS(1)/	Intra-Protein								29	QEX03_MF_220531_KK1-BS3-1_138.71155.71155.4.0.dta	4	3587.89	1	1.96973e-07	0.005772	1.60875	1	1
	2	QEX01_MF_210720_KK-XL_145.31411.31411.5.0.dta	5	2717.42	1	0.0106102	0.00424	1.5603	1	1			1	QEX03_MF_211013_KK-XL-FT_105.8521.8521.5.0.dta	5	3481.72	1	0.0888118	-0.000826	-0.237239	1	1			1	QEX03_MF_211124_KK-XL-FT+2_035_211124142958.35144.35144.3.0.dta	3	2833.39	1	3.92936e-15	0.024201	8.54143	1	1			30	QEX03_MF_220531_KK1-BS3-1_138.55011.55011.3.0.dta	3	3587.9	1	2.25398e-07	0.013679	3.81255	1	1
43	HGQKGTIGMTYR(4)-LKHLVDDK(2)	2453.3	null	sp|Q02061|RPB2_SCHPO (976)-sp|Q02061|RPB2_SCHPO (1085)/	Intra-Protein							45	TPAWNSGNKTPAWNAGSR(9)-TPAWNSGSKTPAWNSGSR(9)	3955.89	null	DEF_USER_Spt5_3xFlag_WT(862)-DEF_USER_Spt5_3xFlag_WT(844)/	Intra-Protein								2	QEX03_MF_211124_KK-XL-FT+2_035_211124142958.35136.35136.3.0.dta	3	2833.39	1	3.47023e-12	0.024201	8.54143	1	1			31	QEX03_MF_220531_KK1-BS3-1_138.55759.55759.4.0.dta	4	3587.89	1	2.8343e-07	0.006357	1.7718	1	1
	1	QEX01_MF_210720_KK-XL_145.16165.16165.3.0.dta	3	2453.3	1	0.000269754	0.007122	2.90303	1	1			1	QEX03_MF_211013_KK-XL-FT_105.15206.15206.3.0.dta	3	3955.88	1	3.44873e-06	-0.000714	-0.180491	1	1		33	KAPDSTEENENTDTVR(1)-VLREDVFFQQGSTKK(14)	3724.83	null	DEF_USER_XRN2-RAT1-385-HIS(570)-DEF_USER_XRN2-RAT1-385-HIS(265)/	Intra-Protein								32	QEX03_MF_220531_KK1-BS3-2_139.54754.54754.3.0.dta	3	3587.89	1	3.04194e-07	0.005333	1.48639	1	1
	2	QEX01_MF_210720_KK-XL_145.16178.16178.3.0.dta	3	2453.3	1	0.00213581	0.006643	2.70778	1	1			2	QEX03_MF_211013_KK-XL-FT_105.15377.15377.4.1.dta	4	3955.89	1	1.94256e-05	0.003587	0.90675	1	1			1	QEX03_MF_211124_KK-XL-FT+2_035_211124142958.18891.18891.4.0.dta	4	3724.86	1	9.3459e-31	0.034146	9.16713	1	1			33	QEX03_MF_220531_KK1-BS3-1_138.56320.56320.4.1.dta	4	3587.88	1	5.07484e-07	-0.001387	-0.386579	1	1
44	HGQKGTIGMTYRHEDMPFSAQGIVPDIIINPHAIPSR(4)-NTYQSAMGKQAMGVYLTNYQVR(9)	6744.34	null	sp|Q02061|RPB2_SCHPO (976)-sp|Q02061|RPB2_SCHPO (764)/	Intra-Protein								3	QEX03_MF_211013_KK-XL-FT_105.15354.15354.3.0.dta	3	3955.89	1	0.00018916	0.004973	1.25711	1	1			2	QEX03_MF_211124_KK-XL-FT+2_035_211124142958.18868.18868.5.0.dta	5	3724.85	1	4.86556e-28	0.022535	6.04994	1	1			34	QEX03_MF_220531_KK1-BS3-1_138.55031.55031.4.0.dta	4	3587.9	1	5.23986e-07	0.011011	3.06894	1	1
	1	QEX01_MF_210720_KK-XL_145.46714.46714.6.0.dta	6	6744.36	1	8.07413e-05	0.021335	3.16339	1	1		46	TPAWNSGNKTPAWNAGSR(9)-VKEVGGEGK(2)	2954.48	null	DEF_USER_Spt5_3xFlag_WT(862)-DEF_USER_Spt5_3xFlag_WT(647)/	Intra-Protein							34	KFEWQGVALLPFIDENR(1)-KAPDSTEENENTDTVR(1)	4004.95	null	DEF_USER_XRN2-RAT1-385-HIS(715)-DEF_USER_XRN2-RAT1-385-HIS(570)/	Intra-Protein								35	QEX03_MF_220531_KK1-BS3-2_139.60540.60540.4.1.dta	4	3587.9	1	5.89966e-07	0.015759	4.39228	1	1
45	IDAPAPVDLVNLSEKTSNR(15)-VFIGKIPIMLR(5)	3462.94	null	DEF_USER_XRN2-RAT1-385-HIS(475)-sp|Q02061|RPB2_SCHPO (154)/	Inter-Protein								1	QEX03_MF_211013_KK-XL-FT_105.8526.8526.4.2.dta	4	2954.48	1	0.00118514	0.003815	1.29126	1	1			1	QEX03_MF_211124_KK-XL-FT+2_035_211124142958.56972.56972.4.1.dta	4	4004.98	1	3.02425e-36	0.033617	8.39386	1	1			36	QEX03_MF_220531_KK1-BS3-1_138.58473.58473.4.0.dta	4	3587.89	1	7.03568e-07	0.001539	0.428944	1	1
	1	QEX01_MF_210720_KK-XL_145.54379.54379.4.0.dta	4	3462.95	1	0.547154	0.00857	2.47478	1	1		47	TPAWNSGNKTPAWNVGNK(9)-TPAWNSGNKTPAWNAGSR(9)	3993.94	null	DEF_USER_Spt5_3xFlag_WT(880)-DEF_USER_Spt5_3xFlag_WT(862)/	Intra-Protein							35	KIGMTVMEEFERPVR(1)-NTIQAKEVIR(6)	3130.67	null	sp|Q02061|RPB2_SCHPO (854)-sp|P48011|RPAB4_SCHPO (36)/	Inter-Protein								37	QEX03_MF_220531_KK1-BS3-2_139.62043.62043.4.0.dta	4	3587.91	1	7.38902e-07	0.024061	6.70618	1	1
46	IDAPAPVDLVNLSEKTSNR(15)-VSNVGQKR(7)	3063.64	null	DEF_USER_XRN2-RAT1-385-HIS(475)-DEF_USER_XRN2-RAT1-385-HIS(568)/	Intra-Protein								1	QEX03_MF_211013_KK-XL-FT_105.16469.16469.4.1.dta	4	3993.94	1	2.65513e-07	0.00562	1.40713	1	1			1	QEX03_MF_211124_KK-XL-FT+2_035_211124142958.47141.47141.4.0.dta	4	3130.7	1	0.0037264	0.026131	8.34676	1	1			38	QEX03_MF_220531_KK1-BS3-1_138.57755.57755.4.1.dta	4	3587.89	1	7.8821e-07	0.004282	1.19346	1	1
	1	QEX01_MF_210720_KK-XL_145.39953.39953.4.1.dta	4	3063.64	1	0.00688453	-0.00077	-0.251335	1	1			2	QEX03_MF_211013_KK-XL-FT_105.16460.16460.4.2.dta	4	3993.94	1	3.89194e-06	0.002361	0.591146	1	1			2	QEX03_MF_211124_KK-XL-FT+2_035_211124142958.47586.47586.4.0.dta	4	3130.69	1	0.00746342	0.014966	4.78044	1	1			39	QEX03_MF_220531_KK1-BS3-1_138.55962.55962.4.0.dta	4	3587.89	1	1.16592e-06	0.001401	0.390481	1	1
47	IDSSNPKFNDTQR(7)-YRDPKNR(5)	2607.29	null	tr|G9JY47|G9JY47_SCHPM (39)-tr|G9JY47|G9JY47_SCHPM (50)/tr|G9JY47|G9JY47_SCHPM (39)-sp|P36594|RPB1_SCHPO (134)/sp|P36594|RPB1_SCHPO (123)-tr|G9JY47|G9JY47_SCHPM (50)/sp|P36594|RPB1_SCHPO (123)-sp|P36594|RPB1_SCHPO (134)/	Intra-Protein							48	TPAWNSGSKTPAWNSGSR(9)-DKAIGATVR(2)	2971.5	null	DEF_USER_Spt5_3xFlag_WT(844)-DEF_USER_Spt5_3xFlag_WT(728)/	Intra-Protein								3	QEX03_MF_211124_KK-XL-FT+2_035_211124142958.48321.48321.4.0.dta	4	3130.7	1	0.354742	0.025668	8.19887	1	1			40	QEX03_MF_220531_KK1-BS3-1_138.55409.55409.4.1.dta	4	3587.89	1	1.18212e-06	0.006638	1.85011	1	1
	1	QEX01_MF_210720_KK-XL_145.11825.11825.3.0.dta	3	2607.3	1	0.351696	0.007734	2.9663	1	1			1	QEX03_MF_211013_KK-XL-FT_105.12018.12018.4.3.dta	4	2971.51	1	0.000359373	0.006035	2.03096	1	1		36	KNSATRPQAR(1)-IDYSDGLKR(8)	2332.24	null	DEF_USER_Spt5_3xFlag_WT(381)-DEF_USER_Spt5_3xFlag_WT(379)/	Intra-Protein								41	QEX03_MF_220531_KK1-BS3-2_139.65168.65168.4.0.dta	4	3587.91	1	1.26923e-06	0.021631	6.0289	1	1
48	IDYSDGLKR(8)-SNPSKFSK(5)	2098.08	null	DEF_USER_Spt5_3xFlag_WT(379)-DEF_USER_Spt5_3xFlag_WT(404)/	Intra-Protein							49	TPAWNSGSKTPAWNSGSR(9)-LSDIIKANANVR(6)	3354.72	null	DEF_USER_Spt5_3xFlag_WT(844)-tr|G9JY47|G9JY47_SCHPM (193)/DEF_USER_Spt5_3xFlag_WT(844)-sp|P36594|RPB1_SCHPO (277)/	Inter-Protein								1	QEX03_MF_211124_KK-XL-FT+2_035_211124142958.5175.5175.5.0.dta	5	2332.25	1	4.1908e-14	0.015482	6.63826	1	1			42	QEX03_MF_220531_KK1-BS3-2_139.60519.60519.4.2.dta	4	3587.9	1	1.30175e-06	0.012015	3.34877	1	1
	1	QEX01_MF_210720_KK-XL_145.24017.24017.3.0.dta	3	2098.08	1	0.00158984	-0.000969	-0.461851	1	1			1	QEX03_MF_211013_KK-XL-FT_105.14770.14770.4.2.dta	4	3354.72	1	0.29622	-0.000515	-0.153515	1	1		37	KTVAYFNVFAR(1)-NVATIAAKGAR(8)	2524.4	null	sp|O74825|RPB4_SCHPO (57)-DEF_USER_Spt5_3xFlag_WT(693)/	Inter-Protein								43	QEX03_MF_220531_KK1-BS3-1_138.57030.57030.4.1.dta	4	3587.89	1	1.40538e-06	0.0041	1.14274	1	1
49	IDYSDGLKRK(8)-NTIQAKEVIR(6)	2503.39	null	DEF_USER_Spt5_3xFlag_WT(379)-sp|P48011|RPAB4_SCHPO (36)/	Inter-Protein							50	TPAWNSGSKTPAWNSGSR(9)-NVATIAAKGAR(8)	3112.59	null	DEF_USER_Spt5_3xFlag_WT(844)-DEF_USER_Spt5_3xFlag_WT(693)/	Intra-Protein								1	QEX03_MF_211124_KK-XL-FT+2_035_211124142958.41783.41783.3.0.dta	3	2524.42	1	8.60175e-09	0.019953	7.90405	1	1			44	QEX03_MF_220531_KK1-BS3-1_138.56658.56658.4.1.dta	4	3587.88	1	1.8096e-06	3e-05	0.008361	1	1
	1	QEX01_MF_210720_KK-XL_145.26361.26361.3.0.dta	3	2503.39	1	0.409191	0.004131	1.65016	1	1			1	QEX03_MF_211013_KK-XL-FT_105.12149.12149.4.1.dta	4	3112.6	1	0.00399659	0.008897	2.85839	1	1		38	LAEEYREKYGR(8)-KNSATRPQAR(1)	2679.4	null	DEF_USER_Spt5_3xFlag_WT(214)-DEF_USER_Spt5_3xFlag_WT(381)/	Intra-Protein								45	QEX03_MF_220531_KK1-BS3-2_139.58600.58600.4.0.dta	4	3587.89	1	1.96091e-06	0.00968	2.69797	1	1
50	IGDKVKEVGGEGK(6)-NVATIAAKGAR(8)	2524.41	null	DEF_USER_Spt5_3xFlag_WT(647)-DEF_USER_Spt5_3xFlag_WT(693)/	Intra-Protein								2	QEX03_MF_211013_KK-XL-FT_105.12028.12028.4.1.dta	4	3112.6	1	0.00663816	0.011925	3.83121	1	1			1	QEX03_MF_211124_KK-XL-FT+2_035_211124142958.5490.5490.5.0.dta	5	2679.42	1	1.3062e-12	0.022745	8.48885	1	1			46	QEX03_MF_220531_KK1-BS3-2_139.62579.62579.4.0.dta	4	3587.89	1	2.20408e-06	0.004698	1.30941	1	1
	1	QEX01_MF_210720_KK-XL_145.17264.17264.3.0.dta	3	2524.41	1	6.20201e-05	0.001487	0.589049	1	1		51	TPAWNSGSKTPAWNSGSR(9)-VELHTGNKMVTIPK(8)	3607.83	null	DEF_USER_Spt5_3xFlag_WT(844)-DEF_USER_Spt5_3xFlag_WT(765)/	Intra-Protein							39	LFLFNNEEFEDGFLVKDIR(16)-KNSATRPQAR(1)	3610.87	null	DEF_USER_Spt5_3xFlag_WT(427)-DEF_USER_Spt5_3xFlag_WT(381)/	Intra-Protein								47	QEX03_MF_220531_KK1-BS3-2_139.60152.60152.4.0.dta	4	3587.91	1	2.32056e-06	0.025529	7.11534	1	1
	2	QEX01_MF_210720_KK-XL_145.17270.17270.5.0.dta	5	2524.41	1	0.00580958	-0.001578	-0.625097	1	1			1	QEX03_MF_211013_KK-XL-FT_105.14673.14673.5.1.dta	5	3607.84	1	0.00041999	0.007473	2.07133	1	1			1	QEX03_MF_211124_KK-XL-FT+2_035_211124142958.56916.56916.5.0.dta	5	3610.9	1	3.29815e-16	0.032175	8.91061	1	1			48	QEX03_MF_220531_KK1-BS3-2_139.61778.61778.4.2.dta	4	3587.92	1	3.04228e-06	0.033106	9.22716	1	1
51	IGDKVKEVGGEGK(6)-SRNVATIAAKGAR(10)	2767.54	null	DEF_USER_Spt5_3xFlag_WT(647)-DEF_USER_Spt5_3xFlag_WT(693)/	Intra-Protein							52	TPAWNSGSKTPAWNSGSR(9)-VKEVGGEGK(2)	2943.46	null	DEF_USER_Spt5_3xFlag_WT(844)-DEF_USER_Spt5_3xFlag_WT(647)/	Intra-Protein								2	QEX03_MF_211124_KK-XL-FT+2_035_211124142958.57275.57275.5.0.dta	5	3610.9	1	1.19101e-13	0.030736	8.51209	1	1			49	QEX03_MF_220531_KK1-BS3-1_138.60082.60082.4.1.dta	4	3587.9	1	3.69547e-06	0.018273	5.09297	1	1
	1	QEX01_MF_210720_KK-XL_145.12966.12966.6.5.dta	6	2767.54	1	0.00273758	-0.004851	-1.75282	1	1			1	QEX03_MF_211013_KK-XL-FT_105.8199.8199.4.2.dta	4	2943.47	1	1.43277e-05	0.005838	1.98338	1	1			3	QEX03_MF_211124_KK-XL-FT+2_035_211124142958.56550.56550.5.0.dta	5	3610.89	1	2.96538e-13	0.029898	8.28001	1	1			50	QEX03_MF_220531_KK1-BS3-1_138.71134.71134.4.2.dta	4	3587.89	1	3.82978e-06	0.005313	1.48082	1	1
	2	QEX01_MF_210720_KK-XL_145.12968.12968.3.0.dta	3	2767.55	1	0.0331763	0.003798	1.37234	1	1			2	QEX03_MF_211013_KK-XL-FT_105.8109.8109.4.1.dta	4	2943.47	1	0.000100544	0.006895	2.34248	1	1			4	QEX03_MF_211124_KK-XL-FT+2_035_211124142958.57642.57642.5.0.dta	5	3610.91	1	2.76605e-12	0.044263	12.2583	1	1			51	QEX03_MF_220531_KK1-BS3-1_138.59342.59342.4.1.dta	4	3587.89	1	4.7002e-06	0.00651	1.81444	1	1
52	IGDKVKEVGGEGKQGTILHIYR(6)-NVATIAAKGAR(8)	3606.01	null	DEF_USER_Spt5_3xFlag_WT(647)-DEF_USER_Spt5_3xFlag_WT(693)/	Intra-Protein							53	TQKIDAPAPVDLVNLSEK(3)-VFIGKIPIMLR(5)	3361.92	null	DEF_USER_XRN2-RAT1-385-HIS(460)-sp|Q02061|RPB2_SCHPO (154)/	Inter-Protein							40	LFNESEAFKSNPSK(9)-KNSATRPQAR(1)	2863.47	null	DEF_USER_Spt5_3xFlag_WT(399)-DEF_USER_Spt5_3xFlag_WT(381)/	Intra-Protein								52	QEX03_MF_220531_KK1-BS3-1_138.58923.58923.4.0.dta	4	3587.89	1	5.34737e-06	0.002759	0.768977	1	1
	1	QEX01_MF_210720_KK-XL_145.26611.26611.6.1.dta	6	3606.02	1	0.0298965	0.009758	2.70604	1	1			1	QEX03_MF_211013_KK-XL-FT_105.33069.33069.4.1.dta	4	3361.92	1	0.000457192	0.003306	0.983368	1	1			1	QEX03_MF_211124_KK-XL-FT+2_035_211124142958.11751.11751.5.0.dta	5	2863.49	1	2.33225e-18	0.02339	8.16841	1	1			53	QEX03_MF_220531_KK1-BS3-1_138.58107.58107.4.2.dta	4	3587.88	1	1.12144e-05	0.000503	0.140194	1	1
53	IPQIGDKFASR(7)-HLVDDKIHAR(6)	2572.4	null	sp|Q02061|RPB2_SCHPO (968)-sp|Q02061|RPB2_SCHPO (1091)/	Intra-Protein								2	QEX03_MF_211013_KK-XL-FT_105.30284.30284.4.0.dta	4	3377.92	1	0.141087	0.006248	1.84966	1	1		41	LISSMQIKLMAR(8)-DGKLAKPR(3)	2412.38	null	sp|Q02061|RPB2_SCHPO (242)-sp|Q02061|RPB2_SCHPO (493)/	Intra-Protein								54	QEX03_MF_220531_KK1-BS3-1_138.54298.54298.4.1.dta	4	3587.9	1	1.21581e-05	0.012267	3.41901	1	1
	1	QEX01_MF_210720_KK-XL_145.31478.31478.5.1.dta	5	2572.4	1	0.00764993	0.004634	1.80143	1	1			3	QEX03_MF_211013_KK-XL-FT_105.32837.32837.4.0.dta	4	3361.92	1	0.295914	0.002095	0.623156	1	1			1	QEX03_MF_211124_KK-XL-FT+2_035_211124142958.34051.34051.4.0.dta	4	2412.4	1	3.31843e-14	0.021711	8.99981	1	1			55	QEX03_MF_220531_KK1-BS3-1_138.57390.57390.4.1.dta	4	3587.89	1	1.39238e-05	0.008537	2.3794	1	1
	2	QEX01_MF_210720_KK-XL_145.31438.31438.5.0.dta	5	2572.41	1	0.00792136	0.00592	2.30135	1	1		54	VLFAGYKVPHPLNHNFILR(7)-VTYELDSKSPNAAVVTLEK(8)	4436.4	null	sp|P87123|RPB11_SCHPO (61)-sp|P87123|RPB11_SCHPO (25)/	Intra-Protein							42	LKPEPGMTLR(2)-ESFEAKVSR(6)	2347.23	Oxidation[M](7)	tr|I7A0C5|I7A0C5_SCHPM (516)-tr|I7A0C5|I7A0C5_SCHPM (530)/tr|I7A0C5|I7A0C5_SCHPM (516)-sp|P36594|RPB1_SCHPO (723)/sp|P36594|RPB1_SCHPO (709)-tr|I7A0C5|I7A0C5_SCHPM (530)/sp|P36594|RPB1_SCHPO (709)-sp|P36594|RPB1_SCHPO (723)/	Intra-Protein								56	QEX03_MF_220531_KK1-BS3-1_138.61052.61052.4.0.dta	4	3587.89	1	1.73552e-05	0.007929	2.20994	1	1
54	IPQIGDKFASR(7)-LKHLVDDK(2)	2336.3	null	sp|Q02061|RPB2_SCHPO (968)-sp|Q02061|RPB2_SCHPO (1085)/	Intra-Protein								1	QEX03_MF_211013_KK-XL-FT_105.29062.29062.6.0.dta	6	4436.41	1	5.03144e-13	0.008216	1.85195	1	1			1	QEX03_MF_211124_KK-XL-FT+2_035_211124142958.20450.20450.3.1.dta	3	2347.26	1	0.0316548	0.022982	9.7911	1	1			57	QEX03_MF_220531_KK1-BS3-1_138.59289.59289.4.1.dta	4	3587.89	1	2.22466e-05	0.006881	1.91784	1	1
	1	QEX01_MF_210720_KK-XL_145.32000.32000.5.0.dta	5	2336.3	1	0.000449543	0.001545	0.661303	1	1			2	QEX03_MF_211013_KK-XL-FT_105.29287.29287.6.1.dta	6	4436.4	1	1.059e-12	-0.001419	-0.319854	1	1		43	LKPEPGMTLR(2)-KLSMSDVAGK(1)	2314.25	null	tr|I7A0C5|I7A0C5_SCHPM (516)-sp|P36594|RPB1_SCHPO (1209)/sp|P36594|RPB1_SCHPO (709)-sp|P36594|RPB1_SCHPO (1209)/	Intra-Protein								58	QEX03_MF_220531_KK1-BS3-2_139.64778.64778.4.1.dta	4	3587.9	1	2.37311e-05	0.016255	4.53052	1	1
	2	QEX01_MF_210720_KK-XL_145.32085.32085.5.1.dta	5	2336.3	1	0.00964102	0.001987	0.850491	1	1			3	QEX03_MF_211013_KK-XL-FT_105.29722.29722.6.0.dta	6	4436.41	1	5.38941e-11	0.00996	2.24506	1	1			1	QEX03_MF_211124_KK-XL-FT+2_035_211124142958.26850.26850.4.1.dta	4	2314.26	1	2.94846e-28	0.009736	4.20698	1	1			59	QEX03_MF_220531_KK1-BS3-1_138.54277.54277.3.0.dta	3	3587.9	1	3.38377e-05	0.015018	4.18575	1	1
55	ISADLTKMNPALSNGPALPPVANLK(7)-SRNVATIAAKGAR(10)	3984.21	null	DEF_USER_Spt5_3xFlag_WT(703)-DEF_USER_Spt5_3xFlag_WT(693)/	Intra-Protein								4	QEX03_MF_211013_KK-XL-FT_105.29948.29948.6.2.dta	6	4436.4	1	5.63071e-11	0.000886	0.199711	1	1		44	MDDEGAR(1)-DDEGAR(1)	1592.65	null	sp|O94684|TFB3_SCHPO (1)-sp|O94684|TFB3_SCHPO (2)/	Intra-Protein								60	QEX03_MF_220531_KK1-BS3-1_138.67327.67327.4.0.dta	4	3587.89	1	7.34061e-05	0.007217	2.01149	1	1
	1	QEX01_MF_210720_KK-XL_145.42084.42084.5.0.dta	5	3984.22	1	0.00328211	0.018423	4.62401	1	1			5	QEX03_MF_211013_KK-XL-FT_105.29501.29501.6.0.dta	6	4436.41	1	1.58115e-10	0.006391	1.44058	1	1			1	QEX03_MF_211124_KK-XL-FT+2_035_211124142958.51191.51191.3.0.dta	3	1592.66	1	0.00218839	0.015287	9.59847	1	1			61	QEX03_MF_220531_KK1-BS3-1_138.71570.71570.3.1.dta	3	3629.9	1	7.64697e-05	0.008072	2.22376	1	1
	2	QEX01_MF_210720_KK-XL_145.42041.42041.5.0.dta	5	3984.22	1	0.00468464	0.009509	2.38667	1	1			6	QEX03_MF_211013_KK-XL-FT_105.30177.30177.6.0.dta	6	4436.4	1	2.25794e-10	0.00158	0.356145	1	1		45	MNPALSNGPALPPVANLKR(18)-DKAIGATVR(2)	3027.68	null	DEF_USER_Spt5_3xFlag_WT(721)-DEF_USER_Spt5_3xFlag_WT(728)/	Intra-Protein								62	QEX03_MF_220531_KK1-BS3-1_138.54633.54633.5.0.dta	5	3587.89	1	8.36387e-05	0.006717	1.87213	1	1
56	ISKDEVTFLSDTLMTELTVFSR(3)-KNSATRPQAR(1)	3797.97	null	DEF_USER_Spt5_3xFlag_WT(546)-DEF_USER_Spt5_3xFlag_WT(381)/	Intra-Protein								7	QEX03_MF_211013_KK-XL-FT_105.30406.30406.6.0.dta	6	4436.41	1	9.99581e-09	0.003863	0.870751	1	1			1	QEX03_MF_211124_KK-XL-FT+2_035_211124142958.36611.36611.4.0.dta	4	3027.7	1	1.58467e-15	0.018506	6.11228	1	1			63	QEX03_MF_220531_KK1-BS3-1_138.60689.60689.4.1.dta	4	3587.88	1	9.84434e-05	0.000202	0.056301	1	1
	1	QEX01_MF_210720_KK-XL_145.55479.55479.5.0.dta	5	3797.97	1	0.0300064	-0.001008	-0.265405	1	1			8	QEX03_MF_211013_KK-XL-FT_105.29181.29181.5.0.dta	5	4436.4	1	2.31493e-08	0.002092	0.471553	1	1			2	QEX03_MF_211124_KK-XL-FT+2_035_211124142958.36648.36648.5.0.dta	5	3027.7	1	2.0176e-13	0.02424	8.00614	1	1			64	QEX03_MF_220531_KK1-BS3-1_138.58565.58565.4.0.dta	4	3587.89	1	0.000102677	0.007819	2.17928	1	1
57	ISSLITEGVNPTLDEVSKFNPNNEDLDLSSLALSVK(18)-KNSATRPQAR(1)	5124.67	null	DEF_USER_Spt5_3xFlag_WT(448)-DEF_USER_Spt5_3xFlag_WT(381)/	Intra-Protein								9	QEX03_MF_211013_KK-XL-FT_105.29441.29441.5.0.dta	5	4436.4	1	1.18317e-07	0.002964	0.668109	1	1			3	QEX03_MF_211124_KK-XL-FT+2_035_211124142958.36602.36602.4.0.dta	4	3043.69	1	5.84956e-09	0.01412	4.63913	1	1			65	QEX03_MF_220531_KK1-BS3-1_138.63176.63176.4.0.dta	4	3587.9	1	0.000165877	0.018918	5.27274	1	1
	1	QEX01_MF_210720_KK-XL_145.50182.50182.5.0.dta	5	5124.66	1	0.0216935	-0.009181	-1.79153	1	1			10	QEX03_MF_211013_KK-XL-FT_105.29402.29402.5.1.dta	5	4436.41	1	2.92822e-07	0.006988	1.57515	1	1			4	QEX03_MF_211124_KK-XL-FT+2_035_211124142958.36992.36992.4.3.dta	4	3027.69	1	5.60568e-08	0.013098	4.32609	1	1			66	QEX03_MF_220531_KK1-BS3-1_138.59711.59711.4.2.dta	4	3587.89	1	0.000188405	0.004195	1.16921	1	1
58	KAAPSPIAYVAEIR(1)-DGKLAK(3)	2254.28	null	sp|Q02061|RPB2_SCHPO (213)-sp|Q02061|RPB2_SCHPO (493)/	Intra-Protein								11	QEX03_MF_211013_KK-XL-FT_105.29458.29458.5.0.dta	5	4436.41	1	3.64478e-07	0.006665	1.50234	1	1			5	QEX03_MF_211124_KK-XL-FT+2_035_211124142958.33807.33807.4.0.dta	4	3043.69	1	9.03038e-07	0.021599	7.09636	1	1			67	QEX03_MF_220531_KK1-BS3-1_138.66863.66863.4.0.dta	4	3587.9	1	0.000218309	0.014561	4.05838	1	1
	1	QEX01_MF_210720_KK-XL_145.40055.40055.4.1.dta	4	2254.28	1	0.00518937	0.001808	0.80203	1	1			12	QEX03_MF_211013_KK-XL-FT_105.28837.28837.6.2.dta	6	4436.42	1	6.86472e-07	0.019405	4.37404	1	1		46	MNPALSNGPALPPVANLKR(18)-NVATIAAKGAR(8)	3168.77	null	DEF_USER_Spt5_3xFlag_WT(721)-DEF_USER_Spt5_3xFlag_WT(693)/	Intra-Protein								68	QEX03_MF_220531_KK1-BS3-1_138.66398.66398.4.0.dta	4	3587.89	1	0.000257539	0.009886	2.75538	1	1
	2	QEX01_MF_210720_KK-XL_145.40012.40012.2.0.dta	2	2254.28	1	0.010056	-0.000478	-0.212041	1	1			13	QEX03_MF_211013_KK-XL-FT_105.29662.29662.5.0.dta	5	4436.42	1	4.95306e-06	0.015386	3.46813	1	1			1	QEX03_MF_211124_KK-XL-FT+2_035_211124142958.37504.37504.4.0.dta	4	3168.79	1	3.38784e-14	0.019779	6.24186	1	1			69	QEX03_MF_220531_KK1-BS3-1_138.62800.62800.4.0.dta	4	3587.9	1	0.000690586	0.019307	5.38117	1	1
	3	QEX01_MF_210720_KK-XL_145.39918.39918.4.0.dta	4	2254.28	1	0.0243113	0.003665	1.6258	1	1		55	VLREDVFFQQGSTKK(14)-GVPALFR(1)	2678.47	null	DEF_USER_XRN2-RAT1-385-HIS(265)-DEF_USER_XRN2-RAT1-385-HIS(2)/	Intra-Protein							47	MNPALSNGPALPPVANLKR(18)-TPAWNSGSKTPAWNSGSR(9)	4001.04	null	DEF_USER_Spt5_3xFlag_WT(721)-DEF_USER_Spt5_3xFlag_WT(844)/	Intra-Protein								70	QEX03_MF_220531_KK1-BS3-1_138.63926.63926.4.0.dta	4	3587.9	1	0.000986451	0.011532	3.21415	1	1
59	KAAPSPIAYVAEIR(1)-DGKLAKPR(3)	2507.43	null	sp|Q02061|RPB2_SCHPO (213)-sp|Q02061|RPB2_SCHPO (493)/	Intra-Protein								1	QEX03_MF_211013_KK-XL-FT_105.24158.24158.4.0.dta	4	2678.47	1	1.64417e-11	0.001893	0.706748	1	1			1	QEX03_MF_211124_KK-XL-FT+2_035_211124142958.40857.40857.4.1.dta	4	4001.09	1	8.0597e-15	0.046471	11.6147	1	1			71	QEX03_MF_220531_KK1-BS3-1_138.61461.61461.4.3.dta	4	3587.9	1	0.00517761	0.016856	4.69803	1	1
	1	QEX01_MF_210720_KK-XL_145.34649.34649.3.0.dta	3	2507.44	1	0.000103974	0.003704	1.47721	1	1		56	VLREDVFFQQGSTKK(14)-MGVPALFR(1)	2809.51	null	DEF_USER_XRN2-RAT1-385-HIS(265)-DEF_USER_XRN2-RAT1-385-HIS(1)/	Intra-Protein							48	MNPALSNGPALPPVANLKR(18)-VKEVGGEGK(2)	2999.63	null	DEF_USER_Spt5_3xFlag_WT(721)-DEF_USER_Spt5_3xFlag_WT(647)/	Intra-Protein								72	QEX03_MF_220531_KK1-BS3-1_138.65985.65985.4.1.dta	4	3587.91	1	0.00718143	0.02385	6.64737	1	1
	2	QEX01_MF_210720_KK-XL_145.34639.34639.3.0.dta	3	2507.44	1	0.000171422	0.002734	1.09036	1	1			1	QEX03_MF_211013_KK-XL-FT_105.26948.26948.4.1.dta	4	2809.51	1	0.000752302	0.007352	2.61683	1	1			1	QEX03_MF_211124_KK-XL-FT+2_035_211124142958.30348.30348.4.2.dta	4	2999.64	1	2.19671e-16	0.006963	2.32128	1	1			73	QEX03_MF_220531_KK1-BS3-1_138.57464.57464.3.0.dta	3	3587.9	1	0.0082012	0.017574	4.89815	1	1
	3	QEX01_MF_210720_KK-XL_145.34625.34625.4.0.dta	4	2507.44	1	0.00036438	0.008905	3.55144	1	1		57	VYMMEHKIVR(7)-SALLKELR(5)	2372.32	null	sp|P36594|RPB1_SCHPO (1294)-sp|P36594|RPB1_SCHPO (1356)/	Intra-Protein							49	NTYQSAMGKQAMGVYLTNYQVR(9)-HGQKGTIGMTYR(4)	4008.95	null	sp|Q02061|RPB2_SCHPO (764)-sp|Q02061|RPB2_SCHPO (976)/	Intra-Protein								74	QEX03_MF_220531_KK1-BS3-1_138.69880.69880.4.2.dta	4	3587.9	1	0.0619817	0.018978	5.28947	1	1
	4	QEX01_MF_210720_KK-XL_145.36048.36048.4.0.dta	4	2507.44	1	0.000370688	0.002062	0.822355	1	1			1	QEX03_MF_211013_KK-XL-FT_105.17947.17947.3.0.dta	3	2372.32	1	0.00420269	0.003225	1.35943	1	1			1	QEX03_MF_211124_KK-XL-FT+2_035_211124142958.43614.43614.5.1.dta	5	4008.98	1	2.05235e-21	0.032626	8.13829	1	1		27	ENLLYTTKTGELISYTEFIER(8)-KAPDSTEENENTDTVR(1)	4463.16	null	DEF_USER_Spt5_3xFlag_WT(779)-DEF_USER_XRN2-RAT1-385-HIS(570)/	Inter-Protein
	5	QEX01_MF_210720_KK-XL_145.34602.34602.5.0.dta	5	2507.44	1	0.00152659	0.003306	1.31848	1	1														50	NTYQSAMGKQAMGVYLTNYQVR(9)-LKHLVDDK(2)	3643.82	Oxidation[M](7)	sp|Q02061|RPB2_SCHPO (764)-sp|Q02061|RPB2_SCHPO (1085)/	Intra-Protein								1	QEX03_MF_220531_KK1-BS3-2_139.46290.46290.4.1.dta	4	4463.17	1	0.00516547	0.004655	1.04298	1	1
	6	QEX01_MF_210720_KK-XL_145.34877.34877.4.1.dta	4	2507.45	1	0.00765076	0.012738	5.08009	1	1															1	QEX03_MF_211124_KK-XL-FT+2_035_211124142958.37216.37216.5.0.dta	5	3643.86	1	1.72958e-08	0.032702	8.97464	1	1		28	EQQAEAKCR(7)-KPSEAR(1)	2096.94	CarboxymethylDTT[C](8)	sp|O42651|ATG17_SCHPO (346)-sp|O74854|POF6_SCHPO (2)/	Inter-Protein
60	KAAPSPIAYVAEIR(1)-GKDESDLPEKR(10)	2896.54	null	sp|Q02061|RPB2_SCHPO (213)-tr|G9JY47|G9JY47_SCHPM (121)/sp|Q02061|RPB2_SCHPO (213)-sp|P36594|RPB1_SCHPO (205)/	Inter-Protein																			51	NVATIAAKGAR(8)-IGDKVK(4)	1868.1	null	DEF_USER_Spt5_3xFlag_WT(693)-DEF_USER_Spt5_3xFlag_WT(645)/	Intra-Protein								1	QEX03_MF_220531_KK1-BS3-2_139.12539.12539.2.0.dta	2	2096.94	1	0.262336	-0.005484	-2.61524	1	1
	1	QEX01_MF_210720_KK-XL_145.36864.36864.5.0.dta	5	2896.54	1	0.00911985	0.002051	0.708086	1	1															1	QEX03_MF_211124_KK-XL-FT+2_035_211124142958.10619.10619.4.0.dta	4	1868.11	1	7.58158e-12	0.015697	8.40267	1	1		29	FDPTANPPNYSGEDQVIEKGSNVR(19)-KTVAYFNVFAR(1)	4087.02	null	sp|O14459|RPB7_SCHPO (140)-sp|O74825|RPB4_SCHPO (57)/	Inter-Protein
	2	QEX01_MF_210720_KK-XL_145.36865.36865.4.0.dta	4	2896.55	1	0.0546415	0.006696	2.31172	1	1														52	NVATIAAKGAR(8)-VKEVGGEGK(2)	2111.18	null	DEF_USER_Spt5_3xFlag_WT(693)-DEF_USER_Spt5_3xFlag_WT(647)/	Intra-Protein								1	QEX03_MF_220531_KK1-BS3-2_139.38483.38483.4.0.dta	4	4087.03	1	1.935e-06	0.010557	2.58306	1	1
61	KAAPSPIAYVAEIR(1)-GKPAGLNAAR(1)	2577.45	null	sp|Q02061|RPB2_SCHPO (213)-sp|P0CT76|RS23B_SCHPO (2)/sp|Q02061|RPB2_SCHPO (213)-sp|P0CT75|RS23A_SCHPO (2)/	Inter-Protein																				1	QEX03_MF_211124_KK-XL-FT+2_035_211124142958.8475.8475.2.0.dta	2	2111.2	1	7.51784e-35	0.015874	7.51901	1	1			2	QEX03_MF_220531_KK1-BS3-2_139.38107.38107.4.0.dta	4	4087.03	1	0.000146387	0.010866	2.65866	1	1
	1	QEX01_MF_210720_KK-XL_145.40079.40079.4.0.dta	4	2577.45	1	0.592364	-0.003506	-1.36026	1	1															2	QEX03_MF_211124_KK-XL-FT+2_035_211124142958.8193.8193.3.0.dta	3	2111.2	1	1.66743e-28	0.016635	7.87947	1	1			3	QEX03_MF_220531_KK1-BS3-1_138.38944.38944.4.0.dta	4	4087.03	1	0.000849715	0.011932	2.91949	1	1
62	KAAPSPIAYVAEIR(1)-LISSMQIKLMAR(8)	3013.69	null	sp|Q02061|RPB2_SCHPO (213)-sp|Q02061|RPB2_SCHPO (242)/	Intra-Protein																				3	QEX03_MF_211124_KK-XL-FT+2_035_211124142958.8201.8201.2.0.dta	2	2111.2	1	5.43792e-27	0.014394	6.81798	1	1			4	QEX03_MF_220531_KK1-BS3-1_138.38647.38647.5.0.dta	5	4087.03	1	0.0100094	0.011633	2.84633	1	1
	1	QEX01_MF_210720_KK-XL_145.47973.47973.3.0.dta	3	3013.7	1	3.66702e-08	0.005054	1.67701	1	1															4	QEX03_MF_211124_KK-XL-FT+2_035_211124142958.8464.8464.3.0.dta	3	2111.2	1	7.1549e-27	0.014381	6.81182	1	1			5	QEX03_MF_220531_KK1-BS3-2_139.37783.37783.5.0.dta	5	4087.03	1	0.0396305	0.010101	2.47148	1	1
	2	QEX01_MF_210720_KK-XL_145.45827.45827.3.0.dta	3	3029.7	1	2.5424e-06	0.014308	4.7226	1	1															5	QEX03_MF_211124_KK-XL-FT+2_035_211124142958.8447.8447.3.0.dta	3	2111.19	1	1.13214e-26	0.012455	5.89954	1	1			6	QEX03_MF_220531_KK1-BS3-2_139.37738.37738.4.0.dta	4	4087.03	1	0.0408728	0.014197	3.47368	1	1
	3	QEX01_MF_210720_KK-XL_145.47932.47932.4.0.dta	4	3013.7	1	6.41349e-06	0.00501	1.66241	1	1															6	QEX03_MF_211124_KK-XL-FT+2_035_211124142958.8429.8429.4.1.dta	4	2111.2	1	3.25451e-24	0.018844	8.92581	1	1			7	QEX03_MF_220531_KK1-BS3-1_138.39312.39312.4.0.dta	4	4087.02	1	0.12787	-0.002136	-0.52263	1	1
63	KAAPSPIAYVAEIR(1)-LLVDEAKPR(7)	2663.51	null	sp|Q02061|RPB2_SCHPO (213)-gi|CON_IPI00702736.3|ENSEMBL:ENSBTAP00000008967 (375)/sp|Q02061|RPB2_SCHPO (213)-gi|CON_IPI00702736.3|ENSEMBL:ENSBTAP00000008967 (375)/	Inter-Protein																				7	QEX03_MF_211124_KK-XL-FT+2_035_211124142958.8186.8186.4.0.dta	4	2111.2	1	2.79771e-20	0.015872	7.51806	1	1			8	QEX03_MF_220531_KK1-BS3-1_138.38851.38851.4.1.dta	4	4087.03	1	0.150651	0.012341	3.01956	1	1
	1	QEX01_MF_210720_KK-XL_145.45480.45480.3.0.dta	3	2663.52	1	0.297134	0.002921	1.09667	1	1															8	QEX03_MF_211124_KK-XL-FT+2_035_211124142958.8184.8184.3.0.dta	3	2111.2	1	2.14302e-19	0.017238	8.1651	1	1		30	FDPTANPPNYSGEDQVIEKGSNVR(19)-LKIVGTR(2)	3557.82	null	sp|O14459|RPB7_SCHPO (140)-sp|O14459|RPB7_SCHPO (147)/	Intra-Protein
64	KAAPSPIAYVAEIR(1)-YSLATGNWGDQKR(12)	3118.63	null	sp|Q02061|RPB2_SCHPO (213)-sp|Q02061|RPB2_SCHPO (456)/	Intra-Protein																			53	SAANIVQVFKK(10)-DGKLAK(3)	1973.14	null	sp|Q02061|RPB2_SCHPO (212)-sp|Q02061|RPB2_SCHPO (493)/	Intra-Protein								1	QEX03_MF_220531_KK1-BS3-1_138.21954.21954.4.0.dta	4	3557.84	1	0.00344483	0.015296	4.29926	1	1
	1	QEX01_MF_210720_KK-XL_145.44295.44295.4.0.dta	4	3118.64	1	0.00366564	0.010946	3.50987	1	1															1	QEX03_MF_211124_KK-XL-FT+2_035_211124142958.28483.28483.3.0.dta	3	1973.16	1	6.5526e-16	0.013119	6.64878	1	1		31	FDPTANPPNYSGEDQVIEKGSNVR(19)-VKEVGGEGK(2)	3673.8	null	sp|O14459|RPB7_SCHPO (140)-DEF_USER_Spt5_3xFlag_WT(647)/	Inter-Protein
65	KAPDSTEENENTDTVR(1)-GVPALFR(1)	2702.33	null	DEF_USER_XRN2-RAT1-385-HIS(570)-DEF_USER_XRN2-RAT1-385-HIS(2)/	Intra-Protein																			54	SAANIVQVFKK(10)-DGKLAKPR(3)	2226.3	null	sp|Q02061|RPB2_SCHPO (212)-sp|Q02061|RPB2_SCHPO (493)/	Intra-Protein								1	QEX03_MF_220531_KK1-BS3-2_139.13475.13475.4.0.dta	4	3673.8	1	0.127289	0.006387	1.73853	1	1
	1	QEX01_MF_210720_KK-XL_145.37509.37509.3.0.dta	3	2702.33	1	1.43736e-05	0.004042	1.49575	1	1															1	QEX03_MF_211124_KK-XL-FT+2_035_211124142958.28121.28121.4.0.dta	4	2226.32	1	3.3813e-16	0.020112	9.03384	1	1		32	FIFPKGDAR(5)-SALLKELR(5)	2117.21	null	tr|I7A0C5|I7A0C5_SCHPM (759)-sp|P36594|RPB1_SCHPO (1356)/sp|P36594|RPB1_SCHPO (952)-sp|P36594|RPB1_SCHPO (1356)/	Intra-Protein
	2	QEX01_MF_210720_KK-XL_145.37650.37650.3.0.dta	3	2702.34	1	2.58261e-05	0.009317	3.44777	1	1														55	SAANIVQVFKKAAPSPIAYVAEIR(10)-EKFRIAK(2)	3572.04	null	sp|Q02061|RPB2_SCHPO (212)-sp|Q9UST6|SPC24_SCHPO (87)/	Inter-Protein								1	QEX03_MF_220531_KK1-BS3-2_139.29383.29383.3.0.dta	3	2117.22	1	3.00316e-09	0.003922	1.85244	1	1
66	KAPDSTEENENTDTVR(1)-LKQQEDR(2)	2859.36	null	DEF_USER_XRN2-RAT1-385-HIS(570)-DEF_USER_XRN2-RAT1-385-HIS(399)/	Intra-Protein																				1	QEX03_MF_211124_KK-XL-FT+2_035_211124142958.62744.62744.5.0.dta	5	3572.04	1	0.000259782	0.00454	1.27098	1	1			2	QEX03_MF_220531_KK1-BS3-2_139.29631.29631.4.0.dta	4	2117.22	1	9.09388e-06	0.005467	2.58217	1	1
	1	QEX01_MF_210720_KK-XL_145.5883.5883.3.0.dta	3	2859.36	1	0.000289091	0.001594	0.557467	1	1															2	QEX03_MF_211124_KK-XL-FT+2_035_211124142958.62753.62753.5.1.dta	5	3572.04	1	0.00203277	0.005236	1.46583	1	1			3	QEX03_MF_220531_KK1-BS3-1_138.30091.30091.3.0.dta	3	2117.22	1	1.85004e-05	0.003891	1.8378	1	1
	2	QEX01_MF_210720_KK-XL_145.5859.5859.4.1.dta	4	2859.36	1	0.00057232	0.001713	0.599085	1	1															3	QEX03_MF_211124_KK-XL-FT+2_035_211124142958.62720.62720.5.0.dta	5	3572.04	1	0.0453048	0.001506	0.421608	1	1			4	QEX03_MF_220531_KK1-BS3-2_139.29773.29773.3.1.dta	3	2117.22	1	9.20202e-05	0.009642	4.5541	1	1
67	KAPDSTEENENTDTVR(1)-MGVPALFR(1)	2833.37	null	DEF_USER_XRN2-RAT1-385-HIS(570)-DEF_USER_XRN2-RAT1-385-HIS(1)/	Intra-Protein																			56	SIAKTLTYPETVTPYNIYQLQELVR(4)-HLVDDKIHAR(6)	4281.29	null	tr|I7A0C5|I7A0C5_SCHPM (185)-sp|Q02061|RPB2_SCHPO (1091)/sp|P36594|RPB1_SCHPO (378)-sp|Q02061|RPB2_SCHPO (1091)/	Inter-Protein								5	QEX03_MF_220531_KK1-BS3-2_139.30155.30155.3.0.dta	3	2117.22	1	0.000345895	0.009321	4.40249	1	1
	1	QEX01_MF_210720_KK-XL_145.42856.42856.3.0.dta	3	2833.37	1	0.000813793	0.003409	1.20316	1	1															1	QEX03_MF_211124_KK-XL-FT+2_035_211124142958.67307.67307.5.0.dta	5	4281.32	1	0.00873339	0.026659	6.22686	1	1			6	QEX03_MF_220531_KK1-BS3-1_138.30484.30484.3.0.dta	3	2117.22	1	0.000926018	0.012986	6.13354	1	1
68	KAPDSTEENENTDTVR(1)-SVGNVGKQR(7)	2887.4	null	DEF_USER_XRN2-RAT1-385-HIS(570)-sp|O74502|MSH6_SCHPO (8)/	Inter-Protein																			57	SIAKTLTYPETVTPYNIYQLQELVR(4)-NGPDEHPGAKYIIR(10)	4644.43	null	tr|I7A0C5|I7A0C5_SCHPM (185)-tr|I7A0C5|I7A0C5_SCHPM (216)/tr|I7A0C5|I7A0C5_SCHPM (185)-sp|P36594|RPB1_SCHPO (409)/sp|P36594|RPB1_SCHPO (378)-tr|I7A0C5|I7A0C5_SCHPM (216)/sp|P36594|RPB1_SCHPO (378)-sp|P36594|RPB1_SCHPO (409)/	Intra-Protein								7	QEX03_MF_220531_KK1-BS3-2_139.32251.32251.4.1.dta	4	2117.22	1	0.0036081	0.005038	2.37954	1	1
	1	QEX01_MF_210720_KK-XL_145.7164.7164.4.0.dta	4	2887.41	1	0.40869	0.005855	2.02777	1	1															1	QEX03_MF_211124_KK-XL-FT+2_035_211124142958.63524.63524.4.0.dta	4	4644.47	1	5.61236e-22	0.040073	8.62818	1	1			8	QEX03_MF_220531_KK1-BS3-1_138.29995.29995.4.0.dta	4	2117.22	1	0.00378718	0.005092	2.40505	1	1
69	KAPDSTEENENTDTVR(1)-VLREDVFFQQGSTKK(14)	3724.83	null	DEF_USER_XRN2-RAT1-385-HIS(570)-DEF_USER_XRN2-RAT1-385-HIS(265)/	Intra-Protein																				2	QEX03_MF_211124_KK-XL-FT+2_035_211124142958.63178.63178.4.0.dta	4	4644.47	1	8.2761e-22	0.038884	8.37217	1	1			9	QEX03_MF_220531_KK1-BS3-1_138.30870.30870.3.0.dta	3	2117.22	1	0.0149674	0.01286	6.07403	1	1
	1	QEX01_MF_210720_KK-XL_145.24360.24360.5.0.dta	5	3724.84	1	2.41332e-05	0.010172	2.73086	1	1															3	QEX03_MF_211124_KK-XL-FT+2_035_211124142958.63159.63159.5.0.dta	5	4644.47	1	9.67831e-21	0.037491	8.07224	1	1			10	QEX03_MF_220531_KK1-BS3-1_138.30767.30767.4.0.dta	4	2117.22	1	0.0234389	0.006934	3.27506	1	1
70	KAPDSTEENENTDTVR(1)-YYEQKFHISPDEPEK(5)	3852.77	null	DEF_USER_XRN2-RAT1-385-HIS(570)-DEF_USER_XRN2-RAT1-385-HIS(599)/	Intra-Protein																				4	QEX03_MF_211124_KK-XL-FT+2_035_211124142958.62847.62847.4.0.dta	4	4644.47	1	1.23446e-18	0.03463	7.45624	1	1			11	QEX03_MF_220531_KK1-BS3-2_139.30542.30542.4.3.dta	4	2117.22	1	0.195958	0.004767	2.25155	1	1
	1	QEX01_MF_210720_KK-XL_145.25505.25505.5.0.dta	5	3852.78	1	0.000320544	0.003888	1.00914	1	1															5	QEX03_MF_211124_KK-XL-FT+2_035_211124142958.63508.63508.5.0.dta	5	4644.48	1	1.62553e-18	0.046614	10.0365	1	1		33	FRHGDYVKVIAGK(8)-YKDDTGMVVR(2)	2810.47	null	DEF_USER_Spt5_3xFlag_WT(528)-DEF_USER_Spt5_3xFlag_WT(535)/	Intra-Protein
71	KFEWQGVALLPFIDENR(1)-KAPDSTEENENTDTVR(1)	4004.95	null	DEF_USER_XRN2-RAT1-385-HIS(715)-DEF_USER_XRN2-RAT1-385-HIS(570)/	Intra-Protein																			58	SIAKTLTYPETVTPYNIYQLQELVR(4)-VELHTGNKMVTIPK(8)	4644.5	null	tr|I7A0C5|I7A0C5_SCHPM (185)-DEF_USER_Spt5_3xFlag_WT(765)/sp|P36594|RPB1_SCHPO (378)-DEF_USER_Spt5_3xFlag_WT(765)/	Inter-Protein								1	QEX03_MF_220531_KK1-BS3-2_139.9243.9243.5.0.dta	5	2810.48	1	1.48824e-07	0.01439	5.12015	1	1
	1	QEX01_MF_210720_KK-XL_145.51505.51505.4.0.dta	4	4004.96	1	5.87558e-06	0.006356	1.58704	1	1															1	QEX03_MF_211124_KK-XL-FT+2_035_211124142958.63880.63880.4.0.dta	4	4644.5	1	0.000757499	0.004156	0.894822	1	1			2	QEX03_MF_220531_KK1-BS3-2_139.9231.9231.4.1.dta	4	2810.5	1	4.13963e-06	0.029487	10.4919	1	1
72	KFEWQGVALLPFIDENR(1)-VLREDVFFQQGSTKK(14)	3981.09	null	DEF_USER_XRN2-RAT1-385-HIS(715)-DEF_USER_XRN2-RAT1-385-HIS(265)/	Intra-Protein																			59	SMSVAKIEFPETMDESGQRPR(6)-KNSATRPQAR(1)	3660.82	null	sp|P36594|RPB1_SCHPO (36)-DEF_USER_Spt5_3xFlag_WT(381)/	Inter-Protein								3	QEX03_MF_220531_KK1-BS3-2_139.9266.9266.4.2.dta	4	2810.49	1	0.000404199	0.025939	9.22943	1	1
	1	QEX01_MF_210720_KK-XL_145.52206.52206.5.1.dta	5	3981.07	1	0.00223959	-0.017332	-4.35358	1	1															1	QEX03_MF_211124_KK-XL-FT+2_035_211124142958.24533.24533.6.0.dta	6	3660.85	1	0.240838	0.030103	8.22302	1	1		34	GEVVKIVR(5)-YLGLKR(5)	1786.09	null	sp|Q09191|RPAB1_SCHPO (192)-sp|Q09191|RPAB1_SCHPO (186)/	Intra-Protein
73	KFEWQGVALLPFIDENR(1)-VSNVGQKR(7)	3086.64	null	DEF_USER_XRN2-RAT1-385-HIS(715)-DEF_USER_XRN2-RAT1-385-HIS(568)/	Intra-Protein																			60	SMSVAKIEFPETMDESGQRPR(6)-TPAWNSGNKTPAWNAGSR(9)	4447.12	null	sp|P36594|RPB1_SCHPO (36)-DEF_USER_Spt5_3xFlag_WT(862)/	Inter-Protein								1	QEX03_MF_220531_KK1-BS3-2_139.11371.11371.4.0.dta	4	1786.1	1	0.000129667	0.005908	3.30777	1	1
	1	QEX01_MF_210720_KK-XL_145.50094.50094.4.2.dta	4	3086.66	1	0.040726	0.015944	5.16548	1	1															1	QEX03_MF_211124_KK-XL-FT+2_035_211124142958.38731.38731.5.0.dta	5	4447.16	1	1.66564e-06	0.040976	9.21406	1	1		35	GKDESDLPEKR(10)-DIALDYIGKR(9)	2574.34	null	tr|G9JY47|G9JY47_SCHPM (121)-sp|Q02061|RPB2_SCHPO (322)/sp|P36594|RPB1_SCHPO (205)-sp|Q02061|RPB2_SCHPO (322)/	Inter-Protein
74	KFEWQGVALLPFIDENRLLNAVSK(1)-KAPDSTEENENTDTVR(1)	4730.39	null	DEF_USER_XRN2-RAT1-385-HIS(715)-DEF_USER_XRN2-RAT1-385-HIS(570)/	Intra-Protein																			61	SRNVATIAAKGAR(10)-VKEVGGEGK(2)	2354.31	null	DEF_USER_Spt5_3xFlag_WT(693)-DEF_USER_Spt5_3xFlag_WT(647)/	Intra-Protein								1	QEX03_MF_220531_KK1-BS3-2_139.14458.14458.3.0.dta	3	2574.35	1	0.125007	0.008526	3.31192	1	1
	1	QEX01_MF_210720_KK-XL_145.53567.53567.5.0.dta	5	4730.44	1	1.2054e-05	0.04927	10.4156	1	1															1	QEX03_MF_211124_KK-XL-FT+2_035_211124142958.8211.8211.4.0.dta	4	2354.33	1	6.67719e-27	0.017355	7.37157	1	1		36	GKDESDLPEKR(10)-LWGSWKR(6)	2343.21	null	tr|G9JY47|G9JY47_SCHPM (121)-tr|G9JY47|G9JY47_SCHPM (110)/tr|G9JY47|G9JY47_SCHPM (121)-sp|P36594|RPB1_SCHPO (194)/sp|P36594|RPB1_SCHPO (205)-tr|G9JY47|G9JY47_SCHPM (110)/sp|P36594|RPB1_SCHPO (205)-sp|P36594|RPB1_SCHPO (194)/	Intra-Protein
75	KIGMTVMEEFERPVR(1)-KNSATRPQAR(1)	3087.62	null	sp|Q02061|RPB2_SCHPO (854)-DEF_USER_Spt5_3xFlag_WT(381)/	Inter-Protein																			62	STRIPQIGDKFASR(10)-LKHLVDDK(2)	2680.48	null	sp|Q02061|RPB2_SCHPO (968)-sp|Q02061|RPB2_SCHPO (1085)/	Intra-Protein								1	QEX03_MF_220531_KK1-BS3-2_139.9699.9699.4.0.dta	4	2343.22	1	0.0012158	0.007622	3.2528	1	1
	1	QEX01_MF_210720_KK-XL_145.25841.25841.6.5.dta	6	3087.61	1	0.0334559	-0.004861	-1.57435	1	1															1	QEX03_MF_211124_KK-XL-FT+2_035_211124142958.33164.33164.5.0.dta	5	2680.5	1	5.27823e-14	0.026236	9.78781	1	1		37	GKYKMVDSR(4)-YKMVDSR(2)	2235.08	Acetyl[AnyN-term](0);Oxidation[M](5);Acetyl[AnyN-term](12);Oxidation[M](15)	sp|O42832|SPB1_SCHPO (780)-sp|O42832|SPB1_SCHPO (780)/	Intra-Protein
76	KIGMTVMEEFERPVR(1)-NTIQAKEVIR(6)	3130.67	null	sp|Q02061|RPB2_SCHPO (854)-sp|P48011|RPAB4_SCHPO (36)/	Inter-Protein																			63	TFVHTLGDHNHKTGILIYANSMTPSAAK(12)-YLGLKR(5)	3911.06	null	sp|Q09191|RPAB1_SCHPO (100)-sp|Q09191|RPAB1_SCHPO (186)/	Intra-Protein								1	QEX03_MF_220531_KK1-BS3-2_139.19373.19373.4.2.dta	4	2235.08	1	0.277688	0.002122	0.949407	1	1
	1	QEX01_MF_210720_KK-XL_145.41233.41233.4.0.dta	4	3130.68	1	0.0195405	9.6e-05	0.030664	1	1															1	QEX03_MF_211124_KK-XL-FT+2_035_211124142958.62091.62091.5.0.dta	5	3911.1	1	1.15949e-08	0.040333	10.3125	1	1		38	GLLGVIKDTTDANAR(7)-DKAIGATVR(2)	2611.44	null	DEF_USER_Spt5_3xFlag_WT(749)-DEF_USER_Spt5_3xFlag_WT(728)/	Intra-Protein
	2	QEX01_MF_210720_KK-XL_145.41250.41250.3.0.dta	3	3130.67	1	0.0636571	-0.004455	-1.42302	1	1														64	TPAWNSGNKTPAWNAGSR(9)-DIALDYIGKR(9)	3215.62	null	DEF_USER_Spt5_3xFlag_WT(862)-sp|Q02061|RPB2_SCHPO (322)/	Inter-Protein								1	QEX03_MF_220531_KK1-BS3-2_139.30564.30564.4.2.dta	4	2611.45	1	0.00223678	0.006529	2.50015	1	1
	3	QEX01_MF_210720_KK-XL_145.41227.41227.5.0.dta	5	3130.68	1	0.397402	0.007715	2.46433	1	1															1	QEX03_MF_211124_KK-XL-FT+2_035_211124142958.39013.39013.3.0.dta	3	3215.63	1	0.218855	0.009227	2.86943	1	1		39	HGDYVKVIAGK(6)-YKDDTGMVVR(2)	2507.3	null	DEF_USER_Spt5_3xFlag_WT(528)-DEF_USER_Spt5_3xFlag_WT(535)/	Intra-Protein
	4	QEX01_MF_210720_KK-XL_145.41492.41492.4.1.dta	4	3130.68	1	0.406547	0.001546	0.493823	1	1														65	TPAWNSGNKTPAWNAGSR(9)-LSDIIKANANVR(6)	3365.73	null	DEF_USER_Spt5_3xFlag_WT(862)-tr|G9JY47|G9JY47_SCHPM (193)/DEF_USER_Spt5_3xFlag_WT(862)-sp|P36594|RPB1_SCHPO (277)/	Inter-Protein								1	QEX03_MF_220531_KK1-BS3-2_139.7727.7727.3.0.dta	3	2507.31	1	1.61371e-11	0.008985	3.58354	1	1
77	KIGMTVMEEFERPVR(1)-STSVDTKPPKK(10)	3146.66	null	sp|Q02061|RPB2_SCHPO (854)-DEF_USER_XRN2-RAT1-385-HIS(456)/	Inter-Protein																				1	QEX03_MF_211124_KK-XL-FT+2_035_211124142958.30086.30086.4.0.dta	4	3365.77	1	0.017178	0.033048	9.81896	1	1			2	QEX03_MF_220531_KK1-BS3-2_139.4487.4487.3.0.dta	3	2523.29	1	5.41163e-10	0.002571	1.01891	1	1
	1	QEX01_MF_210720_KK-XL_145.29976.29976.6.1.dta	6	3146.66	1	0.0389192	0.001473	0.468116	1	1														66	TPAWNSGNKTPAWNAGSR(9)-TPAWNSGSKTPAWNSGSR(9)	3955.89	null	DEF_USER_Spt5_3xFlag_WT(862)-DEF_USER_Spt5_3xFlag_WT(844)/	Intra-Protein								3	QEX03_MF_220531_KK1-BS3-2_139.4478.4478.3.0.dta	3	2523.29	1	2.41251e-09	0.002786	1.10411	1	1
	2	QEX01_MF_210720_KK-XL_145.29963.29963.5.1.dta	5	3146.66	1	0.392159	0.002446	0.777332	1	1															1	QEX03_MF_211124_KK-XL-FT+2_035_211124142958.29959.29959.4.0.dta	4	3955.91	1	6.07892e-25	0.029075	7.34981	1	1			4	QEX03_MF_220531_KK1-BS3-2_139.7716.7716.4.0.dta	4	2507.3	1	2.07359e-08	0.006948	2.77111	1	1
78	KLALELQR(1)-TVNDKR(5)	1840.06	null	sp|Q9UST3|VPS52_SCHPO (189)-sp|Q9UST3|VPS52_SCHPO (464)/	Intra-Protein																				2	QEX03_MF_211124_KK-XL-FT+2_035_211124142958.30308.30308.4.0.dta	4	3955.92	1	2.39146e-13	0.036522	9.23232	1	1			5	QEX03_MF_220531_KK1-BS3-1_138.7862.7862.3.0.dta	3	2507.31	1	4.72311e-05	0.011943	4.7633	1	1
	1	QEX01_MF_210720_KK-XL_145.31883.31883.3.1.dta	3	1840.06	1	0.349576	-0.009018	-4.90091	1	1														67	TPAWNSGNKTPAWNAGSR(9)-VELHTGNKMVTIPK(8)	3618.85	null	DEF_USER_Spt5_3xFlag_WT(862)-DEF_USER_Spt5_3xFlag_WT(765)/	Intra-Protein								6	QEX03_MF_220531_KK1-BS3-1_138.7841.7841.4.0.dta	4	2507.3	1	6.56597e-05	0.00845	3.37016	1	1
79	KLSMSDVAGK(1)-SAEEKNIVR(5)	2260.19	Acetyl[AnyN-term](13)	sp|P36594|RPB1_SCHPO (1209)-sp|Q09191|RPAB1_SCHPO (6)/	Inter-Protein																				1	QEX03_MF_211124_KK-XL-FT+2_035_211124142958.32324.32324.5.3.dta	5	3618.88	1	8.63597e-11	0.027287	7.54024	1	1			7	QEX03_MF_220531_KK1-BS3-1_138.4416.4416.3.0.dta	3	2523.3	1	8.34825e-05	0.00396	1.56938	1	1
	1	QEX01_MF_210720_KK-XL_145.33216.33216.3.0.dta	3	2260.19	1	0.021174	0.004291	1.89852	1	1														68	TPAWNSGNKTPAWNAGSR(9)-VKEVGGEGK(2)	2954.48	null	DEF_USER_Spt5_3xFlag_WT(862)-DEF_USER_Spt5_3xFlag_WT(647)/	Intra-Protein								8	QEX03_MF_220531_KK1-BS3-2_139.16625.16625.3.3.dta	3	2549.34	1	0.000169902	0.029258	11.4768	1	1
	2	QEX01_MF_210720_KK-XL_145.33500.33500.3.0.dta	3	2260.2	1	0.0413509	0.010479	4.63635	1	1															1	QEX03_MF_211124_KK-XL-FT+2_035_211124142958.16663.16663.4.0.dta	4	2954.51	1	1.2321e-12	0.031822	10.7708	1	1			9	QEX03_MF_220531_KK1-BS3-2_139.7845.7845.3.2.dta	3	2507.31	1	0.000171949	0.012655	5.04727	1	1
	3	QEX01_MF_210720_KK-XL_145.33288.33288.2.0.dta	2	2260.18	1	0.0451066	-0.002632	-1.16451	1	1														69	TPAWNSGNKTPAWNVGNK(9)-TPAWNSGNKTPAWNAGSR(9)	3993.94	null	DEF_USER_Spt5_3xFlag_WT(880)-DEF_USER_Spt5_3xFlag_WT(862)/	Intra-Protein								10	QEX03_MF_220531_KK1-BS3-1_138.4433.4433.3.0.dta	3	2523.3	1	0.000182695	0.005431	2.15235	1	1
	4	QEX01_MF_210720_KK-XL_145.23260.23260.3.0.dta	3	2276.18	1	0.386433	-0.001846	-0.811008	1	1															1	QEX03_MF_211124_KK-XL-FT+2_035_211124142958.32496.32496.4.1.dta	4	3993.98	1	7.77056e-24	0.04227	10.5835	1	1			11	QEX03_MF_220531_KK1-BS3-1_138.4474.4474.5.0.dta	5	2523.3	1	0.000231218	0.009714	3.84973	1	1
	5	QEX01_MF_210720_KK-XL_145.33639.33639.3.2.dta	3	2260.2	1	0.537988	0.014769	6.53442	1	1															2	QEX03_MF_211124_KK-XL-FT+2_035_211124142958.32503.32503.4.1.dta	4	3993.96	1	4.8171e-22	0.024839	6.21918	1	1		40	HGQKGTIGMTYR(4)-IPQIGDKFASR(7)	2717.42	null	sp|Q02061|RPB2_SCHPO (976)-sp|Q02061|RPB2_SCHPO (968)/	Intra-Protein
80	KLSMSDVAGKIAESFER(10)-SAEEKNIVR(5)	3092.59	Acetyl[AnyN-term](20)	sp|P36594|RPB1_SCHPO (1218)-sp|Q09191|RPAB1_SCHPO (6)/	Inter-Protein																			70	TPAWNSGNKTPAWNVGNK(9)-TPAWNSGSKTPAWNSGSR(9)	3982.92	null	DEF_USER_Spt5_3xFlag_WT(880)-DEF_USER_Spt5_3xFlag_WT(844)/	Intra-Protein								1	QEX03_MF_220531_KK1-BS3-2_139.13809.13809.3.0.dta	3	2717.43	1	1.05095e-07	0.008249	3.0356	1	1
	1	QEX01_MF_210720_KK-XL_145.49458.49458.3.0.dta	3	3092.6	1	0.529588	0.01181	3.8188	1	1															1	QEX03_MF_211124_KK-XL-FT+2_035_211124142958.31956.31956.4.4.dta	4	3982.94	1	1.64896e-24	0.020048	5.03349	1	1			2	QEX03_MF_220531_KK1-BS3-2_139.8663.8663.4.0.dta	4	2733.42	1	7.07732e-07	0.008965	3.27978	1	1
81	KNSATRPQAR(1)-DKAIGATVR(2)	2196.22	null	DEF_USER_Spt5_3xFlag_WT(381)-DEF_USER_Spt5_3xFlag_WT(728)/	Intra-Protein																			71	TPAWNSGSKTPAWNSGSR(9)-DKAIGATVR(2)	2971.5	null	DEF_USER_Spt5_3xFlag_WT(844)-DEF_USER_Spt5_3xFlag_WT(728)/	Intra-Protein								3	QEX03_MF_220531_KK1-BS3-2_139.14250.14250.5.0.dta	5	2717.42	1	1.23863e-06	0.001152	0.423932	1	1
	1	QEX01_MF_210720_KK-XL_145.5435.5435.5.0.dta	5	2196.22	1	0.000933701	-0.001709	-0.778155	1	1															1	QEX03_MF_211124_KK-XL-FT+2_035_211124142958.22627.22627.4.1.dta	4	2971.53	1	6.08129e-19	0.024172	8.13461	1	1			4	QEX03_MF_220531_KK1-BS3-2_139.8700.8700.5.0.dta	5	2733.42	1	1.74929e-06	0.00853	3.12064	1	1
82	KNSATRPQAR(1)-IDYSDGLKR(8)	2332.24	null	DEF_USER_Spt5_3xFlag_WT(381)-DEF_USER_Spt5_3xFlag_WT(379)/	Intra-Protein																				2	QEX03_MF_211124_KK-XL-FT+2_035_211124142958.22690.22690.3.0.dta	3	2971.52	1	4.90253e-10	0.021294	7.16607	1	1			5	QEX03_MF_220531_KK1-BS3-2_139.13829.13829.4.0.dta	4	2717.43	1	1.79178e-06	0.009926	3.65273	1	1
	1	QEX01_MF_210720_KK-XL_145.10668.10668.4.0.dta	4	2332.24	1	0.00934005	0.003988	1.70995	1	1														72	TPAWNSGSKTPAWNSGSR(9)-KAAPSPIAYVAEIR(1)	3526.81	null	DEF_USER_Spt5_3xFlag_WT(844)-sp|Q02061|RPB2_SCHPO (213)/	Inter-Protein								6	QEX03_MF_220531_KK1-BS3-2_139.9206.9206.5.0.dta	5	2733.42	1	1.37949e-05	0.007384	2.70138	1	1
	2	QEX01_MF_210720_KK-XL_145.10328.10328.5.0.dta	5	2332.24	1	0.0569492	0.003312	1.4201	1	1															1	QEX03_MF_211124_KK-XL-FT+2_035_211124142958.42796.42796.4.0.dta	4	3526.83	1	5.00614e-09	0.025006	7.09026	1	1			7	QEX03_MF_220531_KK1-BS3-2_139.9200.9200.5.0.dta	5	2733.42	1	6.14638e-05	0.008569	3.13491	1	1
	3	QEX01_MF_210720_KK-XL_145.10593.10593.4.1.dta	4	2332.24	1	0.131394	0.003241	1.38965	1	1														73	TPAWNSGSKTPAWNSGSR(9)-NTIQAKEVIR(6)	3212.64	null	DEF_USER_Spt5_3xFlag_WT(844)-sp|P48011|RPAB4_SCHPO (36)/	Inter-Protein								8	QEX03_MF_220531_KK1-BS3-2_139.8951.8951.4.1.dta	4	2733.42	1	7.45259e-05	0.007863	2.87662	1	1
	4	QEX01_MF_210720_KK-XL_145.12434.12434.5.1.dta	5	2332.25	1	0.202807	0.010941	4.69121	1	1															1	QEX03_MF_211124_KK-XL-FT+2_035_211124142958.26731.26731.4.0.dta	4	3212.67	1	0.542343	0.022345	6.95533	1	1			9	QEX03_MF_220531_KK1-BS3-2_139.8695.8695.3.0.dta	3	2733.43	1	0.000435687	0.011546	4.22402	1	1
	5	QEX01_MF_210720_KK-XL_145.17681.17681.4.3.dta	4	2374.24	1	0.264348	-0.004294	-1.80857	1	1														74	TPAWNSGSKTPAWNSGSR(9)-NVATIAAKGAR(8)	3112.59	null	DEF_USER_Spt5_3xFlag_WT(844)-DEF_USER_Spt5_3xFlag_WT(693)/	Intra-Protein								10	QEX03_MF_220531_KK1-BS3-1_138.8911.8911.5.0.dta	5	2733.42	1	0.000562622	0.009679	3.54099	1	1
83	KNSATRPQAR(1)-LKIVGTR(2)	2052.2	null	DEF_USER_Spt5_3xFlag_WT(381)-sp|O14459|RPB7_SCHPO (147)/	Inter-Protein																				1	QEX03_MF_211124_KK-XL-FT+2_035_211124142958.24376.24376.4.0.dta	4	3112.62	1	2.15611e-13	0.026148	8.40071	1	1			11	QEX03_MF_220531_KK1-BS3-1_138.9007.9007.4.0.dta	4	2733.42	1	0.000972439	0.009344	3.41844	1	1
	1	QEX01_MF_210720_KK-XL_145.5395.5395.5.0.dta	5	2052.2	1	0.1594	-0.000216	-0.105253	1	1															2	QEX03_MF_211124_KK-XL-FT+2_035_211124142958.24419.24419.4.2.dta	4	3112.62	1	2.42516e-07	0.024758	7.95414	1	1			12	QEX03_MF_220531_KK1-BS3-1_138.9323.9323.5.0.dta	5	2733.42	1	0.00100983	0.009136	3.34234	1	1
84	KNSATRPQAR(1)-SNPSKFSK(5)	2160.15	null	DEF_USER_Spt5_3xFlag_WT(381)-DEF_USER_Spt5_3xFlag_WT(404)/	Intra-Protein																			75	TPAWNSGSKTPAWNSGSR(9)-VFIGKIPIMLR(5)	3327.77	null	DEF_USER_Spt5_3xFlag_WT(844)-sp|Q02061|RPB2_SCHPO (154)/	Inter-Protein								13	QEX03_MF_220531_KK1-BS3-1_138.8778.8778.4.0.dta	4	2733.42	1	0.00125298	0.008593	3.14369	1	1
	1	QEX01_MF_210720_KK-XL_145.4493.4493.4.0.dta	4	2160.15	1	0.0163423	-0.004408	-2.0406	1	1															1	QEX03_MF_211124_KK-XL-FT+2_035_211124142958.55174.55174.4.1.dta	4	3327.79	1	0.340445	0.020771	6.24172	1	1			14	QEX03_MF_220531_KK1-BS3-2_139.13780.13780.4.2.dta	4	2717.43	1	0.00136809	0.010058	3.70131	1	1
	2	QEX01_MF_210720_KK-XL_145.4457.4457.3.0.dta	3	2160.15	1	0.0468353	-0.00551	-2.55075	1	1														76	TPAWNSGSKTPAWNSGSR(9)-VKEVGGEGK(2)	2943.46	null	DEF_USER_Spt5_3xFlag_WT(844)-DEF_USER_Spt5_3xFlag_WT(647)/	Intra-Protein								15	QEX03_MF_220531_KK1-BS3-1_138.14365.14365.5.0.dta	5	2717.43	1	0.00441668	0.0079	2.90717	1	1
	3	QEX01_MF_210720_KK-XL_145.4454.4454.5.0.dta	5	2160.15	1	0.0593287	-0.005472	-2.53315	1	1															1	QEX03_MF_211124_KK-XL-FT+2_035_211124142958.15736.15736.4.1.dta	4	2943.49	1	1.69358e-17	0.026992	9.17016	1	1		41	IDSSNPKFNDTQR(7)-DIALDYIGKR(9)	2822.43	null	tr|G9JY47|G9JY47_SCHPM (39)-sp|Q02061|RPB2_SCHPO (322)/sp|P36594|RPB1_SCHPO (123)-sp|Q02061|RPB2_SCHPO (322)/	Inter-Protein
85	KQSHVLDALNGVLNVYTNNMILVPIK(1)-LAEEYREKYGR(8)	4444.37	null	DEF_USER_Spt5_3xFlag_WT(294)-DEF_USER_Spt5_3xFlag_WT(214)/	Intra-Protein																				2	QEX03_MF_211124_KK-XL-FT+2_035_211124142958.15708.15708.4.3.dta	4	2943.49	1	1.87457e-15	0.026829	9.11478	1	1			1	QEX03_MF_220531_KK1-BS3-2_139.22731.22731.3.0.dta	3	2822.42	1	0.128973	-0.008795	-3.11611	1	1
	1	QEX01_MF_210720_KK-XL_145.51763.51763.4.0.dta	4	4444.38	1	0.0147214	0.015225	3.42568	1	1														77	TQKIDAPAPVDLVNLSEK(3)-EAAAVSSVNKLAASALK(10)	3705.03	null	DEF_USER_XRN2-RAT1-385-HIS(460)-DEF_USER_XRN2-RAT1-385-HIS(511)/	Intra-Protein							42	IDYSDGLKR(8)-DKAIGATVR(2)	2134.15	null	DEF_USER_Spt5_3xFlag_WT(379)-DEF_USER_Spt5_3xFlag_WT(728)/	Intra-Protein
86	KTQKIDAPAPVDLVNLSEK(1)-VEVNLPPEKR(9)	3383.88	null	DEF_USER_XRN2-RAT1-385-HIS(457)-sp|O43075|YGWC_SCHPO (175)/	Inter-Protein																				1	QEX03_MF_211124_KK-XL-FT+2_035_211124142958.48047.48047.4.1.dta	4	3705.05	1	2.13646e-30	0.02025	5.46554	1	1			1	QEX03_MF_220531_KK1-BS3-2_139.10157.10157.3.0.dta	3	2134.16	1	8.85252e-06	0.005687	2.66476	1	1
	1	QEX01_MF_210720_KK-XL_145.52157.52157.3.1.dta	3	3383.85	1	0.0891182	-0.027969	-8.26537	1	1														78	TQKIDAPAPVDLVNLSEK(3)-VFIGKIPIMLR(5)	3361.92	null	DEF_USER_XRN2-RAT1-385-HIS(460)-sp|Q02061|RPB2_SCHPO (154)/	Inter-Protein								2	QEX03_MF_220531_KK1-BS3-1_138.10298.10298.3.0.dta	3	2134.16	1	0.0018057	0.005848	2.7402	1	1
87	KTQKIDAPAPVDLVNLSEK(4)-KLPGSTMKAASALK(8)	3706.03	Acetyl[AnyN-term](0);Acetyl[AnyN-term](22);Oxidation[M](29)	DEF_USER_XRN2-RAT1-385-HIS(460)-sp|Q09933|DIS1_SCHPO (659)/	Inter-Protein																				1	QEX03_MF_211124_KK-XL-FT+2_035_211124142958.64289.64289.5.0.dta	5	3361.94	1	2.83139e-09	0.025125	7.47342	1	1		43	IDYSDGLKR(8)-VIAGKYK(5)	1982.1	null	DEF_USER_Spt5_3xFlag_WT(379)-DEF_USER_Spt5_3xFlag_WT(533)/	Intra-Protein
	1	QEX01_MF_210720_KK-XL_145.47325.47325.3.1.dta	3	3706.04	1	0.142847	0.005564	1.50134	1	1															2	QEX03_MF_211124_KK-XL-FT+2_035_211124142958.64615.64615.4.0.dta	4	3361.95	1	1.88195e-06	0.031597	9.39851	1	1			1	QEX03_MF_220531_KK1-BS3-2_139.6890.6890.3.0.dta	3	1982.1	1	0.00226826	0.005045	2.54529	1	1
88	KTQKIDAPAPVDLVNLSEK(4)-VFIGKIPIMLR(5)	3490.01	null	DEF_USER_XRN2-RAT1-385-HIS(460)-sp|Q02061|RPB2_SCHPO (154)/	Inter-Protein																				3	QEX03_MF_211124_KK-XL-FT+2_035_211124142958.64248.64248.4.0.dta	4	3361.95	1	6.73827e-06	0.030958	9.20844	1	1		44	IPQIGDKFASR(7)-LKHLVDDK(2)	2336.3	null	sp|Q02061|RPB2_SCHPO (968)-sp|Q02061|RPB2_SCHPO (1085)/	Intra-Protein
	1	QEX01_MF_210720_KK-XL_145.49389.49389.3.0.dta	3	3490.01	1	0.0765148	0.002677	0.767046	1	1															4	QEX03_MF_211124_KK-XL-FT+2_035_211124142958.58551.58551.4.0.dta	4	3377.94	1	1.14788e-05	0.025558	7.56621	1	1			1	QEX03_MF_220531_KK1-BS3-2_139.14040.14040.5.0.dta	5	2336.3	1	9.917e-10	0.002042	0.874033	1	1
	2	QEX01_MF_210720_KK-XL_145.47627.47627.4.0.dta	4	3506	1	0.111807	-0.006083	-1.73502	1	1															5	QEX03_MF_211124_KK-XL-FT+2_035_211124142958.64276.64276.4.0.dta	4	3377.95	1	0.00672444	0.035409	10.4825	1	1			2	QEX03_MF_220531_KK1-BS3-2_139.13994.13994.3.0.dta	3	2336.3	1	8.54114e-07	0.002071	0.886445	1	1
	3	QEX01_MF_210720_KK-XL_145.49341.49341.4.0.dta	4	3490.02	1	0.169333	0.009388	2.68996	1	1															6	QEX03_MF_211124_KK-XL-FT+2_035_211124142958.64284.64284.3.0.dta	3	3361.96	1	0.0115238	0.044609	13.2689	1	1			3	QEX03_MF_220531_KK1-BS3-2_139.14055.14055.4.0.dta	4	2336.3	1	5.71049e-06	0.002429	1.03968	1	1
	4	QEX01_MF_210720_KK-XL_145.49333.49333.5.0.dta	5	3490.02	1	0.416077	0.005577	1.59799	1	1														79	VLFAGYKVPHPLNHNFILR(7)-VTYELDSKSPNAAVVTLEK(8)	4436.4	null	sp|P87123|RPB11_SCHPO (61)-sp|P87123|RPB11_SCHPO (25)/	Intra-Protein								4	QEX03_MF_220531_KK1-BS3-1_138.14291.14291.3.0.dta	3	2336.3	1	2.36553e-05	0.002691	1.15182	1	1
89	KTVAYFNVFAR(1)-NVATIAAKGAR(8)	2524.4	null	sp|O74825|RPB4_SCHPO (57)-DEF_USER_Spt5_3xFlag_WT(693)/	Inter-Protein																				1	QEX03_MF_211124_KK-XL-FT+2_035_211124142958.61666.61666.6.0.dta	6	4436.44	1	1.76911e-42	0.036768	8.2878	1	1			5	QEX03_MF_220531_KK1-BS3-1_138.14305.14305.5.0.dta	5	2336.3	1	7.35553e-05	0.004921	2.10633	1	1
	1	QEX01_MF_210720_KK-XL_145.41437.41437.2.0.dta	2	2524.4	1	0.00139503	0.00094	0.372365	1	1															2	QEX03_MF_211124_KK-XL-FT+2_035_211124142958.62190.62190.5.0.dta	5	4436.44	1	2.16039e-41	0.035042	7.89874	1	1			6	QEX03_MF_220531_KK1-BS3-1_138.14223.14223.4.0.dta	4	2336.3	1	0.000956484	0.002308	0.987888	1	1
	2	QEX01_MF_210720_KK-XL_145.41428.41428.3.0.dta	3	2524.41	1	0.00460123	0.002754	1.09095	1	1															3	QEX03_MF_211124_KK-XL-FT+2_035_211124142958.61315.61315.6.0.dta	6	4436.43	1	2.80075e-41	0.032158	7.24867	1	1		45	KAAPSPIAYVAEIR(1)-DGKLAK(3)	2254.28	null	sp|Q02061|RPB2_SCHPO (213)-sp|Q02061|RPB2_SCHPO (493)/	Intra-Protein
	3	QEX01_MF_210720_KK-XL_145.41429.41429.4.0.dta	4	2524.41	1	0.0414116	0.004425	1.75289	1	1															4	QEX03_MF_211124_KK-XL-FT+2_035_211124142958.62678.62678.6.0.dta	6	4436.44	1	7.27824e-41	0.039474	8.89775	1	1			1	QEX03_MF_220531_KK1-BS3-2_139.23427.23427.3.0.dta	3	2254.29	1	8.13028e-07	0.00588	2.60837	1	1
	4	QEX01_MF_210720_KK-XL_145.41410.41410.3.0.dta	3	2524.41	1	0.124484	0.002691	1.06599	1	1															5	QEX03_MF_211124_KK-XL-FT+2_035_211124142958.62026.62026.6.0.dta	6	4436.44	1	2.45814e-40	0.039851	8.98273	1	1			2	QEX03_MF_220531_KK1-BS3-2_139.23430.23430.4.0.dta	4	2254.29	1	1.31694e-06	0.007459	3.30882	1	1
90	KTVAYFNVFAR(1)-VKEVGGEGK(2)	2355.27	null	sp|O74825|RPB4_SCHPO (57)-DEF_USER_Spt5_3xFlag_WT(647)/	Inter-Protein																				6	QEX03_MF_211124_KK-XL-FT+2_035_211124142958.62526.62526.5.0.dta	5	4436.43	1	1.98977e-39	0.032663	7.3625	1	1			3	QEX03_MF_220531_KK1-BS3-2_139.23828.23828.3.0.dta	3	2254.28	1	1.86546e-06	0.000435	0.192966	1	1
	1	QEX01_MF_210720_KK-XL_145.37526.37526.4.2.dta	4	2355.27	1	0.0129682	-6.4e-05	-0.027173	1	1															7	QEX03_MF_211124_KK-XL-FT+2_035_211124142958.62390.62390.6.0.dta	6	4436.43	1	1.79397e-38	0.032282	7.27662	1	1			4	QEX03_MF_220531_KK1-BS3-2_139.23022.23022.3.0.dta	3	2254.29	1	2.55975e-06	0.005475	2.42871	1	1
91	KTVGASQGGLVHTIWK(1)-DSNNVKQMVAAGSK(6)	3267.72	null	tr|I7A0C5|I7A0C5_SCHPM (433)-tr|I7A0C5|I7A0C5_SCHPM (557)/tr|I7A0C5|I7A0C5_SCHPM (433)-sp|P36594|RPB1_SCHPO (750)/sp|P36594|RPB1_SCHPO (626)-tr|I7A0C5|I7A0C5_SCHPM (557)/sp|P36594|RPB1_SCHPO (626)-sp|P36594|RPB1_SCHPO (750)/	Intra-Protein																				8	QEX03_MF_211124_KK-XL-FT+2_035_211124142958.61475.61475.5.0.dta	5	4436.43	1	3.96947e-38	0.028939	6.52308	1	1			5	QEX03_MF_220531_KK1-BS3-2_139.23023.23023.4.1.dta	4	2254.29	1	3.53916e-05	0.008494	3.76794	1	1
	1	QEX01_MF_210720_KK-XL_145.37253.37253.5.0.dta	5	3267.73	1	1.50322e-05	0.01045	3.19795	1	1															9	QEX03_MF_211124_KK-XL-FT+2_035_211124142958.61829.61829.5.0.dta	5	4436.44	1	1.08291e-37	0.037569	8.46835	1	1			6	QEX03_MF_220531_KK1-BS3-1_138.24023.24023.3.0.dta	3	2254.29	1	4.9443e-05	0.004904	2.17542	1	1
92	KYRIDLMEDR(1)-LSTKQFEK(4)	2456.29	null	tr|I7A0C5|I7A0C5_SCHPM (709)-tr|I7A0C5|I7A0C5_SCHPM (704)/tr|I7A0C5|I7A0C5_SCHPM (709)-sp|P36594|RPB1_SCHPO (897)/sp|P36594|RPB1_SCHPO (902)-tr|I7A0C5|I7A0C5_SCHPM (704)/sp|P36594|RPB1_SCHPO (902)-sp|P36594|RPB1_SCHPO (897)/	Intra-Protein																				10	QEX03_MF_211124_KK-XL-FT+2_035_211124142958.63859.63859.5.0.dta	5	4436.44	1	1.70344e-37	0.036175	8.15413	1	1			7	QEX03_MF_220531_KK1-BS3-1_138.23654.23654.2.0.dta	2	2254.29	1	9.19053e-05	0.006475	2.87231	1	1
	1	QEX01_MF_210720_KK-XL_145.29238.29238.5.0.dta	5	2456.29	1	0.0166036	0.000947	0.385542	1	1															11	QEX03_MF_211124_KK-XL-FT+2_035_211124142958.62534.62534.5.0.dta	5	4436.43	1	1.84034e-37	0.032663	7.3625	1	1			8	QEX03_MF_220531_KK1-BS3-1_138.24448.24448.3.0.dta	3	2254.28	1	0.000101224	0.004175	1.85203	1	1
93	KYRIDLMEDR(1)-SKFAVK(2)	2155.16	null	tr|I7A0C5|I7A0C5_SCHPM (709)-tr|I7A0C5|I7A0C5_SCHPM (835)/tr|I7A0C5|I7A0C5_SCHPM (709)-sp|P36594|RPB1_SCHPO (1028)/sp|P36594|RPB1_SCHPO (902)-tr|I7A0C5|I7A0C5_SCHPM (835)/sp|P36594|RPB1_SCHPO (902)-sp|P36594|RPB1_SCHPO (1028)/	Intra-Protein																				12	QEX03_MF_211124_KK-XL-FT+2_035_211124142958.62683.62683.6.0.dta	6	4436.44	1	6.02941e-37	0.039389	8.87859	1	1			9	QEX03_MF_220531_KK1-BS3-1_138.24043.24043.4.0.dta	4	2254.29	1	0.0001353	0.006475	2.87231	1	1
	1	QEX01_MF_210720_KK-XL_145.30125.30125.5.0.dta	5	2155.16	1	0.00451655	0.001899	0.881142	1	1															13	QEX03_MF_211124_KK-XL-FT+2_035_211124142958.63500.63500.5.0.dta	5	4436.44	1	6.32271e-37	0.0382	8.61058	1	1			10	QEX03_MF_220531_KK1-BS3-1_138.23615.23615.3.0.dta	3	2254.29	1	0.00187564	0.006808	3.02003	1	1
94	LAEEYREKYGR(8)-DKAIGATVR(2)	2481.31	null	DEF_USER_Spt5_3xFlag_WT(214)-DEF_USER_Spt5_3xFlag_WT(728)/	Intra-Protein																				14	QEX03_MF_211124_KK-XL-FT+2_035_211124142958.61126.61126.5.0.dta	5	4436.44	1	3.12228e-36	0.037091	8.3606	1	1			11	QEX03_MF_220531_KK1-BS3-1_138.24680.24680.3.1.dta	3	2254.29	1	0.00626638	0.006357	2.81997	1	1
	1	QEX01_MF_210720_KK-XL_145.21739.21739.3.0.dta	3	2481.32	1	0.00233996	0.008865	3.57271	1	1															15	QEX03_MF_211124_KK-XL-FT+2_035_211124142958.63157.63157.5.0.dta	5	4436.42	1	1.07625e-35	0.022936	5.16996	1	1		46	KAAPSPIAYVAEIR(1)-DGKLAKPR(3)	2507.43	null	sp|Q02061|RPB2_SCHPO (213)-sp|Q02061|RPB2_SCHPO (493)/	Intra-Protein
95	LAEEYREKYGR(8)-KNSATRPQAR(1)	2679.4	null	DEF_USER_Spt5_3xFlag_WT(214)-DEF_USER_Spt5_3xFlag_WT(381)/	Intra-Protein																				16	QEX03_MF_211124_KK-XL-FT+2_035_211124142958.63832.63832.6.1.dta	6	4436.44	1	1.074e-34	0.042662	9.61635	1	1			1	QEX03_MF_220531_KK1-BS3-2_139.16981.16981.3.0.dta	3	2507.44	1	2.62702e-10	0.009019	3.5969	1	1
	1	QEX01_MF_210720_KK-XL_145.5820.5820.5.0.dta	5	2679.4	1	0.0328494	0.002501	0.933419	1	1															17	QEX03_MF_211124_KK-XL-FT+2_035_211124142958.64618.64618.6.0.dta	6	4436.45	1	1.85966e-34	0.045903	10.3469	1	1			2	QEX03_MF_220531_KK1-BS3-2_139.17005.17005.5.0.dta	5	2507.44	1	6.48993e-10	0.008727	3.48045	1	1
96	LDVFKR(5)-SSDTKR(5)	1649.89	Acetyl[AnyN-term](9)	tr|A0A0K6FLU5|A0A0K6FLU5_9AGAM (1102)-tr|A0A0K6FLU5|A0A0K6FLU5_9AGAM (1783)/	Intra-Protein																				18	QEX03_MF_211124_KK-XL-FT+2_035_211124142958.67154.67154.5.0.dta	5	4436.44	1	5.66209e-34	0.038082	8.58398	1	1			3	QEX03_MF_220531_KK1-BS3-2_139.17362.17362.4.0.dta	4	2507.44	1	6.64358e-10	0.009215	3.67507	1	1
	1	QEX01_MF_210720_KK-XL_145.51144.51144.2.0.dta	2	1649.89	1	0.390601	-0.000572	-0.346691	1	1															19	QEX03_MF_211124_KK-XL-FT+2_035_211124142958.64976.64976.6.1.dta	6	4436.45	1	5.75226e-34	0.046881	10.5673	1	1			4	QEX03_MF_220531_KK1-BS3-2_139.18663.18663.4.0.dta	4	2507.45	1	7.66566e-10	0.01168	4.65815	1	1
97	LFLFNNEEFEDGFLVKDIR(16)-IDYSDGLKR(8)	3548.79	null	DEF_USER_Spt5_3xFlag_WT(427)-DEF_USER_Spt5_3xFlag_WT(379)/	Intra-Protein																				20	QEX03_MF_211124_KK-XL-FT+2_035_211124142958.62829.62829.5.1.dta	5	4436.44	1	2.04277e-33	0.038214	8.61374	1	1			5	QEX03_MF_220531_KK1-BS3-2_139.16966.16966.4.0.dta	4	2507.44	1	5.34342e-09	0.009909	3.95185	1	1
	1	QEX01_MF_210720_KK-XL_145.55355.55355.3.0.dta	3	3548.8	1	0.0332666	0.004983	1.40414	1	1															21	QEX03_MF_211124_KK-XL-FT+2_035_211124142958.67155.67155.4.0.dta	4	4436.44	1	9.57263e-33	0.038422	8.66062	1	1			6	QEX03_MF_220531_KK1-BS3-2_139.17772.17772.4.0.dta	4	2507.45	1	6.77247e-09	0.013939	5.55907	1	1
98	LFLFNNEEFEDGFLVKDIR(16)-KNSATRPQAR(1)	3610.87	null	DEF_USER_Spt5_3xFlag_WT(427)-DEF_USER_Spt5_3xFlag_WT(381)/	Intra-Protein																				22	QEX03_MF_211124_KK-XL-FT+2_035_211124142958.64949.64949.5.0.dta	5	4436.44	1	1.44878e-32	0.039929	9.00031	1	1			7	QEX03_MF_220531_KK1-BS3-2_139.18604.18604.4.1.dta	4	2507.45	1	1.52559e-08	0.012084	4.81927	1	1
	1	QEX01_MF_210720_KK-XL_145.46902.46902.5.0.dta	5	3610.89	1	0.00452898	0.022093	6.11848	1	1															23	QEX03_MF_211124_KK-XL-FT+2_035_211124142958.63473.63473.6.2.dta	6	4436.44	1	2.28902e-32	0.041305	9.31047	1	1			8	QEX03_MF_220531_KK1-BS3-2_139.17540.17540.4.2.dta	4	2507.44	1	2.3303e-07	0.008332	3.32292	1	1
	2	QEX01_MF_210720_KK-XL_145.46937.46937.3.0.dta	3	3610.88	1	0.0116585	0.00996	2.75834	1	1															24	QEX03_MF_211124_KK-XL-FT+2_035_211124142958.61704.61704.4.0.dta	4	4436.44	1	1.12675e-31	0.034234	7.71662	1	1			9	QEX03_MF_220531_KK1-BS3-1_138.17502.17502.3.0.dta	3	2507.45	1	2.47984e-07	0.010907	4.34987	1	1
	3	QEX01_MF_210720_KK-XL_145.47047.47047.4.0.dta	4	3610.88	1	0.0162405	0.014229	3.94061	1	1															25	QEX03_MF_211124_KK-XL-FT+2_035_211124142958.61358.61358.4.0.dta	4	4436.43	1	3.93511e-31	0.025506	5.74925	1	1			10	QEX03_MF_220531_KK1-BS3-1_138.17898.17898.4.0.dta	4	2507.44	1	1.66931e-06	0.008441	3.36639	1	1
	4	QEX01_MF_210720_KK-XL_145.46407.46407.5.0.dta	5	3610.87	1	0.032879	0.000311	0.086129	1	1															26	QEX03_MF_211124_KK-XL-FT+2_035_211124142958.62063.62063.4.0.dta	4	4436.45	1	6.18454e-30	0.044173	9.95694	1	1			11	QEX03_MF_220531_KK1-BS3-1_138.17473.17473.4.0.dta	4	2507.45	1	2.79969e-06	0.011322	4.51537	1	1
	5	QEX01_MF_210720_KK-XL_145.46469.46469.5.0.dta	5	3610.86	1	0.0328904	-0.001142	-0.316268	1	1															27	QEX03_MF_211124_KK-XL-FT+2_035_211124142958.64589.64589.5.0.dta	5	4436.44	1	1.94696e-29	0.038691	8.72126	1	1			12	QEX03_MF_220531_KK1-BS3-1_138.18362.18362.4.2.dta	4	2507.45	1	1.67483e-05	0.016323	6.50984	1	1
99	LFLFNNEEFEDGFLVKDIR(16)-NVATIAAKGAR(8)	3553.87	null	DEF_USER_Spt5_3xFlag_WT(427)-DEF_USER_Spt5_3xFlag_WT(693)/	Intra-Protein																				28	QEX03_MF_211124_KK-XL-FT+2_035_211124142958.65697.65697.6.2.dta	6	4436.44	1	2.44677e-29	0.036588	8.24723	1	1			13	QEX03_MF_220531_KK1-BS3-1_138.17501.17501.5.0.dta	5	2507.44	1	2.17342e-05	0.009913	3.95344	1	1
	1	QEX01_MF_210720_KK-XL_145.52961.52961.4.0.dta	4	3553.88	1	0.0513912	0.011896	3.34734	1	1															29	QEX03_MF_211124_KK-XL-FT+2_035_211124142958.67231.67231.6.0.dta	6	4436.44	1	4.28092e-29	0.03889	8.76611	1	1			14	QEX03_MF_220531_KK1-BS3-1_138.18561.18561.4.2.dta	4	2507.45	1	4.67963e-05	0.013677	5.45458	1	1
100	LFLFNNEEFEDGFLVKDIR(16)-TPAWNSGNKTPAWNAGSR(9)	4397.16	null	DEF_USER_Spt5_3xFlag_WT(427)-DEF_USER_Spt5_3xFlag_WT(862)/	Intra-Protein																				30	QEX03_MF_211124_KK-XL-FT+2_035_211124142958.64255.64255.6.2.dta	6	4436.44	1	2.11951e-28	0.037758	8.51095	1	1			15	QEX03_MF_220531_KK1-BS3-1_138.18999.18999.4.1.dta	4	2507.45	1	0.000119591	0.011577	4.61707	1	1
	1	QEX01_MF_210720_KK-XL_145.53952.53952.4.0.dta	4	4397.18	1	0.017786	0.018293	4.16018	1	1															31	QEX03_MF_211124_KK-XL-FT+2_035_211124142958.66099.66099.6.2.dta	6	4436.45	1	6.11401e-28	0.044364	10	1	1			16	QEX03_MF_220531_KK1-BS3-1_138.19073.19073.4.3.dta	4	2507.45	1	0.000174561	0.010887	4.34189	1	1
101	LFNESEAFKSNPSK(9)-IDYSDGLKR(8)	2801.4	null	DEF_USER_Spt5_3xFlag_WT(399)-DEF_USER_Spt5_3xFlag_WT(379)/	Intra-Protein																				32	QEX03_MF_211124_KK-XL-FT+2_035_211124142958.60957.60957.6.1.dta	6	4436.45	1	1.19434e-27	0.047674	10.7461	1	1			17	QEX03_MF_220531_KK1-BS3-1_138.17475.17475.5.0.dta	5	2507.44	1	0.000412983	0.009445	3.7668	1	1
	1	QEX01_MF_210720_KK-XL_145.37024.37024.3.0.dta	3	2801.4	1	0.00122332	-0.00034	-0.121368	1	1															33	QEX03_MF_211124_KK-XL-FT+2_035_211124142958.62425.62425.4.0.dta	4	4436.44	1	1.7773e-27	0.037893	8.54138	1	1			18	QEX03_MF_220531_KK1-BS3-1_138.20349.20349.4.0.dta	4	2507.44	1	0.0318454	0.009926	3.95863	1	1
	2	QEX01_MF_210720_KK-XL_145.37247.37247.4.0.dta	4	2801.4	1	0.0163708	0.005106	1.82266	1	1															34	QEX03_MF_211124_KK-XL-FT+2_035_211124142958.64227.64227.5.1.dta	5	4436.44	1	2.84908e-27	0.042771	9.64092	1	1		47	KAAPSPIAYVAEIR(1)-LISSMQIKLMAR(8)	3029.69	Oxidation[M](22)	sp|Q02061|RPB2_SCHPO (213)-sp|Q02061|RPB2_SCHPO (242)/	Intra-Protein
102	LFNESEAFKSNPSK(9)-IDYSDGLKRK(8)	2929.49	null	DEF_USER_Spt5_3xFlag_WT(399)-DEF_USER_Spt5_3xFlag_WT(379)/	Intra-Protein																				35	QEX03_MF_211124_KK-XL-FT+2_035_211124142958.65002.65002.6.2.dta	6	4436.45	1	9.08035e-26	0.045265	10.2031	1	1			1	QEX03_MF_220531_KK1-BS3-2_139.37061.37061.3.0.dta	3	3029.69	1	7.5317e-12	0.002583	0.852563	1	1
	1	QEX01_MF_210720_KK-XL_145.30849.30849.4.0.dta	4	2929.5	1	0.0166861	0.006198	2.11572	1	1															36	QEX03_MF_211124_KK-XL-FT+2_035_211124142958.65747.65747.5.1.dta	5	4436.44	1	4.91813e-25	0.037207	8.38675	1	1			2	QEX03_MF_220531_KK1-BS3-2_139.31510.31510.4.0.dta	4	3045.68	1	1.83229e-09	3.9e-05	0.012805	1	1
	2	QEX01_MF_210720_KK-XL_145.30964.30964.4.0.dta	4	2929.5	1	0.0720151	0.008668	2.95887	1	1															37	QEX03_MF_211124_KK-XL-FT+2_035_211124142958.65372.65372.6.4.dta	6	4436.44	1	1.1583e-23	0.035834	8.07727	1	1			3	QEX03_MF_220531_KK1-BS3-2_139.30806.30806.3.1.dta	3	3045.69	1	1.98651e-08	0.006833	2.2435	1	1
103	LFNESEAFKSNPSK(9)-KNSATRPQAR(1)	2863.47	null	DEF_USER_Spt5_3xFlag_WT(399)-DEF_USER_Spt5_3xFlag_WT(381)/	Intra-Protein																				38	QEX03_MF_211124_KK-XL-FT+2_035_211124142958.63130.63130.6.2.dta	6	4436.44	1	1.16087e-22	0.039789	8.96875	1	1			4	QEX03_MF_220531_KK1-BS3-2_139.38559.38559.4.0.dta	4	3029.69	1	2.20049e-08	0.005701	1.88171	1	1
	1	QEX01_MF_210720_KK-XL_145.13557.13557.3.0.dta	3	2863.47	1	0.00614062	-0.001413	-0.493457	1	1															39	QEX03_MF_211124_KK-XL-FT+2_035_211124142958.66845.66845.6.0.dta	6	4436.46	1	8.29943e-21	0.056385	12.7096	1	1			5	QEX03_MF_220531_KK1-BS3-2_139.37029.37029.4.1.dta	4	3029.69	1	5.23979e-08	0.001707	0.563424	1	1
	2	QEX01_MF_210720_KK-XL_145.13502.13502.5.0.dta	5	2863.47	1	0.0066033	0.00266	0.928943	1	1															40	QEX03_MF_211124_KK-XL-FT+2_035_211124142958.67138.67138.5.1.dta	5	4436.44	1	1.6455e-17	0.036883	8.31372	1	1			6	QEX03_MF_220531_KK1-BS3-2_139.38186.38186.4.0.dta	4	3029.69	1	6.6871e-08	0.004677	1.54372	1	1
	3	QEX01_MF_210720_KK-XL_145.13517.13517.4.0.dta	4	2863.47	1	0.0144656	0.004304	1.50307	1	1															41	QEX03_MF_211124_KK-XL-FT+2_035_211124142958.65954.65954.5.2.dta	5	4478.41	1	1.54446e-15	-0.002981	-0.665638	1	1			7	QEX03_MF_220531_KK1-BS3-1_138.31562.31562.3.0.dta	3	3045.69	1	7.0758e-08	0.004775	1.56779	1	1
104	LFNESEAFKSNPSKFSK(9)-RKNSATRPQAR(2)	3381.77	null	DEF_USER_Spt5_3xFlag_WT(399)-DEF_USER_Spt5_3xFlag_WT(381)/	Intra-Protein																				42	QEX03_MF_211124_KK-XL-FT+2_035_211124142958.68387.68387.6.2.dta	6	4436.46	1	6.87008e-15	0.056843	12.8129	1	1			8	QEX03_MF_220531_KK1-BS3-2_139.30751.30751.4.0.dta	4	3045.69	1	7.50358e-08	0.006217	2.04125	1	1
	1	QEX01_MF_210720_KK-XL_145.29813.29813.5.0.dta	5	3381.74	1	0.108527	-0.025372	-7.50259	1	1															43	QEX03_MF_211124_KK-XL-FT+2_035_211124142958.67232.67232.5.1.dta	5	4478.42	1	5.48212e-14	0.011249	2.51183	1	1			9	QEX03_MF_220531_KK1-BS3-2_139.36969.36969.4.0.dta	4	3029.69	1	1.41665e-07	0.004624	1.52623	1	1
105	LISSMQIKLMAR(8)-DGKLAKPR(3)	2412.38	null	sp|Q02061|RPB2_SCHPO (242)-sp|Q02061|RPB2_SCHPO (493)/	Intra-Protein																			80	VLREDVFFQQGSTKK(14)-GVPALFR(1)	2678.47	null	DEF_USER_XRN2-RAT1-385-HIS(265)-DEF_USER_XRN2-RAT1-385-HIS(2)/	Intra-Protein								10	QEX03_MF_220531_KK1-BS3-1_138.38026.38026.3.0.dta	3	3029.7	1	3.34844e-07	0.0078	2.57452	1	1
	1	QEX01_MF_210720_KK-XL_145.33755.33755.4.2.dta	4	2412.39	1	0.0923997	0.00907	3.75977	1	1															1	QEX03_MF_211124_KK-XL-FT+2_035_211124142958.49176.49176.4.0.dta	4	2678.49	1	4.40235e-31	0.022149	8.26928	1	1			11	QEX03_MF_220531_KK1-BS3-2_139.37417.37417.4.1.dta	4	3029.69	1	3.74715e-07	0.002855	0.942341	1	1
106	LKPEPGMTLR(2)-ESFEAKVSR(6)	2331.24	null	tr|I7A0C5|I7A0C5_SCHPM (516)-tr|I7A0C5|I7A0C5_SCHPM (530)/tr|I7A0C5|I7A0C5_SCHPM (516)-sp|P36594|RPB1_SCHPO (723)/sp|P36594|RPB1_SCHPO (709)-tr|I7A0C5|I7A0C5_SCHPM (530)/sp|P36594|RPB1_SCHPO (709)-sp|P36594|RPB1_SCHPO (723)/	Intra-Protein																				2	QEX03_MF_211124_KK-XL-FT+2_035_211124142958.48809.48809.4.0.dta	4	2678.49	1	5.79014e-23	0.023219	8.66877	1	1			12	QEX03_MF_220531_KK1-BS3-1_138.31556.31556.3.0.dta	3	3045.69	1	4.59328e-07	0.005577	1.83112	1	1
	1	QEX01_MF_210720_KK-XL_145.31858.31858.3.0.dta	3	2331.24	1	0.00144841	-0.001997	-0.856627	1	1															3	QEX03_MF_211124_KK-XL-FT+2_035_211124142958.49234.49234.4.4.dta	4	2678.49	1	2.83772e-20	0.023771	8.87486	1	1			13	QEX03_MF_220531_KK1-BS3-1_138.37988.37988.3.0.dta	3	3029.69	1	5.91739e-07	0.005769	1.90416	1	1
107	LKPEPGMTLR(2)-KLSMSDVAGK(1)	2314.25	null	tr|I7A0C5|I7A0C5_SCHPM (516)-sp|P36594|RPB1_SCHPO (1209)/sp|P36594|RPB1_SCHPO (709)-sp|P36594|RPB1_SCHPO (1209)/	Intra-Protein																				4	QEX03_MF_211124_KK-XL-FT+2_035_211124142958.48872.48872.3.0.dta	3	2678.49	1	1.84581e-19	0.023953	8.9428	1	1			14	QEX03_MF_220531_KK1-BS3-1_138.38051.38051.3.1.dta	3	3029.69	1	7.61252e-07	0.005673	1.87247	1	1
	1	QEX01_MF_210720_KK-XL_145.31906.31906.4.2.dta	4	2314.24	1	0.00010804	-0.006524	-2.81906	1	1														81	VLREDVFFQQGSTKK(14)-MGVPALFR(1)	2809.51	null	DEF_USER_XRN2-RAT1-385-HIS(265)-DEF_USER_XRN2-RAT1-385-HIS(1)/	Intra-Protein								15	QEX03_MF_220531_KK1-BS3-2_139.38705.38705.4.1.dta	4	3029.7	1	1.25446e-06	0.00768	2.53491	1	1
	2	QEX01_MF_210720_KK-XL_145.32142.32142.4.2.dta	4	2314.24	1	0.000223843	-0.013404	-5.79194	1	1															1	QEX03_MF_211124_KK-XL-FT+2_035_211124142958.54826.54826.4.0.dta	4	2809.53	1	7.83074e-23	0.024011	8.54634	1	1			16	QEX03_MF_220531_KK1-BS3-2_139.39594.39594.4.0.dta	4	3029.69	1	1.76087e-06	0.005733	1.89227	1	1
	3	QEX01_MF_210720_KK-XL_145.31947.31947.3.1.dta	3	2314.25	1	0.000563173	0.003188	1.37755	1	1														82	VQKQVVELLPGAYVR(3)-LAEEYREKYGR(8)	3249.76	null	DEF_USER_Spt5_3xFlag_WT(329)-DEF_USER_Spt5_3xFlag_WT(214)/	Intra-Protein								17	QEX03_MF_220531_KK1-BS3-2_139.40091.40091.4.0.dta	4	3029.7	1	1.81849e-06	0.011759	3.88126	1	1
108	MEPEEMTVKEK(9)-KSIIEILK(1)	2431.31	null	sp|O13964|YE44_SCHPO (71)-sp|O13964|YE44_SCHPO (74)/	Intra-Protein																				1	QEX03_MF_211124_KK-XL-FT+2_035_211124142958.41490.41490.5.0.dta	5	3249.79	1	1.10451e-13	0.024087	7.41193	1	1			18	QEX03_MF_220531_KK1-BS3-2_139.40158.40158.4.0.dta	4	3029.7	1	3.01261e-06	0.010173	3.35777	1	1
	1	QEX01_MF_210720_KK-XL_145.41374.41374.4.2.dta	4	2431.31	1	0.00309657	0.000113	0.046477	1	1														83	VYMMEHKIVR(7)-FIFPKGDAR(5)	2493.31	null	sp|P36594|RPB1_SCHPO (1294)-tr|I7A0C5|I7A0C5_SCHPM (759)/sp|P36594|RPB1_SCHPO (1294)-sp|P36594|RPB1_SCHPO (952)/	Intra-Protein								19	QEX03_MF_220531_KK1-BS3-2_139.39874.39874.4.1.dta	4	3029.7	1	3.57443e-06	0.009502	3.1363	1	1
	2	QEX01_MF_210720_KK-XL_145.41360.41360.3.0.dta	3	2431.31	1	0.00363158	0.002022	0.831651	1	1															1	QEX03_MF_211124_KK-XL-FT+2_035_211124142958.43501.43501.3.0.dta	3	2493.34	1	2.52458e-15	0.021238	8.51798	1	1			20	QEX03_MF_220531_KK1-BS3-1_138.31514.31514.4.0.dta	4	3045.69	1	6.79851e-06	0.004532	1.48801	1	1
	3	QEX01_MF_210720_KK-XL_145.41342.41342.3.1.dta	3	2431.31	1	0.0136101	0.002022	0.831651	1	1															2	QEX03_MF_211124_KK-XL-FT+2_035_211124142958.43552.43552.3.0.dta	3	2493.33	1	1.8608e-13	0.018772	7.52893	1	1			21	QEX03_MF_220531_KK1-BS3-1_138.39331.39331.4.1.dta	4	3029.69	1	7.3876e-06	0.004755	1.56947	1	1
109	MGVPALFR(1)-VSNVGQKR(7)	1915.06	null	DEF_USER_XRN2-RAT1-385-HIS(1)-DEF_USER_XRN2-RAT1-385-HIS(568)/	Intra-Protein																				3	QEX03_MF_211124_KK-XL-FT+2_035_211124142958.43422.43422.4.1.dta	4	2493.34	1	3.50716e-06	0.024252	9.72681	1	1			22	QEX03_MF_220531_KK1-BS3-2_139.40064.40064.4.1.dta	4	3029.7	1	1.20095e-05	0.011638	3.84132	1	1
	1	QEX01_MF_210720_KK-XL_145.40899.40899.3.0.dta	3	1915.06	1	0.00353786	-0.000207	-0.108091	1	1														84	VYMMEHKIVR(7)-SALLKELR(5)	2372.32	null	sp|P36594|RPB1_SCHPO (1294)-sp|P36594|RPB1_SCHPO (1356)/	Intra-Protein								23	QEX03_MF_220531_KK1-BS3-1_138.32332.32332.4.0.dta	4	3045.69	1	1.33151e-05	0.007673	2.5193	1	1
110	MKHGTYDKLEDDGLIAPGTR(2)-GLLGVIKDTTDANAR(7)	3898	null	sp|Q02061|RPB2_SCHPO (875)-DEF_USER_Spt5_3xFlag_WT(749)/	Inter-Protein																				1	QEX03_MF_211124_KK-XL-FT+2_035_211124142958.42598.42598.3.0.dta	3	2372.35	1	1.37491e-14	0.026732	11.2683	1	1			24	QEX03_MF_220531_KK1-BS3-1_138.38535.38535.4.0.dta	4	3029.7	1	1.64495e-05	0.006188	2.04245	1	1
	1	QEX01_MF_210720_KK-XL_145.42145.42145.5.0.dta	5	3898.03	1	0.0226085	0.028462	7.30169	1	1															2	QEX03_MF_211124_KK-XL-FT+2_035_211124142958.42614.42614.4.0.dta	4	2372.34	1	4.52683e-12	0.019335	8.15025	1	1			25	QEX03_MF_220531_KK1-BS3-2_139.38687.38687.4.2.dta	4	3029.7	1	2.05897e-05	0.007678	2.53425	1	1
	2	QEX01_MF_210720_KK-XL_145.42193.42193.5.0.dta	5	3898.05	1	0.33086	0.044013	11.2912	1	1															3	QEX03_MF_211124_KK-XL-FT+2_035_211124142958.42644.42644.3.0.dta	3	2388.33	1	3.50486e-10	0.017931	7.50781	1	1			26	QEX03_MF_220531_KK1-BS3-1_138.37914.37914.4.0.dta	4	3029.69	1	2.62033e-05	0.005429	1.79193	1	1
111	MKHGTYDKLEDDGLIAPGTR(2)-TPAWNSGNKTPAWNAGSR(9)	4269.08	null	sp|Q02061|RPB2_SCHPO (875)-DEF_USER_Spt5_3xFlag_WT(862)/	Inter-Protein																				4	QEX03_MF_211124_KK-XL-FT+2_035_211124142958.39027.39027.3.1.dta	3	2388.32	1	2.69233e-06	0.006581	2.7555	1	1			27	QEX03_MF_220531_KK1-BS3-1_138.37982.37982.4.2.dta	4	3029.69	1	3.20622e-05	0.003112	1.02717	1	1
	1	QEX01_MF_210720_KK-XL_145.34153.34153.6.0.dta	6	4269.1	1	0.0718542	0.02324	5.4438	1	1														85	YSLATGNWGDQKR(12)-DGKLAK(3)	2264.17	null	sp|Q02061|RPB2_SCHPO (456)-sp|Q02061|RPB2_SCHPO (493)/	Intra-Protein								28	QEX03_MF_220531_KK1-BS3-2_139.33248.33248.4.1.dta	4	3045.7	1	4.7629e-05	0.011332	3.72067	1	1
112	MKHGTYDKLEDDGLIAPGTR(2)-TPAWNSGSKTPAWNSGSR(9)	4258.06	null	sp|Q02061|RPB2_SCHPO (875)-DEF_USER_Spt5_3xFlag_WT(844)/	Inter-Protein																				1	QEX03_MF_211124_KK-XL-FT+2_035_211124142958.18449.18449.4.0.dta	4	2264.19	1	9.64111e-11	0.020928	9.24314	1	1			29	QEX03_MF_220531_KK1-BS3-1_138.33222.33222.4.1.dta	4	3045.69	1	6.90024e-05	0.009294	3.05153	1	1
	1	QEX01_MF_210720_KK-XL_145.33696.33696.5.0.dta	5	4258.08	1	0.0232972	0.013852	3.25312	1	1														86	YSLATGNWGDQKR(12)-DGKLAKPR(3)	2517.32	null	sp|Q02061|RPB2_SCHPO (456)-sp|Q02061|RPB2_SCHPO (493)/	Intra-Protein								30	QEX03_MF_220531_KK1-BS3-2_139.32186.32186.4.2.dta	4	3045.7	1	9.45961e-05	0.011893	3.90487	1	1
	2	QEX01_MF_210720_KK-XL_145.33697.33697.6.1.dta	6	4258.07	1	0.0408735	0.01298	3.04833	1	1															1	QEX03_MF_211124_KK-XL-FT+2_035_211124142958.17986.17986.4.0.dta	4	2517.34	1	3.04197e-13	0.022435	8.91225	1	1			31	QEX03_MF_220531_KK1-BS3-1_138.42186.42186.4.0.dta	4	3029.7	1	0.000111838	0.009757	3.22046	1	1
	3	QEX01_MF_210720_KK-XL_145.33773.33773.6.2.dta	6	4258.07	1	0.139644	0.009399	2.20734	1	1															2	QEX03_MF_211124_KK-XL-FT+2_035_211124142958.17999.17999.4.1.dta	4	2517.34	1	3.15569e-13	0.022546	8.95635	1	1			32	QEX03_MF_220531_KK1-BS3-1_138.32838.32838.4.0.dta	4	3045.7	1	0.00015043	0.011322	3.71739	1	1
113	MNPALSNGPALPPVANLKR(18)-DKAIGATVR(2)	3027.68	null	DEF_USER_Spt5_3xFlag_WT(721)-DEF_USER_Spt5_3xFlag_WT(728)/	Intra-Protein																			87	YSLATGNWGDQKR(12)-DVYKYMQK(4)	2707.32	null	sp|Q02061|RPB2_SCHPO (456)-sp|Q02061|RPB2_SCHPO (416)/	Intra-Protein								33	QEX03_MF_220531_KK1-BS3-1_138.40898.40898.4.0.dta	4	3029.7	1	0.000332982	0.010671	3.52214	1	1
	1	QEX01_MF_210720_KK-XL_145.42052.42052.5.0.dta	5	3027.66	1	0.00569146	-0.021573	-7.12526	1	1															1	QEX03_MF_211124_KK-XL-FT+2_035_211124142958.27734.27734.3.0.dta	3	2707.34	1	2.12513e-18	0.020471	7.56136	1	1			34	QEX03_MF_220531_KK1-BS3-1_138.40643.40643.4.0.dta	4	3029.7	1	0.000660825	0.014823	4.89258	1	1
	2	QEX01_MF_210720_KK-XL_145.40855.40855.4.0.dta	4	3043.67	1	0.00702214	-0.002253	-0.740224	1	1															2	QEX03_MF_211124_KK-XL-FT+2_035_211124142958.27802.27802.4.2.dta	4	2723.33	1	0.390636	0.018986	6.97166	1	1			35	QEX03_MF_220531_KK1-BS3-1_138.41213.41213.4.3.dta	4	3029.7	1	0.00072964	0.006886	2.27284	1	1
	3	QEX01_MF_210720_KK-XL_145.42010.42010.4.0.dta	4	3027.68	1	0.00709341	0.007183	2.37245	1	1																											36	QEX03_MF_220531_KK1-BS3-1_138.38962.38962.4.0.dta	4	3029.7	1	0.000781518	0.006501	2.14576	1	1
	4	QEX01_MF_210720_KK-XL_145.42143.42143.5.0.dta	5	3027.66	1	0.0115936	-0.019455	-6.42572	1	1																											37	QEX03_MF_220531_KK1-BS3-1_138.41685.41685.4.0.dta	4	3029.7	1	0.00129866	0.009607	3.17095	1	1
	5	QEX01_MF_210720_KK-XL_145.42969.42969.4.2.dta	4	3027.66	1	0.0140072	-0.020571	-6.79432	1	1																											38	QEX03_MF_220531_KK1-BS3-1_138.39837.39837.4.0.dta	4	3029.69	1	0.00153192	0.004271	1.40972	1	1
	6	QEX01_MF_210720_KK-XL_145.42014.42014.3.0.dta	3	3027.68	1	0.0285154	0.006682	2.20697	1	1																											39	QEX03_MF_220531_KK1-BS3-1_138.41268.41268.4.3.dta	4	3029.7	1	0.00176895	0.009943	3.28186	1	1
	7	QEX01_MF_210720_KK-XL_145.42239.42239.4.3.dta	4	3027.68	1	0.0507929	-0.000777	-0.256632	1	1																											40	QEX03_MF_220531_KK1-BS3-1_138.40243.40243.4.1.dta	4	3029.7	1	0.00394454	0.006161	2.03354	1	1
	8	QEX01_MF_210720_KK-XL_145.40841.40841.4.0.dta	4	3043.67	1	0.0802009	-0.001893	-0.621946	1	1																										48	KAAPSPIAYVAEIR(1)-LLVDEAKPR(7)	2663.51	null	sp|Q02061|RPB2_SCHPO (213)-gi|CON_IPI00702736.3|ENSEMBL:ENSBTAP00000008967 (375)/	Inter-Protein
	9	QEX01_MF_210720_KK-XL_145.43761.43761.4.2.dta	4	3043.66	1	0.401101	-0.011671	-3.83451	1	1																											1	QEX03_MF_220531_KK1-BS3-2_139.35232.35232.3.0.dta	3	2663.52	1	0.0501446	0.006141	2.3056	1	1
114	MNPALSNGPALPPVANLKR(18)-GLLGVIKDTTDANAR(7)	3640.98	null	DEF_USER_Spt5_3xFlag_WT(721)-DEF_USER_Spt5_3xFlag_WT(749)/	Intra-Protein																																2	QEX03_MF_220531_KK1-BS3-1_138.36042.36042.3.0.dta	3	2663.52	1	0.057275	0.008963	3.3651	1	1
	1	QEX01_MF_210720_KK-XL_145.49444.49444.4.0.dta	4	3640.98	1	0.00176427	-0.001873	-0.514421	1	1																										49	KAAPSPIAYVAEIR(1)-PIDKLAK(4)	2407.4	null	sp|Q02061|RPB2_SCHPO (213)-tr|Q152U6|Q152U6_SCHPM (289)/sp|Q02061|RPB2_SCHPO (213)-sp|P22192|PAC1_SCHPO (289)/	Inter-Protein
115	MNPALSNGPALPPVANLKR(18)-NVATIAAKGAR(8)	3168.77	null	DEF_USER_Spt5_3xFlag_WT(721)-DEF_USER_Spt5_3xFlag_WT(693)/	Intra-Protein																																1	QEX03_MF_220531_KK1-BS3-2_139.32128.32128.4.0.dta	4	2407.4	1	0.555712	0.005736	2.38266	1	1
	1	QEX01_MF_210720_KK-XL_145.40924.40924.4.0.dta	4	3168.76	1	0.0328164	-0.008313	-2.62342	1	1																										50	KAAPSPIAYVAEIR(1)-RGKDESDLPEKR(11)	3052.64	null	sp|Q02061|RPB2_SCHPO (213)-tr|G9JY47|G9JY47_SCHPM (121)/sp|Q02061|RPB2_SCHPO (213)-sp|P36594|RPB1_SCHPO (205)/	Inter-Protein
	2	QEX01_MF_210720_KK-XL_145.40958.40958.3.0.dta	3	3168.78	1	0.0355955	0.010282	3.24479	1	1																											1	QEX03_MF_220531_KK1-BS3-2_139.32968.32968.3.0.dta	3	3052.63	1	0.0382927	-0.013514	-4.42698	1	1
116	MNPALSNGPALPPVANLKR(18)-TIGRDKAIGATVR(6)	3454.93	null	DEF_USER_Spt5_3xFlag_WT(721)-DEF_USER_Spt5_3xFlag_WT(728)/	Intra-Protein																															51	KAAPSPIAYVAEIR(1)-YSLATGNWGDQKR(12)	3118.63	null	sp|Q02061|RPB2_SCHPO (213)-sp|Q02061|RPB2_SCHPO (456)/	Intra-Protein
	1	QEX01_MF_210720_KK-XL_145.38851.38851.4.0.dta	4	3454.94	1	0.00690089	0.006473	1.87355	1	1																											1	QEX03_MF_220531_KK1-BS3-2_139.33244.33244.4.0.dta	4	3118.64	1	1.81214e-06	0.011558	3.70611	1	1
117	MNPALSNGPALPPVANLKR(18)-TPAWNSGSKTPAWNSGSR(9)	4001.04	null	DEF_USER_Spt5_3xFlag_WT(721)-DEF_USER_Spt5_3xFlag_WT(844)/	Intra-Protein																																2	QEX03_MF_220531_KK1-BS3-1_138.34004.34004.3.1.dta	3	3118.65	1	0.000272135	0.013584	4.35576	1	1
	1	QEX01_MF_210720_KK-XL_145.43374.43374.4.1.dta	4	4001.06	1	0.000537857	0.01179	2.94673	1	1																											3	QEX03_MF_220531_KK1-BS3-1_138.33974.33974.4.0.dta	4	3118.64	1	0.00131486	0.012505	4.00977	1	1
118	MNPALSNGPALPPVANLKR(18)-VKEVGGEGK(2)	3015.63	Oxidation[M](1)	DEF_USER_Spt5_3xFlag_WT(721)-DEF_USER_Spt5_3xFlag_WT(647)/	Intra-Protein																															52	KAEDDDNMIEEDVFLK(1)-EDKVDR(3)	2809.31	null	sp|P36594|RPB1_SCHPO (1252)-DEF_USER_RPB9-3xFLAG(20)/	Inter-Protein
	1	QEX01_MF_210720_KK-XL_145.35563.35563.4.0.dta	4	3015.63	1	0.00695117	0.002301	0.763025	1	1																											1	QEX03_MF_220531_KK1-BS3-2_139.22482.22482.3.0.dta	3	2809.31	1	0.0627913	0.00581	2.06813	1	1
	2	QEX01_MF_210720_KK-XL_145.37872.37872.4.0.dta	4	2999.64	1	0.00888963	0.002042	0.68075	1	1																											2	QEX03_MF_220531_KK1-BS3-1_138.23096.23096.4.0.dta	4	2809.31	1	0.51513	0.004473	1.59221	1	1
119	MNPALSNGPALPPVANLKRTIGR(18)-DKAIGATVR(2)	3454.93	null	DEF_USER_Spt5_3xFlag_WT(721)-DEF_USER_Spt5_3xFlag_WT(728)/	Intra-Protein																															53	KAPDSTEENENTDTVR(1)-GVPALFR(1)	2702.33	null	DEF_USER_XRN2-RAT1-385-HIS(570)-DEF_USER_XRN2-RAT1-385-HIS(2)/	Intra-Protein
	1	QEX01_MF_210720_KK-XL_145.38879.38879.3.0.dta	3	3454.93	1	0.0830706	-0.002342	-0.677872	1	1																											1	QEX03_MF_220531_KK1-BS3-2_139.18348.18348.3.0.dta	3	2702.34	1	4.97679e-05	0.010437	3.86223	1	1
120	NGPDEHPGAKYIIR(10)-LRGNLMGKR(8)	2748.47	null	tr|I7A0C5|I7A0C5_SCHPM (216)-tr|I7A0C5|I7A0C5_SCHPM (156)/tr|I7A0C5|I7A0C5_SCHPM (216)-sp|P36594|RPB1_SCHPO (349)/sp|P36594|RPB1_SCHPO (409)-tr|I7A0C5|I7A0C5_SCHPM (156)/sp|P36594|RPB1_SCHPO (409)-sp|P36594|RPB1_SCHPO (349)/	Intra-Protein																																2	QEX03_MF_220531_KK1-BS3-1_138.18882.18882.3.0.dta	3	2702.34	1	0.0013731	0.010518	3.8922	1	1
	1	QEX01_MF_210720_KK-XL_145.20643.20643.4.0.dta	4	2748.48	1	0.0982086	0.01007	3.66385	1	1																										54	KAPDSTEENENTDTVR(1)-MGVPALFR(1)	2833.37	null	DEF_USER_XRN2-RAT1-385-HIS(570)-DEF_USER_XRN2-RAT1-385-HIS(1)/	Intra-Protein
121	NISKNSVDFVLTNTSLAVANSLR(4)-DLVVSSNSSLGHPILADPKSR(19)	4792.55	null	sp|P37382|RPB3_SCHPO (14)-sp|P37382|RPB3_SCHPO (139)/	Intra-Protein																																1	QEX03_MF_220531_KK1-BS3-2_139.26782.26782.3.0.dta	3	2833.37	1	3.22778e-07	0.000109	0.03847	1	1
	1	QEX01_MF_210720_KK-XL_145.53484.53484.4.0.dta	4	4792.58	1	7.12354e-05	0.02769	5.77772	1	1																											2	QEX03_MF_220531_KK1-BS3-1_138.27483.27483.3.1.dta	3	2833.38	1	0.00139172	0.008219	2.90079	1	1
122	NISKNSVDFVLTNTSLAVANSLRR(4)-DLVVSSNSSLGHPILADPKSR(19)	4948.65	null	sp|P37382|RPB3_SCHPO (14)-sp|P37382|RPB3_SCHPO (139)/	Intra-Protein																															55	KAPDSTEENENTDTVR(1)-VLREDVFFQQGSTKK(14)	3724.83	null	DEF_USER_XRN2-RAT1-385-HIS(570)-DEF_USER_XRN2-RAT1-385-HIS(265)/	Intra-Protein
	1	QEX01_MF_210720_KK-XL_145.51192.51192.6.0.dta	6	4948.65	1	0.00678913	0.005025	1.01543	1	1																											1	QEX03_MF_220531_KK1-BS3-2_139.5956.5956.5.1.dta	5	3724.83	1	2.42747e-10	0.003125	0.838964	1	1
123	NTIQAKEVIR(6)-KNSATRPQAR(1)	2437.36	null	sp|P48011|RPAB4_SCHPO (36)-DEF_USER_Spt5_3xFlag_WT(381)/	Inter-Protein																															56	KAPDSTEENENTDTVR(1)-YYEQKFHISPDEPEK(5)	3852.77	null	DEF_USER_XRN2-RAT1-385-HIS(570)-DEF_USER_XRN2-RAT1-385-HIS(599)/	Intra-Protein
	1	QEX01_MF_210720_KK-XL_145.7508.7508.5.0.dta	5	2437.36	1	0.194444	-0.001462	-0.599829	1	1																											1	QEX03_MF_220531_KK1-BS3-2_139.6221.6221.5.0.dta	5	3852.79	1	2.83324e-12	0.014052	3.64724	1	1
124	NTIQAKEVIR(6)-TQLHAKR(6)	2162.24	null	sp|P48011|RPAB4_SCHPO (36)-sp|Q02061|RPB2_SCHPO (923)/	Inter-Protein																																2	QEX03_MF_220531_KK1-BS3-1_138.6239.6239.5.0.dta	5	3852.78	1	2.60494e-06	0.004238	1.09999	1	1
	1	QEX01_MF_210720_KK-XL_145.12544.12544.2.0.dta	2	2162.24	1	0.175818	0.001772	0.81952	1	1																											3	QEX03_MF_220531_KK1-BS3-1_138.6280.6280.4.1.dta	4	3852.78	1	2.78489e-06	0.012001	3.1149	1	1
	2	QEX01_MF_210720_KK-XL_145.12512.12512.3.0.dta	3	2162.24	1	0.42212	0.0019	0.878718	1	1																										57	KELLDR(1)-YLGLKR(5)	1659.98	null	sp|Q09191|RPAB1_SCHPO (157)-sp|Q09191|RPAB1_SCHPO (186)/	Intra-Protein
	3	QEX01_MF_210720_KK-XL_145.12491.12491.4.0.dta	4	2162.24	1	0.430331	0.002657	1.22882	1	1																											1	QEX03_MF_220531_KK1-BS3-2_139.10788.10788.4.0.dta	4	1659.99	1	0.00576809	0.007303	4.39945	1	1
	4	QEX01_MF_210720_KK-XL_145.12492.12492.5.0.dta	5	2162.24	1	0.548808	0.002378	1.09979	1	1																										58	KFEWQGVALLPFIDENR(1)-EDVFFQQGSTKK(11)	3612.84	null	DEF_USER_XRN2-RAT1-385-HIS(715)-DEF_USER_XRN2-RAT1-385-HIS(265)/	Intra-Protein
125	NTYQSAMGKQAMGVYLTNYQVR(9)-HGQKGTIGMTYR(4)	4008.95	null	sp|Q02061|RPB2_SCHPO (764)-sp|Q02061|RPB2_SCHPO (976)/	Intra-Protein																																1	QEX03_MF_220531_KK1-BS3-2_139.58922.58922.4.0.dta	4	3612.85	1	3.01774e-06	0.011756	3.25395	1	1
	1	QEX01_MF_210720_KK-XL_145.39319.39319.3.0.dta	3	4008.95	1	0.00490311	-0.00032	-0.079821	1	1																											2	QEX03_MF_220531_KK1-BS3-2_139.58996.58996.4.0.dta	4	3612.85	1	6.05512e-06	0.009769	2.70397	1	1
126	NVATIAAKGAR(8)-DKAIGATVR(2)	2139.22	null	DEF_USER_Spt5_3xFlag_WT(693)-DEF_USER_Spt5_3xFlag_WT(728)/	Intra-Protein																																3	QEX03_MF_220531_KK1-BS3-1_138.59678.59678.4.0.dta	4	3612.83	1	0.000690606	-0.009616	-2.66162	1	1
	1	QEX01_MF_210720_KK-XL_145.23945.23945.3.0.dta	3	2139.23	1	0.00683622	0.002385	1.11489	1	1																											4	QEX03_MF_220531_KK1-BS3-1_138.60046.60046.4.0.dta	4	3612.85	1	0.00492164	0.013541	3.74802	1	1
127	NVATIAAKGAR(8)-IGDKVK(4)	1868.1	null	DEF_USER_Spt5_3xFlag_WT(693)-DEF_USER_Spt5_3xFlag_WT(645)/	Intra-Protein																															59	KFEWQGVALLPFIDENR(1)-KAPDSTEENENTDTVR(1)	4004.95	null	DEF_USER_XRN2-RAT1-385-HIS(715)-DEF_USER_XRN2-RAT1-385-HIS(570)/	Intra-Protein
	1	QEX01_MF_210720_KK-XL_145.16211.16211.4.0.dta	4	1868.1	1	0.324185	0.002811	1.50474	1	1																											1	QEX03_MF_220531_KK1-BS3-1_138.49512.49512.4.1.dta	4	4004.96	1	4.16574e-07	0.011666	2.91289	1	1
128	NVATIAAKGAR(8)-VKEVGGEGK(2)	2111.18	null	DEF_USER_Spt5_3xFlag_WT(693)-DEF_USER_Spt5_3xFlag_WT(647)/	Intra-Protein																															60	KFEWQGVALLPFIDENR(1)-LKQQEDR(2)	3115.62	null	DEF_USER_XRN2-RAT1-385-HIS(715)-DEF_USER_XRN2-RAT1-385-HIS(399)/	Intra-Protein
	1	QEX01_MF_210720_KK-XL_145.14992.14992.2.0.dta	2	2111.18	1	6.79234e-07	0.00239	1.13207	1	1																											1	QEX03_MF_220531_KK1-BS3-2_139.48655.48655.4.0.dta	4	3115.62	1	1.24529e-09	0.001933	0.620422	1	1
	2	QEX01_MF_210720_KK-XL_145.14883.14883.2.0.dta	2	2111.18	1	0.000184712	0.001353	0.640873	1	1																											2	QEX03_MF_220531_KK1-BS3-2_139.48606.48606.4.1.dta	4	3115.63	1	6.78806e-09	0.005531	1.77525	1	1
	3	QEX01_MF_210720_KK-XL_145.14857.14857.3.0.dta	3	2111.18	1	0.000820956	0.00317	1.50153	1	1																											3	QEX03_MF_220531_KK1-BS3-2_139.48631.48631.3.1.dta	3	3115.63	1	6.28016e-07	0.008107	2.60205	1	1
	4	QEX01_MF_210720_KK-XL_145.16787.16787.3.0.dta	3	2111.18	1	0.00672771	0.000162	0.076734	1	1																											4	QEX03_MF_220531_KK1-BS3-1_138.49584.49584.4.0.dta	4	3115.62	1	7.69091e-05	0.002733	0.877193	1	1
	5	QEX01_MF_210720_KK-XL_145.16500.16500.3.1.dta	3	2111.18	1	0.139394	-0.001174	-0.556087	1	1																											5	QEX03_MF_220531_KK1-BS3-2_139.48706.48706.4.1.dta	4	3115.63	1	8.65242e-05	0.004379	1.4055	1	1
129	PLKLSGK(3)-QLYSKK(5)	1645.99	null	DEF_USER_XRN2-RAT1-385-HIS(785)-DEF_USER_XRN2-RAT1-385-HIS(777)/	Intra-Protein																																6	QEX03_MF_220531_KK1-BS3-1_138.49612.49612.3.0.dta	3	3115.62	1	0.00190547	-0.00487	-1.56309	1	1
	1	QEX01_MF_210720_KK-XL_145.15392.15392.3.0.dta	3	1645.99	1	0.0484786	0.001432	0.869994	1	1																										61	KFEWQGVALLPFIDENR(1)-VLREDVFFQQGSTKK(14)	3981.09	null	DEF_USER_XRN2-RAT1-385-HIS(715)-DEF_USER_XRN2-RAT1-385-HIS(265)/	Intra-Protein
130	PPKKTQKIDAPAPVDLVNLSEK(3)-SSREAALKEEELQAFIEEAK(8)	4845.58	Acetyl[AnyN-term](25)	DEF_USER_XRN2-RAT1-385-HIS(456)-DEF_USER_XRN2-RAT1-385-HIS(129)/	Intra-Protein																																1	QEX03_MF_220531_KK1-BS3-2_139.54987.54987.5.0.dta	5	3981.08	1	6.26931e-09	-0.011123	-2.79396	1	1
	1	QEX01_MF_210720_KK-XL_145.48526.48526.4.1.dta	4	4845.54	1	0.00446634	-0.032065	-6.61738	1	1																										62	KIGMTVMEEFERPVR(1)-NTIQAKEVIR(6)	3130.67	null	sp|Q02061|RPB2_SCHPO (854)-sp|P48011|RPAB4_SCHPO (36)/	Inter-Protein
131	PPKKTQKIDAPAPVDLVNLSEK(4)-SSREAALKEEELQAFIEEAK(8)	4845.58	Acetyl[AnyN-term](0)	DEF_USER_XRN2-RAT1-385-HIS(457)-DEF_USER_XRN2-RAT1-385-HIS(129)/	Intra-Protein																																1	QEX03_MF_220531_KK1-BS3-1_138.30526.30526.5.0.dta	5	3130.68	1	0.0593354	0.002284	0.729555	1	1
	1	QEX01_MF_210720_KK-XL_145.48534.48534.4.1.dta	4	4845.54	1	0.0471686	-0.032065	-6.61738	1	1																											2	QEX03_MF_220531_KK1-BS3-2_139.25226.25226.4.0.dta	4	3146.68	1	0.119692	0.008382	2.66377	1	1
132	PSIDNLKK(7)-AEEANK(1)	1754.92	Acetyl[AnyN-term](0)	sp|Q10337|BRC1_SCHPO (684)-sp|P87306|MED17_SCHPO (2)/	Inter-Protein																																3	QEX03_MF_220531_KK1-BS3-1_138.30119.30119.5.0.dta	5	3130.68	1	0.176995	0.005905	1.88617	1	1
	1	QEX01_MF_210720_KK-XL_145.55060.55060.2.2.dta	2	1754.91	1	0.584743	-0.004102	-2.33743	1	1																											4	QEX03_MF_220531_KK1-BS3-1_138.15315.15315.5.0.dta	5	3162.67	1	0.182631	0.009236	2.92032	1	1
133	PVFHIGFLSKIK(10)-YRDPKNR(5)	2471.39	null	tr|G9JY47|G9JY47_SCHPM (16)-tr|G9JY47|G9JY47_SCHPM (50)/tr|G9JY47|G9JY47_SCHPM (16)-sp|P36594|RPB1_SCHPO (134)/sp|P36594|RPB1_SCHPO (100)-tr|G9JY47|G9JY47_SCHPM (50)/sp|P36594|RPB1_SCHPO (100)-sp|P36594|RPB1_SCHPO (134)/	Intra-Protein																																5	QEX03_MF_220531_KK1-BS3-1_138.26002.26002.4.0.dta	4	3146.68	1	0.194572	0.009948	3.16144	1	1
	1	QEX01_MF_210720_KK-XL_145.34562.34562.6.4.dta	6	2471.39	1	0.0349554	0.000313	0.126649	1	1																											6	QEX03_MF_220531_KK1-BS3-2_139.28858.28858.5.0.dta	5	3130.68	1	0.217499	0.006561	2.09571	1	1
	2	QEX01_MF_210720_KK-XL_145.34509.34509.4.3.dta	4	2471.4	1	0.251846	0.006101	2.46865	1	1																											7	QEX03_MF_220531_KK1-BS3-2_139.24439.24439.4.0.dta	4	3146.67	1	0.333698	0.004335	1.37765	1	1
	3	QEX01_MF_210720_KK-XL_145.34604.34604.4.3.dta	4	2471.4	1	0.309933	0.006312	2.55403	1	1																											8	QEX03_MF_220531_KK1-BS3-1_138.18215.18215.5.0.dta	5	3146.69	1	0.414371	0.015663	4.97764	1	1
	4	QEX01_MF_210720_KK-XL_145.34529.34529.4.3.dta	4	2471.4	1	0.332574	0.005823	2.35616	1	1																											9	QEX03_MF_220531_KK1-BS3-2_139.29329.29329.5.0.dta	5	3130.68	1	0.536304	0.006287	2.00819	1	1
134	PVFHIGFLSKIKK(10)-YRDPKNR(5)	2599.49	null	tr|G9JY47|G9JY47_SCHPM (16)-tr|G9JY47|G9JY47_SCHPM (50)/tr|G9JY47|G9JY47_SCHPM (16)-sp|P36594|RPB1_SCHPO (134)/sp|P36594|RPB1_SCHPO (100)-tr|G9JY47|G9JY47_SCHPM (50)/sp|P36594|RPB1_SCHPO (100)-sp|P36594|RPB1_SCHPO (134)/	Intra-Protein																																10	QEX03_MF_220531_KK1-BS3-2_139.25613.25613.4.0.dta	4	3146.69	1	0.567449	0.016065	5.1054	1	1
	1	QEX01_MF_210720_KK-XL_145.29032.29032.6.2.dta	6	2599.49	1	0.074098	0.006904	2.65591	1	1																										63	KLSMSDVAGK(1)-SAEEKNIVR(5)	2276.18	Oxidation[M](4);Acetyl[AnyN-term](13)	sp|P36594|RPB1_SCHPO (1209)-sp|Q09191|RPAB1_SCHPO (6)/	Inter-Protein
135	QILSLIIPKGINLIRDDDK(9)-VTYELDSKSPNAAVVTLEK(8)	4365.42	null	tr|I7A0C5|I7A0C5_SCHPM (397)-sp|P87123|RPB11_SCHPO (25)/sp|P36594|RPB1_SCHPO (590)-sp|P87123|RPB11_SCHPO (25)/	Inter-Protein																																1	QEX03_MF_220531_KK1-BS3-2_139.5344.5344.3.0.dta	3	2276.18	1	0.0114063	0.003743	1.64442	1	1
	1	QEX01_MF_210720_KK-XL_145.52580.52580.5.0.dta	5	4365.42	1	0.0073242	0.006944	1.59068	1	1																											2	QEX03_MF_220531_KK1-BS3-2_139.5348.5348.2.0.dta	2	2276.18	1	0.0156168	0.003841	1.68748	1	1
136	QIVSPQSNKPVMGIVQDTLAGVR(9)-KTVGASQGGLVHTIWK(1)	4256.32	null	tr|I7A0C5|I7A0C5_SCHPM (331)-tr|I7A0C5|I7A0C5_SCHPM (433)/tr|I7A0C5|I7A0C5_SCHPM (331)-sp|P36594|RPB1_SCHPO (626)/sp|P36594|RPB1_SCHPO (524)-tr|I7A0C5|I7A0C5_SCHPM (433)/sp|P36594|RPB1_SCHPO (524)-sp|P36594|RPB1_SCHPO (626)/	Intra-Protein																																3	QEX03_MF_220531_KK1-BS3-1_138.5286.5286.2.0.dta	2	2276.19	1	0.0199922	0.005924	2.60261	1	1
	1	QEX01_MF_210720_KK-XL_145.46867.46867.5.0.dta	5	4256.34	1	5.82173e-05	0.015619	3.6696	1	1																											4	QEX03_MF_220531_KK1-BS3-1_138.13631.13631.3.0.dta	3	2260.2	1	0.0221875	0.013421	5.93801	1	1
	2	QEX01_MF_210720_KK-XL_145.46938.46938.4.0.dta	4	4256.33	1	0.000124549	0.011124	2.61352	1	1																											5	QEX03_MF_220531_KK1-BS3-2_139.13412.13412.3.0.dta	3	2260.2	1	0.167845	0.011991	5.30532	1	1
137	QIVSPQSNKPVMGIVQDTLAGVR(9)-QPSLHKMSMMGHR(6)	4114.12	null	tr|I7A0C5|I7A0C5_SCHPM (331)-tr|I7A0C5|I7A0C5_SCHPM (265)/tr|I7A0C5|I7A0C5_SCHPM (331)-sp|P36594|RPB1_SCHPO (458)/sp|P36594|RPB1_SCHPO (524)-tr|I7A0C5|I7A0C5_SCHPM (265)/sp|P36594|RPB1_SCHPO (524)-sp|P36594|RPB1_SCHPO (458)/	Intra-Protein																																6	QEX03_MF_220531_KK1-BS3-1_138.5283.5283.3.0.dta	3	2276.19	1	0.218135	0.00499	2.19227	1	1
	1	QEX01_MF_210720_KK-XL_145.43001.43001.5.0.dta	5	4114.11	1	7.86134e-05	-0.007704	-1.87258	1	1																											7	QEX03_MF_220531_KK1-BS3-2_139.13423.13423.2.0.dta	2	2260.2	1	0.344421	0.016224	7.17817	1	1
138	QIVSPQSNKPVMGIVQDTLAGVRK(9)-KTVGASQGGLVHTIWK(1)	4384.42	null	tr|I7A0C5|I7A0C5_SCHPM (331)-tr|I7A0C5|I7A0C5_SCHPM (433)/tr|I7A0C5|I7A0C5_SCHPM (331)-sp|P36594|RPB1_SCHPO (626)/sp|P36594|RPB1_SCHPO (524)-tr|I7A0C5|I7A0C5_SCHPM (433)/sp|P36594|RPB1_SCHPO (524)-sp|P36594|RPB1_SCHPO (626)/	Intra-Protein																															64	KLSMSDVAGKIAESFER(10)-SAEEKNIVR(5)	3108.59	Oxidation[M](4);Acetyl[AnyN-term](20)	sp|P36594|RPB1_SCHPO (1218)-sp|Q09191|RPAB1_SCHPO (6)/	Inter-Protein
	1	QEX01_MF_210720_KK-XL_145.44152.44152.5.0.dta	5	4384.42	1	5.44172e-07	-0.000923	-0.210518	1	1																											1	QEX03_MF_220531_KK1-BS3-1_138.30921.30921.3.0.dta	3	3108.6	1	0.0361939	0.008446	2.71699	1	1
	2	QEX01_MF_210720_KK-XL_145.44123.44123.6.4.dta	6	4384.41	1	6.99156e-06	-0.004579	-1.04438	1	1																											2	QEX03_MF_220531_KK1-BS3-1_138.46642.46642.3.0.dta	3	3092.6	1	0.143138	0.007622	2.4646	1	1
	3	QEX01_MF_210720_KK-XL_145.44210.44210.6.3.dta	6	4384.4	1	0.00466125	-0.012557	-2.86401	1	1																											3	QEX03_MF_220531_KK1-BS3-2_139.30078.30078.3.0.dta	3	3108.6	1	0.306862	0.008	2.57352	1	1
139	QSIINGMYNKR(10)-KNSATRPQAR(1)	2589.37	null	sp|O60068|ISD11_SCHPO (76)-DEF_USER_Spt5_3xFlag_WT(381)/	Inter-Protein																															65	KSGTIDR(1)-KLAQER(1)	1657.92	null	sp|Q9UTE0|SEY1_SCHPO (568)-sp|P53139|YGK8_YEAST (108)/	Inter-Protein
	1	QEX01_MF_210720_KK-XL_145.15396.15396.5.1.dta	5	2589.36	1	0.422579	-0.007069	-2.73001	1	1																											1	QEX03_MF_220531_KK1-BS3-2_139.12042.12042.4.0.dta	4	1657.92	1	0.187268	-0.002043	-1.23226	1	1
140	QSLSNPTDSGMLIENGEIIYGVVDKK(25)-QIVSPQSNKPVMGIVQDTLAGVRK(9)	5509.89	null	tr|I7A0C5|I7A0C5_SCHPM (432)-tr|I7A0C5|I7A0C5_SCHPM (331)/tr|I7A0C5|I7A0C5_SCHPM (432)-sp|P36594|RPB1_SCHPO (524)/sp|P36594|RPB1_SCHPO (625)-tr|I7A0C5|I7A0C5_SCHPM (331)/sp|P36594|RPB1_SCHPO (625)-sp|P36594|RPB1_SCHPO (524)/	Intra-Protein																															66	KTQKIDAPAPVDLVNLSEK(1)-VFIGKIPIMLR(5)	3490.01	null	DEF_USER_XRN2-RAT1-385-HIS(457)-sp|Q02061|RPB2_SCHPO (154)/	Inter-Protein
	1	QEX01_MF_210720_KK-XL_145.53005.53005.5.0.dta	5	5509.91	1	1.78534e-05	0.021415	3.88665	1	1																											1	QEX03_MF_220531_KK1-BS3-2_139.47965.47965.5.1.dta	5	3490.02	1	0.0441309	0.004357	1.24842	1	1
	2	QEX01_MF_210720_KK-XL_145.53303.53303.5.1.dta	5	5509.86	1	0.0192745	-0.032353	-5.8718	1	1																										67	KTVAYFNVFAR(1)-NVATIAAKGAR(8)	2524.4	null	sp|O74825|RPB4_SCHPO (57)-DEF_USER_Spt5_3xFlag_WT(693)/	Inter-Protein
141	RKAPDSTEENENTDTVR(2)-EAALKEEELQAFIEEAK(5)	4046.97	null	DEF_USER_XRN2-RAT1-385-HIS(570)-DEF_USER_XRN2-RAT1-385-HIS(129)/	Intra-Protein																																1	QEX03_MF_220531_KK1-BS3-2_139.27613.27613.3.0.dta	3	2524.41	1	0.00247371	0.006887	2.72817	1	1
	1	QEX01_MF_210720_KK-XL_145.42660.42660.4.1.dta	4	4046.98	1	3.47047e-05	0.009204	2.2743	1	1																											2	QEX03_MF_220531_KK1-BS3-2_139.28003.28003.3.0.dta	3	2524.41	1	0.00524835	0.002825	1.11908	1	1
	2	QEX01_MF_210720_KK-XL_145.42680.42680.5.0.dta	5	4046.98	1	5.72188e-05	0.010592	2.61727	1	1																											3	QEX03_MF_220531_KK1-BS3-1_138.28354.28354.3.0.dta	3	2524.41	1	0.0087574	0.008241	3.26453	1	1
142	RKAPDSTEENENTDTVR(2)-VLREDVFFQQGSTKK(14)	3880.93	null	DEF_USER_XRN2-RAT1-385-HIS(570)-DEF_USER_XRN2-RAT1-385-HIS(265)/	Intra-Protein																																4	QEX03_MF_220531_KK1-BS3-1_138.28763.28763.3.0.dta	3	2524.41	1	0.0199005	0.007176	2.84265	1	1
	1	QEX01_MF_210720_KK-XL_145.20424.20424.6.0.dta	6	3880.92	1	0.00117131	-0.009427	-2.42906	1	1																											5	QEX03_MF_220531_KK1-BS3-1_138.28374.28374.4.0.dta	4	2524.41	1	0.0976309	0.010763	4.26358	1	1
143	RVIMEYRLNKVAFEWIMGEVEAR(10)-KYDNVNIQKTLAK(9)	4611.41	Acetyl[AnyN-term](0);Oxidation[M](4);Acetyl[AnyN-term](26)	tr|I7A0C5|I7A0C5_SCHPM (849)-sp|Q9C0W2|YHI5_SCHPO (1140)/sp|P36594|RPB1_SCHPO (1042)-sp|Q9C0W2|YHI5_SCHPO (1140)/	Inter-Protein																															68	LDDVSETNKVPVK(9)-KPFIWLNVSILR(1)	3066.72	null	DEF_USER_XRN2-RAT1-385-HIS(285)-DEF_USER_XRN2-RAT1-385-HIS(290)/	Intra-Protein
	1	QEX01_MF_210720_KK-XL_145.56035.56035.6.2.dta	6	4611.44	1	0.558071	0.030019	6.50972	1	1																											1	QEX03_MF_220531_KK1-BS3-2_139.48664.48664.3.0.dta	3	3066.73	1	3.70493e-09	0.002129	0.694226	1	1
144	SAANIVQVFKKAAPSPIAYVAEIR(10)-NAPTLVQKK(8)	3721.1	Acetyl[AnyN-term](27)	sp|Q02061|RPB2_SCHPO (212)-sp|O13693|YDYE_SCHPO (410)/	Inter-Protein																																2	QEX03_MF_220531_KK1-BS3-2_139.48775.48775.4.1.dta	4	3066.73	1	1.60049e-06	0.005015	1.6353	1	1
	1	QEX01_MF_210720_KK-XL_145.52979.52979.5.0.dta	5	3721.12	1	0.606431	0.011072	2.97546	1	1																											3	QEX03_MF_220531_KK1-BS3-1_138.49578.49578.3.0.dta	3	3066.73	1	3.25663e-05	0.00639	2.08366	1	1
145	SESVLLDEIFTVTSVDKQK(17)-SAEHSLKDSNNVK(7)	3745.9	Acetyl[AnyN-term](0)	sp|Q92399|RPAB3_SCHPO (18)-tr|I7A0C5|I7A0C5_SCHPM (551)/sp|Q92399|RPAB3_SCHPO (18)-sp|P36594|RPB1_SCHPO (744)/	Inter-Protein																																4	QEX03_MF_220531_KK1-BS3-1_138.49613.49613.4.1.dta	4	3066.73	1	0.000213814	0.006561	2.13942	1	1
	1	QEX01_MF_210720_KK-XL_145.53033.53033.4.0.dta	4	3745.92	1	0.600413	0.016605	4.43285	1	1																										69	LDDVSETNKVPVK(9)-MGVPALFR(1)	2471.32	null	DEF_USER_XRN2-RAT1-385-HIS(285)-DEF_USER_XRN2-RAT1-385-HIS(1)/	Intra-Protein
146	SHFVHKSMLLR(6)-GVKMPNR(3)	2293.24	null	DEF_USER_XRN2-RAT1-385-HIS(848)-DEF_USER_XRN2-RAT1-385-HIS(856)/	Intra-Protein																																1	QEX03_MF_220531_KK1-BS3-2_139.39044.39044.3.0.dta	3	2471.31	1	0.000729319	-0.006523	-2.63948	1	1
	1	QEX01_MF_210720_KK-XL_145.19993.19993.5.0.dta	5	2293.24	1	0.0330483	0.002886	1.25848	1	1																										70	LFLFNNEEFEDGFLVKDIR(16)-IDYSDGLKR(8)	3548.79	null	DEF_USER_Spt5_3xFlag_WT(427)-DEF_USER_Spt5_3xFlag_WT(379)/	Intra-Protein
147	SIAKTLTYPETVTPYNIYQLQELVR(4)-DTTDANARVELHTGNKMVTIPK(16)	5488.87	null	tr|I7A0C5|I7A0C5_SCHPM (185)-DEF_USER_Spt5_3xFlag_WT(765)/sp|P36594|RPB1_SCHPO (378)-DEF_USER_Spt5_3xFlag_WT(765)/	Inter-Protein																																1	QEX03_MF_220531_KK1-BS3-1_138.63922.63922.4.0.dta	4	3548.81	1	0.0129157	0.014537	4.09632	1	1
	1	QEX01_MF_210720_KK-XL_145.49808.49808.5.0.dta	5	5488.9	1	0.229722	0.029465	5.36814	1	1																											2	QEX03_MF_220531_KK1-BS3-1_138.63543.63543.4.0.dta	4	3548.8	1	0.0227562	0.007735	2.17961	1	1
148	SIAKTLTYPETVTPYNIYQLQELVR(4)-GLLGVIKDTTDANAR(7)	4621.48	null	tr|I7A0C5|I7A0C5_SCHPM (185)-DEF_USER_Spt5_3xFlag_WT(749)/sp|P36594|RPB1_SCHPO (378)-DEF_USER_Spt5_3xFlag_WT(749)/	Inter-Protein																															71	LFLFNNEEFEDGFLVKDIR(16)-KNSATRPQAR(1)	3610.87	null	DEF_USER_Spt5_3xFlag_WT(427)-DEF_USER_Spt5_3xFlag_WT(381)/	Intra-Protein
	1	QEX01_MF_210720_KK-XL_145.56207.56207.4.0.dta	4	4621.51	1	0.0390016	0.029785	6.44491	1	1																											1	QEX03_MF_220531_KK1-BS3-2_139.41195.41195.5.0.dta	5	3610.87	1	4.33667e-06	0.007778	2.15405	1	1
149	SIAKTLTYPETVTPYNIYQLQELVR(4)-GYYDNYISKYQSWALQK(9)	5204.65	null	tr|I7A0C5|I7A0C5_SCHPM (185)-sp|Q9P7W2|FTHC_SCHPO (151)/sp|P36594|RPB1_SCHPO (378)-sp|Q9P7W2|FTHC_SCHPO (151)/	Inter-Protein																																2	QEX03_MF_220531_KK1-BS3-2_139.40977.40977.6.1.dta	6	3610.88	1	3.83507e-05	0.010966	3.03694	1	1
	1	QEX01_MF_210720_KK-XL_145.50187.50187.5.1.dta	5	5204.65	1	0.376643	0.00267	0.513003	1	1																											3	QEX03_MF_220531_KK1-BS3-1_138.42547.42547.5.0.dta	5	3610.87	1	0.00108569	0.006392	1.77021	1	1
150	SIAKTLTYPETVTPYNIYQLQELVR(4)-MKHGTYDKLEDDGLIAPGTR(2)	5294.73	null	tr|I7A0C5|I7A0C5_SCHPM (185)-sp|Q02061|RPB2_SCHPO (875)/sp|P36594|RPB1_SCHPO (378)-sp|Q02061|RPB2_SCHPO (875)/	Inter-Protein																																4	QEX03_MF_220531_KK1-BS3-1_138.44930.44930.5.1.dta	5	3610.88	1	0.0567455	0.013688	3.79078	1	1
	1	QEX01_MF_210720_KK-XL_145.49174.49174.6.1.dta	6	5294.74	1	0.000786249	0.014126	2.66794	1	1																										72	LFNESEAFKSNPSK(9)-LKIVGTR(2)	2521.37	null	DEF_USER_Spt5_3xFlag_WT(399)-sp|O14459|RPB7_SCHPO (147)/	Inter-Protein
151	SIAKTLTYPETVTPYNIYQLQELVR(4)-NGPDEHPGAKYIIR(10)	4644.43	null	tr|I7A0C5|I7A0C5_SCHPM (185)-tr|I7A0C5|I7A0C5_SCHPM (216)/tr|I7A0C5|I7A0C5_SCHPM (185)-sp|P36594|RPB1_SCHPO (409)/sp|P36594|RPB1_SCHPO (378)-tr|I7A0C5|I7A0C5_SCHPM (216)/sp|P36594|RPB1_SCHPO (378)-sp|P36594|RPB1_SCHPO (409)/	Intra-Protein																																1	QEX03_MF_220531_KK1-BS3-2_139.14695.14695.4.0.dta	4	2521.38	1	0.472168	0.009577	3.79834	1	1
	1	QEX01_MF_210720_KK-XL_145.50300.50300.5.0.dta	5	4644.46	1	0.0090116	0.027656	5.95465	1	1																										73	LISSMQIKLMAR(8)-DGKLAKPR(3)	2428.38	Oxidation[M](10)	sp|Q02061|RPB2_SCHPO (242)-sp|Q02061|RPB2_SCHPO (493)/	Intra-Protein
152	SIAKTLTYPETVTPYNIYQLQELVR(4)-NGPDEHPGAKYIIRDTGER(10)	5202.67	null	tr|I7A0C5|I7A0C5_SCHPM (185)-tr|I7A0C5|I7A0C5_SCHPM (216)/tr|I7A0C5|I7A0C5_SCHPM (185)-sp|P36594|RPB1_SCHPO (409)/sp|P36594|RPB1_SCHPO (378)-tr|I7A0C5|I7A0C5_SCHPM (216)/sp|P36594|RPB1_SCHPO (378)-sp|P36594|RPB1_SCHPO (409)/	Intra-Protein																																1	QEX03_MF_220531_KK1-BS3-2_139.10478.10478.4.0.dta	4	2428.38	1	9.64636e-08	-0.001325	-0.545632	1	1
	1	QEX01_MF_210720_KK-XL_145.48149.48149.6.1.dta	6	5202.67	1	0.00239138	-0.002155	-0.41421	1	1																											2	QEX03_MF_220531_KK1-BS3-1_138.17075.17075.4.2.dta	4	2412.39	1	0.00507945	0.003536	1.46577	1	1
153	SIAKTLTYPETVTPYNIYQLQELVR(4)-NVMEMWGKQDILR(8)	4697.44	null	tr|I7A0C5|I7A0C5_SCHPM (185)-sp|G2TRL8|YEAK_SCHPO (63)/sp|P36594|RPB1_SCHPO (378)-sp|G2TRL8|YEAK_SCHPO (63)/	Inter-Protein																																3	QEX03_MF_220531_KK1-BS3-1_138.10670.10670.4.1.dta	4	2428.38	1	0.00546175	0.006799	2.79981	1	1
	1	QEX01_MF_210720_KK-XL_145.52851.52851.4.1.dta	4	4697.45	1	0.591189	0.016471	3.50638	1	1																											4	QEX03_MF_220531_KK1-BS3-1_138.10623.10623.4.1.dta	4	2428.38	1	0.00694772	0.007218	2.97235	1	1
154	SIAKTLTYPETVTPYNIYQLQELVR(4)-QLEQKISSKLASIR(9)	4678.57	null	tr|I7A0C5|I7A0C5_SCHPM (185)-sp|Q8CG46|SMC5_MOUSE (714)/sp|P36594|RPB1_SCHPO (378)-sp|Q8CG46|SMC5_MOUSE (714)/	Inter-Protein																															74	LKEILNVAK(2)-PIDKLAK(4)	1949.2	null	sp|P36594|RPB1_SCHPO (1105)-tr|Q152U6|Q152U6_SCHPM (289)/sp|P36594|RPB1_SCHPO (1105)-sp|P22192|PAC1_SCHPO (289)/	Inter-Protein
	1	QEX01_MF_210720_KK-XL_145.50411.50411.6.1.dta	6	4678.55	1	0.609781	-0.019063	-4.07454	1	1																											1	QEX03_MF_220531_KK1-BS3-1_138.21663.21663.3.0.dta	3	1949.21	1	0.452825	0.00707	3.62712	1	1
155	SIAKTLTYPETVTPYNIYQLQELVR(4)-VELHTGNKMVTIPK(8)	4644.5	null	tr|I7A0C5|I7A0C5_SCHPM (185)-DEF_USER_Spt5_3xFlag_WT(765)/sp|P36594|RPB1_SCHPO (378)-DEF_USER_Spt5_3xFlag_WT(765)/	Inter-Protein																															75	LKPEPGMTLR(2)-ESFEAKVSR(6)	2331.24	null	tr|I7A0C5|I7A0C5_SCHPM (516)-tr|I7A0C5|I7A0C5_SCHPM (530)/tr|I7A0C5|I7A0C5_SCHPM (516)-sp|P36594|RPB1_SCHPO (723)/sp|P36594|RPB1_SCHPO (709)-tr|I7A0C5|I7A0C5_SCHPM (530)/sp|P36594|RPB1_SCHPO (709)-sp|P36594|RPB1_SCHPO (723)/	Intra-Protein
	1	QEX01_MF_210720_KK-XL_145.49989.49989.4.0.dta	4	4644.51	1	0.0553441	0.010657	2.29454	1	1																											1	QEX03_MF_220531_KK1-BS3-2_139.12952.12952.3.0.dta	3	2331.24	1	5.48472e-09	0.005913	2.53642	1	1
	2	QEX01_MF_210720_KK-XL_145.49964.49964.5.0.dta	5	4644.52	1	0.127816	0.020265	4.36323	1	1																										76	LKPEPGMTLR(2)-KLSMSDVAGK(1)	2314.25	null	tr|I7A0C5|I7A0C5_SCHPM (516)-sp|P36594|RPB1_SCHPO (1209)/sp|P36594|RPB1_SCHPO (709)-sp|P36594|RPB1_SCHPO (1209)/	Intra-Protein
156	SKNADWEEPPREGEPFNFQEEPR(2)-EAVLSIRGKLIVWERNLPDELK(9)	5545.8	Acetyl[AnyN-term](0)	sp|P37382|RPB3_SCHPO (206)-sp|O94569|YGDC_SCHPO (412)/	Inter-Protein																																1	QEX03_MF_220531_KK1-BS3-2_139.13223.13223.3.0.dta	3	2314.26	1	2.73537e-09	0.005797	2.50491	1	1
	1	QEX01_MF_210720_KK-XL_145.49963.49963.6.5.dta	6	5545.77	1	0.632832	-0.036323	-6.54964	1	1																											2	QEX03_MF_220531_KK1-BS3-2_139.5705.5705.3.0.dta	3	2330.25	1	2.19922e-05	0.004099	1.75904	1	1
157	SKNADWEEPPREGEPFNFQEEPR(2)-NISKNSVDFVLTNTSLAVANSLR(4)	5388.64	null	sp|P37382|RPB3_SCHPO (206)-sp|P37382|RPB3_SCHPO (14)/	Intra-Protein																																3	QEX03_MF_220531_KK1-BS3-1_138.13468.13468.3.0.dta	3	2314.26	1	7.57512e-05	0.009101	3.93259	1	1
	1	QEX01_MF_210720_KK-XL_145.52016.52016.5.1.dta	5	5388.66	1	5.04953e-05	0.015899	2.95047	1	1																											4	QEX03_MF_220531_KK1-BS3-2_139.13405.13405.3.0.dta	3	2314.26	1	0.000138094	0.006252	2.70152	1	1
158	SKNADWEEPPREGEPFNFQEEPRR(2)-NISKNSVDFVLTNTSLAVANSLRR(4)	5700.84	null	sp|P37382|RPB3_SCHPO (206)-sp|P37382|RPB3_SCHPO (14)/	Intra-Protein																																5	QEX03_MF_220531_KK1-BS3-1_138.5772.5772.3.0.dta	3	2330.25	1	0.000262066	0.005249	2.25255	1	1
	1	QEX01_MF_210720_KK-XL_145.47687.47687.6.1.dta	6	5700.84	1	0.00198821	-0.001443	-0.25312	1	1																											6	QEX03_MF_220531_KK1-BS3-1_138.5663.5663.3.0.dta	3	2330.25	1	0.00261796	0.006538	2.80571	1	1
159	SMSVAKIEFPETMDESGQRPR(6)-IDYSDGLKR(8)	3598.75	null	sp|P36594|RPB1_SCHPO (36)-DEF_USER_Spt5_3xFlag_WT(379)/	Inter-Protein																															77	LQKKEKEEELR(6)-NVATIAAKGAR(8)	2680.5	Acetyl[AnyN-term](0)	sp|O13620|MRD1_SCHPO (111)-DEF_USER_Spt5_3xFlag_WT(693)/	Inter-Protein
	1	QEX01_MF_210720_KK-XL_145.41226.41226.5.0.dta	5	3598.76	1	0.610323	0.005374	1.4933	1	1																											1	QEX03_MF_220531_KK1-BS3-2_139.13854.13854.3.0.dta	3	2680.5	1	0.343342	-0.000704	-0.262638	1	1
160	SMSVAKIEFPETMDESGQRPR(6)-LFLFNNEEFEDGFLVKDIR(16)	4877.38	null	sp|P36594|RPB1_SCHPO (36)-DEF_USER_Spt5_3xFlag_WT(427)/	Inter-Protein																															78	LSMSDVAGKIAESFER(9)-SAEEKNIVR(5)	2964.5	Acetyl[AnyN-term](19)	sp|P36594|RPB1_SCHPO (1218)-sp|Q09191|RPAB1_SCHPO (6)/	Inter-Protein
	1	QEX01_MF_210720_KK-XL_145.54719.54719.5.0.dta	5	4877.39	1	0.00926512	0.009463	1.94018	1	1																											1	QEX03_MF_220531_KK1-BS3-2_139.58138.58138.3.0.dta	3	2964.5	1	0.00266267	0.006358	2.14471	1	1
	2	QEX01_MF_210720_KK-XL_145.55871.55871.5.0.dta	5	4877.39	1	0.0207529	0.009547	1.9574	1	1																											2	QEX03_MF_220531_KK1-BS3-1_138.58979.58979.3.0.dta	3	2964.5	1	0.0294183	0.00656	2.21285	1	1
	3	QEX01_MF_210720_KK-XL_145.55031.55031.5.1.dta	5	4877.38	1	0.038281	0.001418	0.29073	1	1																											3	QEX03_MF_220531_KK1-BS3-2_139.39978.39978.3.0.dta	3	2980.5	1	0.0737919	0.008711	2.92267	1	1
	4	QEX01_MF_210720_KK-XL_145.54695.54695.4.0.dta	4	4877.37	1	0.461721	-0.010319	-2.11569	1	1																											4	QEX03_MF_220531_KK1-BS3-1_138.40760.40760.3.0.dta	3	2980.5	1	0.343884	0.010163	3.40984	1	1
161	SMSVAKIEFPETMDESGQRPR(6)-NVATIAAKGAR(8)	3603.83	null	sp|P36594|RPB1_SCHPO (36)-DEF_USER_Spt5_3xFlag_WT(693)/	Inter-Protein																																5	QEX03_MF_220531_KK1-BS3-1_138.40376.40376.3.0.dta	3	2980.5	1	0.564803	0.006298	2.11307	1	1
	1	QEX01_MF_210720_KK-XL_145.38165.38165.4.2.dta	4	3603.83	1	0.0645867	0.001613	0.44758	1	1																										79	LVKAMEDVMVR(3)-YRDPKNR(5)	2376.25	null	tr|I7A0C5|I7A0C5_SCHPM (656)-tr|G9JY47|G9JY47_SCHPM (50)/tr|I7A0C5|I7A0C5_SCHPM (656)-sp|P36594|RPB1_SCHPO (134)/sp|P36594|RPB1_SCHPO (849)-tr|G9JY47|G9JY47_SCHPM (50)/sp|P36594|RPB1_SCHPO (849)-sp|P36594|RPB1_SCHPO (134)/	Intra-Protein
162	SMSVAKIEFPETMDESGQRPR(6)-TPAWNSGNKTPAWNAGSR(9)	4447.12	null	sp|P36594|RPB1_SCHPO (36)-DEF_USER_Spt5_3xFlag_WT(862)/	Inter-Protein																																1	QEX03_MF_220531_KK1-BS3-2_139.7526.7526.4.0.dta	4	2376.26	1	4.50091e-05	0.011208	4.71667	1	1
	1	QEX01_MF_210720_KK-XL_145.41299.41299.4.0.dta	4	4447.1	1	0.0248264	-0.017737	-3.98842	1	1																											2	QEX03_MF_220531_KK1-BS3-1_138.7646.7646.3.0.dta	3	2376.26	1	0.000754327	0.005325	2.24092	1	1
	2	QEX01_MF_210720_KK-XL_145.41254.41254.5.0.dta	5	4447.14	1	0.0293615	0.022745	5.11455	1	1																										80	MNPALSNGPALPPVANLKR(18)-DKAIGATVR(2)	3027.68	null	DEF_USER_Spt5_3xFlag_WT(721)-DEF_USER_Spt5_3xFlag_WT(728)/	Intra-Protein
163	SMSVAKIEFPETMDESGQRPR(6)-TPAWNSGNKTPAWNVGNK(9)	4474.16	null	sp|P36594|RPB1_SCHPO (36)-DEF_USER_Spt5_3xFlag_WT(880)/	Inter-Protein																																1	QEX03_MF_220531_KK1-BS3-2_139.29504.29504.4.2.dta	4	3027.68	1	7.77414e-06	-0.000744	-0.245733	1	1
	1	QEX01_MF_210720_KK-XL_145.42123.42123.5.1.dta	5	4474.17	1	0.0757132	0.014781	3.30364	1	1																											2	QEX03_MF_220531_KK1-BS3-2_139.27862.27862.4.1.dta	4	3027.68	1	6.17404e-05	0.002304	0.760979	1	1
164	SMSVAKIEFPETMDESGQRPR(6)-TPAWNSGSKTPAWNSGSR(9)	4436.1	null	sp|P36594|RPB1_SCHPO (36)-DEF_USER_Spt5_3xFlag_WT(844)/	Inter-Protein																																3	QEX03_MF_220531_KK1-BS3-2_139.28049.28049.4.4.dta	4	3027.67	1	0.000995549	-0.005326	-1.7591	1	1
	1	QEX01_MF_210720_KK-XL_145.41076.41076.5.0.dta	5	4436.11	1	0.0344526	0.008444	1.90347	1	1																											4	QEX03_MF_220531_KK1-BS3-1_138.25701.25701.4.0.dta	4	3043.68	1	0.00215003	0.008821	2.89814	1	1
	2	QEX01_MF_210720_KK-XL_145.41134.41134.4.1.dta	4	4436.11	1	0.360072	0.002839	0.639976	1	1																											5	QEX03_MF_220531_KK1-BS3-1_138.31120.31120.4.2.dta	4	3027.69	1	0.0307835	0.009653	3.18825	1	1
165	SMSVAKIEFPETMDESGQRPR(6)-VIAGKYKDDTGMVVR(5)	4184.08	null	sp|P36594|RPB1_SCHPO (36)-DEF_USER_Spt5_3xFlag_WT(533)/	Inter-Protein																															81	MNPALSNGPALPPVANLKR(18)-NVATIAAKGAR(8)	3184.76	Oxidation[M](1)	DEF_USER_Spt5_3xFlag_WT(721)-DEF_USER_Spt5_3xFlag_WT(693)/	Intra-Protein
	1	QEX01_MF_210720_KK-XL_145.38543.38543.6.1.dta	6	4184.1	1	0.00395331	0.014289	3.41509	1	1																											1	QEX03_MF_220531_KK1-BS3-2_139.23748.23748.4.1.dta	4	3184.77	1	0.000413665	0.009338	2.93209	1	1
166	SMSVAKIEFPETMDESGQRPR(6)-VQKQVVELLPGAYVR(3)	4231.19	null	sp|P36594|RPB1_SCHPO (36)-DEF_USER_Spt5_3xFlag_WT(329)/	Inter-Protein																															82	NISKNSVDFVLTNTSLAVANSLRR(4)-SKNADWEEPPREGEPFNFQEEPR(2)	5544.74	null	sp|P37382|RPB3_SCHPO (14)-sp|P37382|RPB3_SCHPO (206)/	Intra-Protein
	1	QEX01_MF_210720_KK-XL_145.46424.46424.4.0.dta	4	4231.19	1	0.037959	0.002236	0.528457	1	1																											1	QEX03_MF_220531_KK1-BS3-2_139.50147.50147.6.0.dta	6	5544.78	1	1.52328e-09	0.038395	6.92458	1	1
	2	QEX01_MF_210720_KK-XL_145.46408.46408.5.0.dta	5	4231.2	1	0.424628	0.01615	3.81689	1	1																										83	NLLNESGNGKK(10)-SGKAER(3)	2000.04	Acetyl[AnyN-term](0)	sp|Q09750|PST1_SCHPO (1373)-sp|Q09750|PST1_SCHPO (1345)/	Intra-Protein
167	SNELSREAKFENLVASLSDALIPP(9)-KTQKIDAPAPVDLVNLSEK(4)	4845.58	Acetyl[AnyN-term](0)	sp|O74964|RSC1_SCHPO (788)-DEF_USER_XRN2-RAT1-385-HIS(460)/	Inter-Protein																																1	QEX03_MF_220531_KK1-BS3-1_138.68647.68647.3.0.dta	3	2000.04	1	0.363356	-0.000928	-0.463991	1	1
	1	QEX01_MF_210720_KK-XL_145.48646.48646.5.0.dta	5	4845.57	1	0.539257	-0.002762	-0.570004	1	1																										84	NTYQSAMGKQAMGVYLTNYQVR(9)-HGQKGTIGMTYR(4)	4008.95	null	sp|Q02061|RPB2_SCHPO (764)-sp|Q02061|RPB2_SCHPO (976)/	Intra-Protein
168	SRNVATIAAKGAR(10)-IGDKVK(4)	2111.23	null	DEF_USER_Spt5_3xFlag_WT(693)-DEF_USER_Spt5_3xFlag_WT(645)/	Intra-Protein																																1	QEX03_MF_220531_KK1-BS3-2_139.24414.24414.5.0.dta	5	4008.96	1	1.25024e-11	0.005136	1.28113	1	1
	1	QEX01_MF_210720_KK-XL_145.11101.11101.3.0.dta	3	2111.23	1	0.0548636	0.001644	0.778693	1	1																											2	QEX03_MF_220531_KK1-BS3-2_139.15358.15358.4.0.dta	4	4024.96	1	6.67231e-09	0.010903	2.70886	1	1
	2	QEX01_MF_210720_KK-XL_145.11055.11055.4.0.dta	4	2111.23	1	0.087823	0.000357	0.169096	1	1																											3	QEX03_MF_220531_KK1-BS3-2_139.15327.15327.5.0.dta	5	4024.95	1	1.17058e-07	0.006197	1.53965	1	1
	3	QEX01_MF_210720_KK-XL_145.11231.11231.4.0.dta	4	2111.23	1	0.214187	0.005184	2.45544	1	1																											4	QEX03_MF_220531_KK1-BS3-2_139.10465.10465.4.1.dta	4	4040.95	1	1.63754e-07	0.007219	1.78646	1	1
169	SRNVATIAAKGAR(10)-KTVAYFNVFAR(1)	2767.54	null	DEF_USER_Spt5_3xFlag_WT(693)-sp|O74825|RPB4_SCHPO (57)/	Inter-Protein																																5	QEX03_MF_220531_KK1-BS3-2_139.15531.15531.5.1.dta	5	4024.97	1	4.8124e-07	0.019972	4.96205	1	1
	1	QEX01_MF_210720_KK-XL_145.36068.36068.4.1.dta	4	2767.54	1	0.00132511	-0.001168	-0.422036	1	1																											6	QEX03_MF_220531_KK1-BS3-2_139.18791.18791.5.1.dta	5	4024.95	1	1.60835e-06	0.003279	0.814669	1	1
	2	QEX01_MF_210720_KK-XL_145.36130.36130.5.1.dta	5	2767.55	1	0.136568	0.010822	3.91034	1	1																											7	QEX03_MF_220531_KK1-BS3-2_139.18838.18838.4.3.dta	4	4024.98	1	0.000275896	0.033962	8.43788	1	1
170	SRNVATIAAKGAR(10)-VKEVGGEGK(2)	2354.31	null	DEF_USER_Spt5_3xFlag_WT(693)-DEF_USER_Spt5_3xFlag_WT(647)/	Intra-Protein																																8	QEX03_MF_220531_KK1-BS3-1_138.20862.20862.4.0.dta	4	4024.96	1	0.000346237	0.016347	4.06142	1	1
	1	QEX01_MF_210720_KK-XL_145.10250.10250.4.0.dta	4	2354.32	1	7.67239e-05	0.004087	1.73596	1	1																											9	QEX03_MF_220531_KK1-BS3-1_138.20679.20679.4.1.dta	4	4024.97	1	0.00147012	0.024932	6.19437	1	1
	2	QEX01_MF_210720_KK-XL_145.10263.10263.5.0.dta	5	2354.32	1	0.000427965	0.004208	1.78736	1	1																											10	QEX03_MF_220531_KK1-BS3-1_138.15203.15203.4.1.dta	4	4040.96	1	0.00746883	0.01829	4.52617	1	1
	3	QEX01_MF_210720_KK-XL_145.10407.10407.5.2.dta	5	2354.31	1	0.00218874	-0.000342	-0.145265	1	1																											11	QEX03_MF_220531_KK1-BS3-1_138.15278.15278.5.1.dta	5	4040.95	1	0.0169305	0.012824	3.17352	1	1
	4	QEX01_MF_210720_KK-XL_145.10315.10315.2.0.dta	2	2354.32	1	0.0040442	0.004138	1.75762	1	1																											12	QEX03_MF_220531_KK1-BS3-1_138.15211.15211.4.2.dta	4	4040.96	1	0.0232127	0.01829	4.52617	1	1
	5	QEX01_MF_210720_KK-XL_145.10334.10334.2.0.dta	2	2354.32	1	0.0047181	0.00533	2.26393	1	1																										85	NTYQSAMGKQAMGVYLTNYQVR(9)-IPQIGDKFASR(7)	3891.95	null	sp|Q02061|RPB2_SCHPO (764)-sp|Q02061|RPB2_SCHPO (968)/	Intra-Protein
171	STRIPQIGDKFASR(10)-HGQKGTIGMTYR(4)	3061.6	null	sp|Q02061|RPB2_SCHPO (968)-sp|Q02061|RPB2_SCHPO (976)/	Intra-Protein																																1	QEX03_MF_220531_KK1-BS3-2_139.39098.39098.4.0.dta	4	3891.95	1	8.06042e-09	-2.3e-05	-0.00591	1	1
	1	QEX01_MF_210720_KK-XL_145.28438.28438.5.0.dta	5	3061.61	1	0.00334353	0.010736	3.50666	1	1																											2	QEX03_MF_220531_KK1-BS3-2_139.34144.34144.4.3.dta	4	3907.95	1	1.20841e-06	0.001439	0.368224	1	1
172	STRIPQIGDKFASR(10)-HLVDDKIHAR(6)	2916.58	null	sp|Q02061|RPB2_SCHPO (968)-sp|Q02061|RPB2_SCHPO (1091)/	Intra-Protein																																3	QEX03_MF_220531_KK1-BS3-2_139.34233.34233.4.3.dta	4	3907.95	1	3.00119e-06	0.001436	0.367456	1	1
	1	QEX01_MF_210720_KK-XL_145.28975.28975.5.0.dta	5	2916.58	1	0.00302936	0.001397	0.478986	1	1																											4	QEX03_MF_220531_KK1-BS3-1_138.25993.25993.4.1.dta	4	3923.95	1	0.000353208	0.005461	1.39171	1	1
173	STRIPQIGDKFASR(10)-LKHLVDDK(2)	2680.48	null	sp|Q02061|RPB2_SCHPO (968)-sp|Q02061|RPB2_SCHPO (1085)/	Intra-Protein																																5	QEX03_MF_220531_KK1-BS3-1_138.26024.26024.4.2.dta	4	3923.95	1	0.000990717	0.008287	2.11191	1	1
	1	QEX01_MF_210720_KK-XL_145.29027.29027.5.0.dta	5	2680.48	1	0.000216782	0.005267	1.96495	1	1																											6	QEX03_MF_220531_KK1-BS3-1_138.26026.26026.4.2.dta	4	3923.95	1	0.0012655	0.008287	2.11191	1	1
	2	QEX01_MF_210720_KK-XL_145.29011.29011.5.0.dta	5	2680.48	1	0.000925621	0.004954	1.84818	1	1																										86	NVATIAAKGAR(8)-DKAIGATVR(2)	2139.22	null	DEF_USER_Spt5_3xFlag_WT(693)-DEF_USER_Spt5_3xFlag_WT(728)/	Intra-Protein
	3	QEX01_MF_210720_KK-XL_145.28995.28995.6.0.dta	6	2680.48	1	0.00455022	0.001028	0.383514	1	1																											1	QEX03_MF_220531_KK1-BS3-2_139.6195.6195.3.0.dta	3	2139.23	1	2.48307e-07	0.008383	3.91871	1	1
174	STTLRMKHGTYDKLEDDGLIAPGTR(7)-MARKFFVGGNFK(1)	4314.22	null	sp|Q02061|RPB2_SCHPO (875)-sp|P07669|TPIS_SCHPO (1)/	Inter-Protein																																2	QEX03_MF_220531_KK1-BS3-1_138.6182.6182.3.0.dta	3	2139.23	1	6.83514e-05	0.008261	3.86168	1	1
	1	QEX01_MF_210720_KK-XL_145.40925.40925.5.0.dta	5	4314.24	1	0.534125	0.025512	5.91347	1	1																										87	NVATIAAKGAR(8)-IGDKVK(4)	1868.1	null	DEF_USER_Spt5_3xFlag_WT(693)-DEF_USER_Spt5_3xFlag_WT(645)/	Intra-Protein
175	TAQSGKAVAK(6)-KELLDR(1)	1871.06	null	sp|P36595|RPAB2_SCHPO (62)-sp|Q09191|RPAB1_SCHPO (157)/	Inter-Protein																																1	QEX03_MF_220531_KK1-BS3-2_139.3720.3720.3.0.dta	3	1868.09	1	9.27017e-06	-0.001985	-1.06258	1	1
	1	QEX01_MF_210720_KK-XL_145.11848.11848.3.0.dta	3	1871.06	1	0.611672	0.003049	1.62956	1	1																										88	NVATIAAKGAR(8)-VKEVGGEGK(2)	2111.18	null	DEF_USER_Spt5_3xFlag_WT(693)-DEF_USER_Spt5_3xFlag_WT(647)/	Intra-Protein
176	TAQSGKAVAK(6)-KIPLLVR(1)	1936.2	null	sp|P36595|RPAB2_SCHPO (62)-sp|P36595|RPAB2_SCHPO (119)/	Intra-Protein																																1	QEX03_MF_220531_KK1-BS3-1_138.3633.3633.2.0.dta	2	2111.18	1	1.18754e-08	-0.00396	-1.87573	1	1
	1	QEX01_MF_210720_KK-XL_145.21671.21671.3.0.dta	3	1936.2	1	0.0267358	0.005193	2.68206	1	1																											2	QEX03_MF_220531_KK1-BS3-1_138.3660.3660.3.1.dta	3	2111.19	1	0.000249079	0.004076	1.93067	1	1
	2	QEX01_MF_210720_KK-XL_145.21611.21611.4.0.dta	4	1936.2	1	0.0666391	0.005725	2.95683	1	1																										89	QMQAGYEVKEELDPAQR(9)-TVKEAR(3)	2832.42	null	sp|Q02061|RPB2_SCHPO (707)-tr|I7A0C5|I7A0C5_SCHPM (497)/sp|Q02061|RPB2_SCHPO (707)-sp|P36594|RPB1_SCHPO (690)/	Inter-Protein
177	TAQSGKAVAK(6)-LFTKNHK(4)	1985.12	null	sp|P36595|RPAB2_SCHPO (62)-sp|Q02061|RPB2_SCHPO (1207)/	Inter-Protein																																1	QEX03_MF_220531_KK1-BS3-2_139.10998.10998.4.0.dta	4	2832.43	1	0.496813	0.007662	2.70511	1	1
	1	QEX01_MF_210720_KK-XL_145.5233.5233.2.0.dta	2	1985.12	1	0.302947	-0.001008	-0.507778	1	1																										90	RLDDVSETNKVPVK(10)-KPFIWLNVSILR(1)	3222.82	null	DEF_USER_XRN2-RAT1-385-HIS(285)-DEF_USER_XRN2-RAT1-385-HIS(290)/	Intra-Protein
178	TFVHTLGDHNHKTGILIYANSMTPSAAK(12)-TTLSFYAKPSNDSNK(8)	4834.41	null	sp|Q09191|RPAB1_SCHPO (100)-sp|Q09191|RPAB1_SCHPO (62)/	Intra-Protein																																1	QEX03_MF_220531_KK1-BS3-2_139.43506.43506.4.0.dta	4	3222.84	1	2.7085e-07	0.0124	3.84756	1	1
	1	QEX01_MF_210720_KK-XL_145.40278.40278.4.0.dta	4	4834.42	1	7.29101e-05	0.006667	1.37907	1	1																											2	QEX03_MF_220531_KK1-BS3-1_138.44907.44907.4.0.dta	4	3222.85	1	3.66119e-05	0.028077	8.71192	1	1
	2	QEX01_MF_210720_KK-XL_145.40118.40118.5.0.dta	5	4834.42	1	0.000264105	0.003774	0.780653	1	1																										91	RLSMGSPTKSIYDQNGLTTPR(9)-LSMGSPTKSIYDQNGLTTPR(8)	4699.33	Acetyl[AnyN-term](0);Oxidation[M](4);Oxidation[M](27)	sp|O42913|NRM1_SCHPO (209)-sp|O42913|NRM1_SCHPO (209)/	Intra-Protein
	3	QEX01_MF_210720_KK-XL_145.40498.40498.5.0.dta	5	4834.4	1	0.000536584	-0.015128	-3.12923	1	1																											1	QEX03_MF_220531_KK1-BS3-1_138.50843.50843.5.1.dta	5	4699.38	1	0.402229	0.042633	9.07214	1	1
	4	QEX01_MF_210720_KK-XL_145.40302.40302.6.1.dta	6	4834.43	1	0.0180354	0.010794	2.23274	1	1																										92	SAANIVQVFKK(10)-DGKLAK(3)	1973.14	null	sp|Q02061|RPB2_SCHPO (212)-sp|Q02061|RPB2_SCHPO (493)/	Intra-Protein
179	TFVHTLGDHNHKTGILIYANSMTPSAAK(12)-YLGLKR(5)	3911.06	null	sp|Q09191|RPAB1_SCHPO (100)-sp|Q09191|RPAB1_SCHPO (186)/	Intra-Protein																																1	QEX03_MF_220531_KK1-BS3-2_139.16031.16031.3.0.dta	3	1973.15	1	9.8868e-06	0.007569	3.83601	1	1
	1	QEX01_MF_210720_KK-XL_145.38847.38847.5.0.dta	5	3911.07	1	0.0428088	0.006584	1.68343	1	1																											2	QEX03_MF_220531_KK1-BS3-2_139.16086.16086.3.1.dta	3	1973.15	1	0.0013664	0.006744	3.4179	1	1
	2	QEX01_MF_210720_KK-XL_145.38859.38859.4.0.dta	4	3911.07	1	0.0623268	0.009632	2.46276	1	1																											3	QEX03_MF_220531_KK1-BS3-1_138.16393.16393.3.0.dta	3	1973.15	1	0.00158916	0.006944	3.51926	1	1
	3	QEX01_MF_210720_KK-XL_145.38831.38831.6.1.dta	6	3911.07	1	0.172148	0.00588	1.50343	1	1																										93	SAANIVQVFKK(10)-DGKLAKPR(3)	2226.3	null	sp|Q02061|RPB2_SCHPO (212)-sp|Q02061|RPB2_SCHPO (493)/	Intra-Protein
180	TLIPSLANKIDDQNLQGILDELSTLRK(9)-FHKFER(3)	4009.18	null	sp|O74825|RPB4_SCHPO (114)-sp|O74825|RPB4_SCHPO (87)/	Intra-Protein																																1	QEX03_MF_220531_KK1-BS3-2_139.11168.11168.3.0.dta	3	2226.3	1	1.53541e-07	0.001354	0.608185	1	1
	1	QEX01_MF_210720_KK-XL_145.53684.53684.6.0.dta	6	4009.19	1	0.0198833	0.013616	3.39621	1	1																											2	QEX03_MF_220531_KK1-BS3-2_139.11058.11058.3.0.dta	3	2226.3	1	7.1435e-06	0.007495	3.36658	1	1
181	TNTPIGRDGKLAKPR(10)-KAAPSPIAYVAEIR(1)	3246.83	null	sp|Q02061|RPB2_SCHPO (493)-sp|Q02061|RPB2_SCHPO (213)/	Intra-Protein																																3	QEX03_MF_220531_KK1-BS3-1_138.11390.11390.3.0.dta	3	2226.3	1	0.000194623	0.003298	1.48138	1	1
	1	QEX01_MF_210720_KK-XL_145.31728.31728.5.1.dta	5	3246.83	1	0.000540768	0.000531	0.163544	1	1																											4	QEX03_MF_220531_KK1-BS3-1_138.11298.11298.3.0.dta	3	2226.3	1	0.0125486	0.003899	1.75134	1	1
	2	QEX01_MF_210720_KK-XL_145.31827.31827.5.1.dta	5	3246.83	1	0.00260436	-0.001738	-0.535291	1	1																										94	SAANIVQVFKKAAPSPIAYVAEIR(10)-VRKEQKPR(3)	3721.13	null	sp|Q02061|RPB2_SCHPO (212)-sp|O42964|IWS1_SCHPO (110)/	Inter-Protein
	3	QEX01_MF_210720_KK-XL_145.31752.31752.6.4.dta	6	3246.83	1	0.00416038	-0.00419	-1.29049	1	1																											1	QEX03_MF_220531_KK1-BS3-2_139.56481.56481.5.0.dta	5	3721.12	1	0.384506	-0.009448	-2.53902	1	1
182	TPAWNSGNKTPAWNAGSR(9)-DIALDYIGKR(9)	3215.62	null	DEF_USER_Spt5_3xFlag_WT(862)-sp|Q02061|RPB2_SCHPO (322)/	Inter-Protein																																2	QEX03_MF_220531_KK1-BS3-1_138.55518.55518.5.0.dta	5	3721.12	1	0.497233	-0.005417	-1.45574	1	1
	1	QEX01_MF_210720_KK-XL_145.43568.43568.3.0.dta	3	3215.62	1	0.327105	-0.002644	-0.822236	1	1																										95	SHFVHKSMLLR(6)-GVKMPNR(3)	2309.24	Oxidation[M](18)	DEF_USER_XRN2-RAT1-385-HIS(848)-DEF_USER_XRN2-RAT1-385-HIS(856)/	Intra-Protein
183	TPAWNSGNKTPAWNAGSR(9)-DKAIGATVR(2)	2982.52	null	DEF_USER_Spt5_3xFlag_WT(862)-DEF_USER_Spt5_3xFlag_WT(728)/	Intra-Protein																																1	QEX03_MF_220531_KK1-BS3-2_139.4821.4821.5.0.dta	5	2309.24	1	9.66194e-07	0.001792	0.776014	1	1
	1	QEX01_MF_210720_KK-XL_145.33200.33200.4.0.dta	4	2982.52	1	0.00217843	0.006413	2.1502	1	1																											2	QEX03_MF_220531_KK1-BS3-2_139.6881.6881.5.0.dta	5	2293.25	1	1.30318e-06	0.006155	2.68397	1	1
184	TPAWNSGNKTPAWNAGSR(9)-GKDESDLPEKR(10)	3325.62	null	DEF_USER_Spt5_3xFlag_WT(862)-tr|G9JY47|G9JY47_SCHPM (121)/DEF_USER_Spt5_3xFlag_WT(862)-sp|P36594|RPB1_SCHPO (205)/	Inter-Protein																																3	QEX03_MF_220531_KK1-BS3-2_139.4801.4801.5.0.dta	5	2309.24	1	8.54804e-06	0.002774	1.20126	1	1
	1	QEX01_MF_210720_KK-XL_145.26545.26545.5.0.dta	5	3325.63	1	0.581728	0.005691	1.71126	1	1																											4	QEX03_MF_220531_KK1-BS3-1_138.4929.4929.5.0.dta	5	2309.24	1	0.00229277	0.007843	3.39636	1	1
	2	QEX01_MF_210720_KK-XL_145.26560.26560.4.0.dta	4	3325.63	1	0.6269	0.006852	2.06037	1	1																										96	SIAKTLTYPETVTPYNIYQLQELVR(4)-EVPTTQPDASAAKPR(13)	4645.44	null	tr|I7A0C5|I7A0C5_SCHPM (185)-sp|Q9HGL3|SUM2_SCHPO (303)/sp|P36594|RPB1_SCHPO (378)-sp|Q9HGL3|SUM2_SCHPO (303)/	Inter-Protein
185	TPAWNSGNKTPAWNAGSR(9)-KIGMTVMEEFERPVR(1)	3873.92	null	DEF_USER_Spt5_3xFlag_WT(862)-sp|Q02061|RPB2_SCHPO (854)/	Inter-Protein																																1	QEX03_MF_220531_KK1-BS3-2_139.53991.53991.5.1.dta	5	4645.44	1	0.318122	-0.002894	-0.622977	1	1
	1	QEX01_MF_210720_KK-XL_145.42825.42825.5.0.dta	5	3873.93	1	0.185059	0.014027	3.62088	1	1																										97	SIAKTLTYPETVTPYNIYQLQELVR(4)-GLLGVIKDTTDANAR(7)	4621.48	null	tr|I7A0C5|I7A0C5_SCHPM (185)-DEF_USER_Spt5_3xFlag_WT(749)/sp|P36594|RPB1_SCHPO (378)-DEF_USER_Spt5_3xFlag_WT(749)/	Inter-Protein
186	TPAWNSGNKTPAWNAGSR(9)-KNSATRPQAR(1)	3180.6	null	DEF_USER_Spt5_3xFlag_WT(862)-DEF_USER_Spt5_3xFlag_WT(381)/	Intra-Protein																																1	QEX03_MF_220531_KK1-BS3-2_139.66853.66853.5.0.dta	5	4621.49	1	7.36973e-05	0.010352	2.23998	1	1
	1	QEX01_MF_210720_KK-XL_145.14839.14839.5.0.dta	5	3180.61	1	0.0437838	0.008133	2.55706	1	1																											2	QEX03_MF_220531_KK1-BS3-1_138.68010.68010.4.0.dta	4	4621.49	1	0.00174527	0.015284	3.30717	1	1
187	TPAWNSGNKTPAWNAGSR(9)-LFNESEAFKSNPSK(9)	3649.77	null	DEF_USER_Spt5_3xFlag_WT(862)-DEF_USER_Spt5_3xFlag_WT(399)/	Intra-Protein																															98	SIAKTLTYPETVTPYNIYQLQELVR(4)-NGPDEHPGAKYIIR(10)	4644.43	null	tr|I7A0C5|I7A0C5_SCHPM (185)-tr|I7A0C5|I7A0C5_SCHPM (216)/tr|I7A0C5|I7A0C5_SCHPM (185)-sp|P36594|RPB1_SCHPO (409)/sp|P36594|RPB1_SCHPO (378)-tr|I7A0C5|I7A0C5_SCHPM (216)/sp|P36594|RPB1_SCHPO (378)-sp|P36594|RPB1_SCHPO (409)/	Intra-Protein
	1	QEX01_MF_210720_KK-XL_145.38336.38336.4.1.dta	4	3649.76	1	0.00141407	-0.005061	-1.38666	1	1																											1	QEX03_MF_220531_KK1-BS3-2_139.49704.49704.4.0.dta	4	4644.45	1	2.58821e-09	0.012833	2.76309	1	1
188	TPAWNSGNKTPAWNAGSR(9)-LSDIIKANANVR(6)	3365.73	null	DEF_USER_Spt5_3xFlag_WT(862)-tr|G9JY47|G9JY47_SCHPM (193)/DEF_USER_Spt5_3xFlag_WT(862)-sp|P36594|RPB1_SCHPO (277)/	Inter-Protein																																2	QEX03_MF_220531_KK1-BS3-2_139.50063.50063.4.0.dta	4	4644.44	1	2.07691e-08	0.010336	2.22546	1	1
	1	QEX01_MF_210720_KK-XL_145.36871.36871.4.1.dta	4	3365.73	1	0.0800454	-0.00123	-0.365448	1	1																											3	QEX03_MF_220531_KK1-BS3-2_139.49823.49823.6.3.dta	6	4644.44	1	6.6645e-07	0.003828	0.824212	1	1
189	TPAWNSGNKTPAWNAGSR(9)-NVATIAAKGAR(8)	3123.61	null	DEF_USER_Spt5_3xFlag_WT(862)-DEF_USER_Spt5_3xFlag_WT(693)/	Intra-Protein																																4	QEX03_MF_220531_KK1-BS3-2_139.51129.51129.5.0.dta	5	4644.46	1	1.24174e-06	0.021554	4.64082	1	1
	1	QEX01_MF_210720_KK-XL_145.31789.31789.4.1.dta	4	3123.61	1	0.00506179	0.002071	0.663015	1	1																											5	QEX03_MF_220531_KK1-BS3-1_138.51271.51271.4.0.dta	4	4644.45	1	2.33943e-06	0.014482	3.11814	1	1
190	TPAWNSGNKTPAWNAGSR(9)-RGKDESDLPEKR(11)	3481.72	null	DEF_USER_Spt5_3xFlag_WT(862)-tr|G9JY47|G9JY47_SCHPM (121)/DEF_USER_Spt5_3xFlag_WT(862)-sp|P36594|RPB1_SCHPO (205)/	Inter-Protein																																6	QEX03_MF_220531_KK1-BS3-1_138.51082.51082.4.0.dta	4	4644.45	1	3.26185e-05	0.013517	2.91037	1	1
	1	QEX01_MF_210720_KK-XL_145.22578.22578.5.0.dta	5	3481.72	1	0.0564241	0.00232	0.666337	1	1																											7	QEX03_MF_220531_KK1-BS3-1_138.50716.50716.4.0.dta	4	4644.45	1	6.05543e-05	0.018843	4.05711	1	1
	2	QEX01_MF_210720_KK-XL_145.22603.22603.4.0.dta	4	3481.72	1	0.237774	0.003523	1.01186	1	1																											8	QEX03_MF_220531_KK1-BS3-1_138.51420.51420.5.0.dta	5	4644.45	1	9.50654e-05	0.018414	3.96475	1	1
	3	QEX01_MF_210720_KK-XL_145.22581.22581.4.2.dta	4	3481.73	1	0.265778	0.004458	1.2804	1	1																											9	QEX03_MF_220531_KK1-BS3-1_138.52170.52170.4.0.dta	4	4644.45	1	0.000143854	0.011062	2.38178	1	1
	4	QEX01_MF_210720_KK-XL_145.22636.22636.5.0.dta	5	3481.72	1	0.291357	0.003133	0.899842	1	1																											10	QEX03_MF_220531_KK1-BS3-1_138.51784.51784.5.0.dta	5	4644.47	1	0.000510811	0.031723	6.83033	1	1
191	TPAWNSGNKTPAWNAGSR(9)-SNPSKFSK(5)	2946.45	null	DEF_USER_Spt5_3xFlag_WT(862)-DEF_USER_Spt5_3xFlag_WT(404)/	Intra-Protein																															99	SIAKTLTYPETVTPYNIYQLQELVR(4)-VELHTGNKMVTIPK(8)	4660.49	Oxidation[M](37)	tr|I7A0C5|I7A0C5_SCHPM (185)-DEF_USER_Spt5_3xFlag_WT(765)/sp|P36594|RPB1_SCHPO (378)-DEF_USER_Spt5_3xFlag_WT(765)/	Inter-Protein
	1	QEX01_MF_210720_KK-XL_145.27816.27816.4.1.dta	4	2946.46	1	0.103825	0.010614	3.6023	1	1																											1	QEX03_MF_220531_KK1-BS3-2_139.47659.47659.5.0.dta	5	4660.5	1	0.0691095	0.009621	2.06437	1	1
192	TPAWNSGNKTPAWNAGSR(9)-SRNVATIAAKGAR(10)	3366.74	null	DEF_USER_Spt5_3xFlag_WT(862)-DEF_USER_Spt5_3xFlag_WT(693)/	Intra-Protein																																2	QEX03_MF_220531_KK1-BS3-2_139.48504.48504.5.0.dta	5	4660.51	1	0.0720786	0.011082	2.37786	1	1
	1	QEX01_MF_210720_KK-XL_145.26059.26059.4.0.dta	4	3366.74	1	0.00569395	0.003124	0.9279	1	1																											3	QEX03_MF_220531_KK1-BS3-2_139.47293.47293.5.0.dta	5	4660.5	1	0.107123	0.006929	1.48675	1	1
193	TPAWNSGNKTPAWNAGSR(9)-TPAWNSGSKTPAWNSGSR(9)	3955.89	null	DEF_USER_Spt5_3xFlag_WT(862)-DEF_USER_Spt5_3xFlag_WT(844)/	Intra-Protein																																4	QEX03_MF_220531_KK1-BS3-1_138.48756.48756.4.0.dta	4	4660.51	1	0.265643	0.017465	3.74746	1	1
	1	QEX01_MF_210720_KK-XL_145.38081.38081.4.0.dta	4	3955.89	1	0.000102295	0.001321	0.333933	1	1																											5	QEX03_MF_220531_KK1-BS3-2_139.48482.48482.4.1.dta	4	4660.51	1	0.366814	0.011241	2.41198	1	1
	2	QEX01_MF_210720_KK-XL_145.37777.37777.4.0.dta	4	3955.89	1	0.000661281	0.008701	2.19951	1	1																											6	QEX03_MF_220531_KK1-BS3-2_139.50414.50414.4.0.dta	4	4644.48	1	0.372918	-0.014542	-3.13102	1	1
	3	QEX01_MF_210720_KK-XL_145.39549.39549.4.4.dta	4	3955.86	1	0.000696852	-0.023296	-5.88895	1	1																											7	QEX03_MF_220531_KK1-BS3-1_138.49260.49260.5.0.dta	5	4660.5	1	0.421562	0.003674	0.788328	1	1
194	TPAWNSGNKTPAWNAGSR(9)-TSKKYPLENYGMR(3)	3638.78	null	DEF_USER_Spt5_3xFlag_WT(862)-DEF_USER_DXO-RAI1-STREP(244)/	Inter-Protein																																8	QEX03_MF_220531_KK1-BS3-2_139.47695.47695.4.0.dta	4	4660.51	1	0.461062	0.013509	2.89862	1	1
	1	QEX01_MF_210720_KK-XL_145.33685.33685.5.0.dta	5	3638.79	1	0.202248	0.007548	2.07432	1	1																										100	SIAKTLTYPETVTPYNIYQLQELVR(4)-YPIMKLNEKYIR(9)	4661.49	Oxidation[M](32)	tr|I7A0C5|I7A0C5_SCHPM (185)-sp|Q8SW31|KIN1_ENCCU (340)/sp|P36594|RPB1_SCHPO (378)-sp|Q8SW31|KIN1_ENCCU (340)/	Inter-Protein
195	TPAWNSGNKTPAWNAGSR(9)-VELHTGNKMVTIPK(8)	3618.85	null	DEF_USER_Spt5_3xFlag_WT(862)-DEF_USER_Spt5_3xFlag_WT(765)/	Intra-Protein																																1	QEX03_MF_220531_KK1-BS3-1_138.50371.50371.5.0.dta	5	4661.5	1	0.427688	0.0024	0.514856	1	1
	1	QEX01_MF_210720_KK-XL_145.35520.35520.5.2.dta	5	3618.85	1	0.00194051	0.003035	0.838665	1	1																										101	SMSVAKIEFPETMDESGQRPR(6)-KNSATRPQAR(1)	3660.82	null	sp|P36594|RPB1_SCHPO (36)-DEF_USER_Spt5_3xFlag_WT(381)/	Inter-Protein
196	TPAWNSGNKTPAWNAGSR(9)-VIAGKYK(5)	2830.46	null	DEF_USER_Spt5_3xFlag_WT(862)-DEF_USER_Spt5_3xFlag_WT(533)/	Intra-Protein																																1	QEX03_MF_220531_KK1-BS3-2_139.5717.5717.6.0.dta	6	3660.83	1	0.504542	0.012274	3.3528	1	1
	1	QEX01_MF_210720_KK-XL_145.28675.28675.4.1.dta	4	2830.47	1	0.307939	0.008901	3.14472	1	1																										102	SMSVAKIEFPETMDESGQRPR(6)-LFLFNNEEFEDGFLVKDIR(16)	4877.38	null	sp|P36594|RPB1_SCHPO (36)-DEF_USER_Spt5_3xFlag_WT(427)/	Inter-Protein
197	TPAWNSGNKTPAWNAGSR(9)-VKEVGGEGK(2)	2954.48	null	DEF_USER_Spt5_3xFlag_WT(862)-DEF_USER_Spt5_3xFlag_WT(647)/	Intra-Protein																																1	QEX03_MF_220531_KK1-BS3-2_139.70530.70530.5.0.dta	5	4877.38	1	0.0156747	0.001107	0.226966	1	1
	1	QEX01_MF_210720_KK-XL_145.25685.25685.4.1.dta	4	2954.49	1	0.00101604	0.013212	4.47186	1	1																											2	QEX03_MF_220531_KK1-BS3-1_138.71279.71279.5.0.dta	5	4877.39	1	0.509046	0.014415	2.95548	1	1
198	TPAWNSGNKTPAWNAGSR(9)-VQKQVVELLPGAYVR(3)	3750.97	null	DEF_USER_Spt5_3xFlag_WT(862)-DEF_USER_Spt5_3xFlag_WT(329)/	Intra-Protein																															103	SMSVAKIEFPETMDESGQRPR(6)-TPAWNSGSKTPAWNSGSR(9)	4436.1	null	sp|P36594|RPB1_SCHPO (36)-DEF_USER_Spt5_3xFlag_WT(844)/	Inter-Protein
	1	QEX01_MF_210720_KK-XL_145.44362.44362.4.0.dta	4	3750.99	1	0.000178511	0.014182	3.78089	1	1																											1	QEX03_MF_220531_KK1-BS3-2_139.26533.26533.5.0.dta	5	4436.12	1	0.0563193	0.017132	3.86195	1	1
199	TPAWNSGNKTPAWNVGNK(9)-GKDESDLPEKR(10)	3352.66	null	DEF_USER_Spt5_3xFlag_WT(880)-tr|G9JY47|G9JY47_SCHPM (121)/DEF_USER_Spt5_3xFlag_WT(880)-sp|P36594|RPB1_SCHPO (205)/	Inter-Protein																															104	STESGIVDQVMVTTNQEGLKFVK(20)-TQLHAKR(6)	3500.84	null	sp|Q02061|RPB2_SCHPO (951)-sp|Q02061|RPB2_SCHPO (923)/	Intra-Protein
	1	QEX01_MF_210720_KK-XL_145.28862.28862.4.1.dta	4	3352.66	1	0.5298	0.003107	0.926728	1	1																											1	QEX03_MF_220531_KK1-BS3-2_139.27048.27048.5.1.dta	5	3500.85	1	0.00247341	0.008553	2.44313	1	1
200	TPAWNSGNKTPAWNVGNK(9)-TPAWNSGNKTPAWNAGSR(9)	3993.94	null	DEF_USER_Spt5_3xFlag_WT(880)-DEF_USER_Spt5_3xFlag_WT(862)/	Intra-Protein																															105	TDATEIFAIATMKEDYLGVL(13)-LKIVGTR(2)	3140.68	Oxidation[M](12)	sp|O14459|RPB7_SCHPO (165)-sp|O14459|RPB7_SCHPO (147)/	Intra-Protein
	1	QEX01_MF_210720_KK-XL_145.39328.39328.4.0.dta	4	3993.93	1	0.000895941	-0.00653	-1.63498	1	1																											1	QEX03_MF_220531_KK1-BS3-2_139.71516.71516.3.0.dta	3	3140.7	1	7.7846e-05	0.017566	5.59306	1	1
	2	QEX01_MF_210720_KK-XL_145.39337.39337.4.0.dta	4	3993.93	1	0.000936223	-0.00653	-1.63498	1	1																										106	TFVHTLGDHNHKTGILIYANSMTPSAAK(12)-TTLSFYAKPSNDSNK(8)	4834.41	null	sp|Q09191|RPAB1_SCHPO (100)-sp|Q09191|RPAB1_SCHPO (62)/	Intra-Protein
201	TPAWNSGNKTPAWNVGNK(9)-TPAWNSGSKTPAWNSGSR(9)	3982.92	null	DEF_USER_Spt5_3xFlag_WT(880)-DEF_USER_Spt5_3xFlag_WT(844)/	Intra-Protein																																1	QEX03_MF_220531_KK1-BS3-1_138.29859.29859.6.0.dta	6	4834.42	1	0.000749736	0.009137	1.88999	1	1
	1	QEX01_MF_210720_KK-XL_145.39118.39118.4.1.dta	4	3982.92	1	4.32876e-05	0.002727	0.684673	1	1																										107	TFVHTLGDHNHKTGILIYANSMTPSAAK(12)-YLGLKR(5)	3911.06	null	sp|Q09191|RPAB1_SCHPO (100)-sp|Q09191|RPAB1_SCHPO (186)/	Intra-Protein
202	TPAWNSGSKTPAWNSGSR(9)-DKAIGATVR(2)	2971.5	null	DEF_USER_Spt5_3xFlag_WT(844)-DEF_USER_Spt5_3xFlag_WT(728)/	Intra-Protein																																1	QEX03_MF_220531_KK1-BS3-2_139.28661.28661.6.1.dta	6	3911.08	1	0.00013319	0.016332	4.17585	1	1
	1	QEX01_MF_210720_KK-XL_145.32554.32554.3.1.dta	3	2971.51	1	9.73627e-05	0.006191	2.08346	1	1																										108	TLIPSLANKIDDQNLQGILDELSTLR(9)-FHKFER(3)	3881.08	null	sp|O74825|RPB4_SCHPO (114)-sp|O74825|RPB4_SCHPO (87)/	Intra-Protein
203	TPAWNSGSKTPAWNSGSR(9)-GKDESDLPEKR(10)	3314.6	null	DEF_USER_Spt5_3xFlag_WT(844)-tr|G9JY47|G9JY47_SCHPM (121)/DEF_USER_Spt5_3xFlag_WT(844)-sp|P36594|RPB1_SCHPO (205)/	Inter-Protein																																1	QEX03_MF_220531_KK1-BS3-2_139.70933.70933.4.0.dta	4	3881.08	1	8.01644e-07	0.003644	0.938914	1	1
	1	QEX01_MF_210720_KK-XL_145.25867.25867.4.1.dta	4	3314.6	1	0.254391	-0.000277	-0.08357	1	1																											2	QEX03_MF_220531_KK1-BS3-2_139.69491.69491.4.0.dta	4	3881.09	1	2.98114e-06	0.008498	2.1896	1	1
204	TPAWNSGSKTPAWNSGSR(9)-KIGMTVMEEFERPVR(1)	3862.9	null	DEF_USER_Spt5_3xFlag_WT(844)-sp|Q02061|RPB2_SCHPO (854)/	Inter-Protein																																3	QEX03_MF_220531_KK1-BS3-2_139.69859.69859.4.1.dta	4	3881.09	1	3.80687e-06	0.011935	3.07518	1	1
	1	QEX01_MF_210720_KK-XL_145.42670.42670.5.0.dta	5	3862.91	1	0.0176445	0.006959	1.8015	1	1																											4	QEX03_MF_220531_KK1-BS3-2_139.70904.70904.5.0.dta	5	3881.09	1	6.33636e-06	0.007464	1.92318	1	1
205	TPAWNSGSKTPAWNSGSR(9)-LFNESEAFKSNPSK(9)	3638.75	null	DEF_USER_Spt5_3xFlag_WT(844)-DEF_USER_Spt5_3xFlag_WT(399)/	Intra-Protein																																5	QEX03_MF_220531_KK1-BS3-2_139.69856.69856.5.0.dta	5	3881.09	1	1.23802e-05	0.012941	3.33438	1	1
	1	QEX01_MF_210720_KK-XL_145.37898.37898.4.1.dta	4	3638.76	1	0.000530611	0.007324	2.01278	1	1																											6	QEX03_MF_220531_KK1-BS3-2_139.70294.70294.5.0.dta	5	3881.09	1	1.64709e-05	0.010253	2.64179	1	1
206	TPAWNSGSKTPAWNSGSR(9)-LSDIIKANANVR(6)	3354.72	null	DEF_USER_Spt5_3xFlag_WT(844)-tr|G9JY47|G9JY47_SCHPM (193)/DEF_USER_Spt5_3xFlag_WT(844)-sp|P36594|RPB1_SCHPO (277)/	Inter-Protein																																7	QEX03_MF_220531_KK1-BS3-2_139.69669.69669.4.1.dta	4	3881.09	1	3.3481e-05	0.010538	2.71522	1	1
	1	QEX01_MF_210720_KK-XL_145.36222.36222.4.1.dta	4	3354.73	1	0.152368	0.009557	2.84882	1	1																											8	QEX03_MF_220531_KK1-BS3-1_138.71521.71521.4.0.dta	4	3881.08	1	0.000283382	0.002054	0.529234	1	1
	2	QEX01_MF_210720_KK-XL_145.36268.36268.4.3.dta	4	3354.73	1	0.435873	0.010576	3.15257	1	1																											9	QEX03_MF_220531_KK1-BS3-1_138.71646.71646.3.0.dta	3	3881.09	1	0.00029106	0.008704	2.24267	1	1
207	TPAWNSGSKTPAWNSGSR(9)-NVATIAAKGAR(8)	3112.59	null	DEF_USER_Spt5_3xFlag_WT(844)-DEF_USER_Spt5_3xFlag_WT(693)/	Intra-Protein																																10	QEX03_MF_220531_KK1-BS3-1_138.71120.71120.4.1.dta	4	3881.08	1	0.000987703	0.003381	0.871149	1	1
	1	QEX01_MF_210720_KK-XL_145.31128.31128.3.0.dta	3	3112.59	1	0.000202421	0.001112	0.357259	1	1																											11	QEX03_MF_220531_KK1-BS3-1_138.71499.71499.5.0.dta	5	3881.09	1	0.00612009	0.011783	3.03601	1	1
	2	QEX01_MF_210720_KK-XL_145.31190.31190.3.0.dta	3	3112.6	1	0.000313863	0.006233	2.00251	1	1																										109	TLIPSLANKIDDQNLQGILDELSTLRK(9)-FHKFER(3)	4009.18	null	sp|O74825|RPB4_SCHPO (114)-sp|O74825|RPB4_SCHPO (87)/	Intra-Protein
	3	QEX01_MF_210720_KK-XL_145.31094.31094.4.0.dta	4	3112.59	1	0.0133977	0.002427	0.779736	1	1																											1	QEX03_MF_220531_KK1-BS3-2_139.62214.62214.5.0.dta	5	4009.19	1	0.000187495	0.014908	3.71847	1	1
	4	QEX01_MF_210720_KK-XL_145.31204.31204.4.0.dta	4	3112.6	1	0.0912605	0.007741	2.48699	1	1																											2	QEX03_MF_220531_KK1-BS3-1_138.63731.63731.6.1.dta	6	4009.19	1	0.0275186	0.014177	3.53614	1	1
208	TPAWNSGSKTPAWNSGSR(9)-RGKDESDLPEKR(11)	3470.7	null	DEF_USER_Spt5_3xFlag_WT(844)-tr|G9JY47|G9JY47_SCHPM (121)/DEF_USER_Spt5_3xFlag_WT(844)-sp|P36594|RPB1_SCHPO (205)/	Inter-Protein																																3	QEX03_MF_220531_KK1-BS3-2_139.62030.62030.6.2.dta	6	4009.19	1	0.0962416	0.01852	4.6194	1	1
	1	QEX01_MF_210720_KK-XL_145.21785.21785.5.0.dta	5	3470.71	1	0.0995128	0.007532	2.17016	1	1																											4	QEX03_MF_220531_KK1-BS3-1_138.63732.63732.5.2.dta	5	4009.19	1	0.15923	0.019466	4.85536	1	1
209	TPAWNSGSKTPAWNSGSR(9)-TIGRDKAIGATVR(6)	3398.76	null	DEF_USER_Spt5_3xFlag_WT(844)-DEF_USER_Spt5_3xFlag_WT(728)/	Intra-Protein																															110	TPAWNSGNKTPAWNAGSR(9)-DKAIGATVR(2)	2982.52	null	DEF_USER_Spt5_3xFlag_WT(862)-DEF_USER_Spt5_3xFlag_WT(728)/	Intra-Protein
	1	QEX01_MF_210720_KK-XL_145.28235.28235.5.0.dta	5	3398.76	1	0.000615463	-0.000539	-0.158587	1	1																											1	QEX03_MF_220531_KK1-BS3-2_139.13834.13834.3.0.dta	3	2982.53	1	1.24259e-07	0.01165	3.9061	1	1
210	TPAWNSGSKTPAWNSGSR(9)-VFIGKIPIMLR(5)	3327.77	null	DEF_USER_Spt5_3xFlag_WT(844)-sp|Q02061|RPB2_SCHPO (154)/	Inter-Protein																																2	QEX03_MF_220531_KK1-BS3-1_138.14057.14057.3.0.dta	3	2982.53	1	0.00033531	0.009327	3.12722	1	1
	1	QEX01_MF_210720_KK-XL_145.47694.47694.4.0.dta	4	3327.77	1	0.0871891	0.001726	0.518666	1	1																										111	TPAWNSGNKTPAWNAGSR(9)-IDYSDGLKR(8)	3118.53	null	DEF_USER_Spt5_3xFlag_WT(862)-DEF_USER_Spt5_3xFlag_WT(379)/	Intra-Protein
	2	QEX01_MF_210720_KK-XL_145.47746.47746.3.0.dta	3	3327.77	1	0.167188	0.007945	2.38749	1	1																											1	QEX03_MF_220531_KK1-BS3-2_139.18095.18095.4.1.dta	4	3118.54	1	1.33805e-05	0.00284	0.910684	1	1
211	TPAWNSGSKTPAWNSGSR(9)-VKEVGGEGK(2)	2943.46	null	DEF_USER_Spt5_3xFlag_WT(844)-DEF_USER_Spt5_3xFlag_WT(647)/	Intra-Protein																																2	QEX03_MF_220531_KK1-BS3-1_138.18516.18516.4.1.dta	4	3118.54	1	0.0165372	0.002702	0.866433	1	1
	1	QEX01_MF_210720_KK-XL_145.24905.24905.4.1.dta	4	2943.45	1	0.00397507	-0.009739	-3.30869	1	1																										112	TPAWNSGNKTPAWNAGSR(9)-LKIVGTR(2)	2838.5	null	DEF_USER_Spt5_3xFlag_WT(862)-sp|O14459|RPB7_SCHPO (147)/	Inter-Protein
212	TPAWNSGSKTPAWNSGSR(9)-VQKQVVELLPGAYVR(3)	3739.96	null	DEF_USER_Spt5_3xFlag_WT(844)-DEF_USER_Spt5_3xFlag_WT(329)/	Intra-Protein																																1	QEX03_MF_220531_KK1-BS3-2_139.14835.14835.4.0.dta	4	2838.5	1	0.385933	0.001419	0.499912	1	1
	1	QEX01_MF_210720_KK-XL_145.44214.44214.4.0.dta	4	3739.96	1	0.000386169	0.005269	1.40884	1	1																										113	TPAWNSGNKTPAWNAGSR(9)-NVATIAAKGAR(8)	3123.61	null	DEF_USER_Spt5_3xFlag_WT(862)-DEF_USER_Spt5_3xFlag_WT(693)/	Intra-Protein
213	TQKIDAPAPVDLVNLSEK(3)-KIGMTVMEEFERPVR(1)	3897.05	null	DEF_USER_XRN2-RAT1-385-HIS(460)-sp|Q02061|RPB2_SCHPO (854)/	Inter-Protein																																1	QEX03_MF_220531_KK1-BS3-2_139.13175.13175.4.2.dta	4	3123.62	1	1.23049e-05	0.009706	3.1073	1	1
	1	QEX01_MF_210720_KK-XL_145.47683.47683.5.0.dta	5	3897.06	1	0.000439299	0.005997	1.53886	1	1																										114	TPAWNSGNKTPAWNAGSR(9)-TPAWNSGSKTPAWNSGSR(9)	3955.89	null	DEF_USER_Spt5_3xFlag_WT(862)-DEF_USER_Spt5_3xFlag_WT(844)/	Intra-Protein
	2	QEX01_MF_210720_KK-XL_145.47814.47814.5.1.dta	5	3897.05	1	0.0510253	0.004376	1.1229	1	1																											1	QEX03_MF_220531_KK1-BS3-2_139.19659.19659.4.0.dta	4	3955.9	1	3.22345e-10	0.010315	2.60751	1	1
	3	QEX01_MF_210720_KK-XL_145.47723.47723.4.1.dta	4	3897.06	1	0.0520365	0.009082	2.33048	1	1																											2	QEX03_MF_220531_KK1-BS3-1_138.20362.20362.3.0.dta	3	3955.9	1	6.50402e-05	0.009868	2.49451	1	1
214	TQKIDAPAPVDLVNLSEK(3)-STSVDTKPPKK(10)	3262.78	null	DEF_USER_XRN2-RAT1-385-HIS(460)-DEF_USER_XRN2-RAT1-385-HIS(456)/	Intra-Protein																																3	QEX03_MF_220531_KK1-BS3-1_138.20219.20219.4.1.dta	4	3955.9	1	0.00100256	0.014765	3.73241	1	1
	1	QEX01_MF_210720_KK-XL_145.32251.32251.4.0.dta	4	3262.78	1	0.000375713	0.003372	1.03347	1	1																										115	TPAWNSGSKTPAWNSGSR(9)-DKAIGATVR(2)	2971.5	null	DEF_USER_Spt5_3xFlag_WT(844)-DEF_USER_Spt5_3xFlag_WT(728)/	Intra-Protein
	2	QEX01_MF_210720_KK-XL_145.32217.32217.5.0.dta	5	3262.79	1	0.00187485	0.01418	4.34599	1	1																											1	QEX03_MF_220531_KK1-BS3-2_139.13123.13123.4.0.dta	4	2971.51	1	1.60346e-09	0.006947	2.33787	1	1
215	TQKIDAPAPVDLVNLSEK(3)-VFIGKIPIMLR(5)	3361.92	null	DEF_USER_XRN2-RAT1-385-HIS(460)-sp|Q02061|RPB2_SCHPO (154)/	Inter-Protein																																2	QEX03_MF_220531_KK1-BS3-2_139.13095.13095.3.0.dta	3	2971.51	1	6.90534e-07	0.005887	1.98115	1	1
	1	QEX01_MF_210720_KK-XL_145.52661.52661.5.0.dta	5	3361.92	1	0.020961	0.001052	0.312917	1	1																											3	QEX03_MF_220531_KK1-BS3-2_139.13054.13054.3.0.dta	3	2971.51	1	1.29773e-05	0.00399	1.34275	1	1
	2	QEX01_MF_210720_KK-XL_145.52597.52597.4.0.dta	4	3361.92	1	0.0534954	0.002853	0.848623	1	1																											4	QEX03_MF_220531_KK1-BS3-1_138.13330.13330.4.0.dta	4	2971.51	1	3.45351e-05	0.009339	3.14285	1	1
	3	QEX01_MF_210720_KK-XL_145.52619.52619.4.0.dta	4	3361.92	1	0.0805668	0.002516	0.748383	1	1																											5	QEX03_MF_220531_KK1-BS3-1_138.13313.13313.3.0.dta	3	2971.51	1	0.000980458	0.009342	3.14386	1	1
	4	QEX01_MF_210720_KK-XL_145.50869.50869.4.0.dta	4	3377.92	1	0.0924727	0.003765	1.11459	1	1																										116	TPAWNSGSKTPAWNSGSR(9)-IDYSDGLKR(8)	3107.52	null	DEF_USER_Spt5_3xFlag_WT(844)-DEF_USER_Spt5_3xFlag_WT(379)/	Intra-Protein
	5	QEX01_MF_210720_KK-XL_145.52601.52601.3.0.dta	3	3361.92	1	0.114565	0.002744	0.816201	1	1																											1	QEX03_MF_220531_KK1-BS3-1_138.17784.17784.4.0.dta	4	3107.53	1	0.0760877	0.008371	2.69379	1	1
	6	QEX01_MF_210720_KK-XL_145.51285.51285.4.2.dta	4	3377.91	1	0.164426	-0.000346	-0.10243	1	1																										117	TPAWNSGSKTPAWNSGSR(9)-NVATIAAKGAR(8)	3112.59	null	DEF_USER_Spt5_3xFlag_WT(844)-DEF_USER_Spt5_3xFlag_WT(693)/	Intra-Protein
	7	QEX01_MF_210720_KK-XL_145.50914.50914.4.2.dta	4	3377.91	1	0.418672	0.002795	0.827434	1	1																											1	QEX03_MF_220531_KK1-BS3-2_139.12488.12488.4.1.dta	4	3112.61	1	7.48726e-06	0.01322	4.24726	1	1
216	TQLHAKR(6)-SQSTPLR(1)	1778.99	null	sp|Q02061|RPB2_SCHPO (923)-tr|A0A0K6G4N0|A0A0K6G4N0_9AGAM (2)/sp|Q02061|RPB2_SCHPO (923)-tr|A0A0K6G6X3|A0A0K6G6X3_9AGAM (2)/	Inter-Protein																																2	QEX03_MF_220531_KK1-BS3-1_138.12680.12680.3.0.dta	3	3112.6	1	0.000303302	0.011411	3.66608	1	1
	1	QEX01_MF_210720_KK-XL_145.15100.15100.3.1.dta	3	1779	1	0.617069	0.008528	4.79374	1	1																										118	TQKIDAPAPVDLVNLSEK(3)-VFIGKIPIMLR(5)	3377.91	Oxidation[M](30)	DEF_USER_XRN2-RAT1-385-HIS(460)-sp|Q02061|RPB2_SCHPO (154)/	Inter-Protein
217	VFIGKIPIMLR(5)-STSVDTKPPKK(10)	2611.53	null	sp|Q02061|RPB2_SCHPO (154)-DEF_USER_XRN2-RAT1-385-HIS(456)/	Inter-Protein																																1	QEX03_MF_220531_KK1-BS3-2_139.50143.50143.4.0.dta	4	3377.92	1	4.13343e-06	0.008364	2.47609	1	1
	1	QEX01_MF_210720_KK-XL_145.37521.37521.5.0.dta	5	2611.52	1	0.618365	-0.001689	-0.646748	1	1																											2	QEX03_MF_220531_KK1-BS3-2_139.50511.50511.4.0.dta	4	3377.92	1	0.000252782	0.006366	1.8846	1	1
218	VIAGKYKDDTGMVVR(5)-IDYSDGLKR(8)	2855.5	null	DEF_USER_Spt5_3xFlag_WT(533)-DEF_USER_Spt5_3xFlag_WT(379)/	Intra-Protein																																3	QEX03_MF_220531_KK1-BS3-2_139.54751.54751.4.0.dta	4	3361.92	1	0.000268527	0.00167	0.49674	1	1
	1	QEX01_MF_210720_KK-XL_145.31394.31394.5.0.dta	5	2855.5	1	0.0251648	0.006613	2.31588	1	1																											4	QEX03_MF_220531_KK1-BS3-2_139.54125.54125.4.0.dta	4	3377.92	1	0.000846266	0.011359	3.36273	1	1
219	VIAGKYKDDTGMVVR(5)-KNSATRPQAR(1)	2917.57	null	DEF_USER_Spt5_3xFlag_WT(533)-DEF_USER_Spt5_3xFlag_WT(381)/	Intra-Protein																																5	QEX03_MF_220531_KK1-BS3-2_139.51612.51612.4.1.dta	4	3377.92	1	0.00102556	0.009054	2.68035	1	1
	1	QEX01_MF_210720_KK-XL_145.10593.10593.5.0.dta	5	2917.57	1	0.00079104	-0.001835	-0.628949	1	1																											6	QEX03_MF_220531_KK1-BS3-2_139.51253.51253.4.0.dta	4	3377.92	1	0.00134857	0.008798	2.60457	1	1
220	VIAGKYKDDTGMVVR(5)-LFNESEAFKSNPSK(9)	3386.73	null	DEF_USER_Spt5_3xFlag_WT(533)-DEF_USER_Spt5_3xFlag_WT(399)/	Intra-Protein																																7	QEX03_MF_220531_KK1-BS3-2_139.55057.55057.4.1.dta	4	3361.92	1	0.00201777	0.00429	1.27606	1	1
	1	QEX01_MF_210720_KK-XL_145.33174.33174.4.2.dta	4	3386.73	1	0.000163739	0.004935	1.45716	1	1																											8	QEX03_MF_220531_KK1-BS3-1_138.51144.51144.4.0.dta	4	3377.92	1	0.00219637	0.009469	2.80321	1	1
221	VIAGKYKDDTGMVVR(5)-NVATIAAKGAR(8)	2860.57	null	DEF_USER_Spt5_3xFlag_WT(533)-DEF_USER_Spt5_3xFlag_WT(693)/	Intra-Protein																																9	QEX03_MF_220531_KK1-BS3-1_138.51515.51515.4.0.dta	4	3377.92	1	0.00316974	0.009235	2.73394	1	1
	1	QEX01_MF_210720_KK-XL_145.26354.26354.4.0.dta	4	2860.58	1	0.013711	0.006402	2.23801	1	1																											10	QEX03_MF_220531_KK1-BS3-2_139.53385.53385.4.0.dta	4	3377.93	1	0.004912	0.013532	4.00603	1	1
222	VIGDKWDTYLTLLQEDNTEGEALDKLGLQR(25)-DLVVSSNSSLGHPILADPKSR(19)	5762.98	null	sp|O13877|RPAB5_SCHPO (37)-sp|P37382|RPB3_SCHPO (139)/	Inter-Protein																																11	QEX03_MF_220531_KK1-BS3-2_139.51959.51959.4.1.dta	4	3377.92	1	0.00705821	0.005164	1.52876	1	1
	1	QEX01_MF_210720_KK-XL_145.53891.53891.4.0.dta	4	5762.98	1	0.0225893	0.003137	0.544337	1	1																											12	QEX03_MF_220531_KK1-BS3-2_139.54870.54870.3.0.dta	3	3361.92	1	0.00784681	0.003709	1.10324	1	1
	2	QEX01_MF_210720_KK-XL_145.53908.53908.5.0.dta	5	5762.97	1	0.395214	-0.002911	-0.505121	1	1																											13	QEX03_MF_220531_KK1-BS3-2_139.50661.50661.3.0.dta	3	3377.91	1	0.009148	0.002648	0.783916	1	1
	3	QEX01_MF_210720_KK-XL_145.54266.54266.5.0.dta	5	5762.99	1	0.410288	0.017936	3.11228	1	1																											14	QEX03_MF_220531_KK1-BS3-1_138.50782.50782.4.0.dta	4	3377.92	1	0.0148464	0.007978	2.36181	1	1
223	VLFAGYKVPHPLNHNFILR(7)-EYSILTKSFEKDEDGNVK(11)	4474.34	null	sp|P87123|RPB11_SCHPO (61)-sp|Q9C102|GLT1_SCHPO (1979)/	Inter-Protein																																15	QEX03_MF_220531_KK1-BS3-1_138.52963.52963.4.0.dta	4	3377.92	1	0.0196952	0.008011	2.37158	1	1
	1	QEX01_MF_210720_KK-XL_145.45036.45036.5.0.dta	5	4474.33	1	0.583919	-0.009748	-2.17864	1	1																											16	QEX03_MF_220531_KK1-BS3-1_138.55965.55965.4.0.dta	4	3361.92	1	0.0215613	0.007984	2.37484	1	1
224	VLFAGYKVPHPLNHNFILR(7)-TPAWNSGNKTPAWNAGSR(9)	4287.24	null	sp|P87123|RPB11_SCHPO (61)-DEF_USER_Spt5_3xFlag_WT(862)/	Inter-Protein																																17	QEX03_MF_220531_KK1-BS3-1_138.55661.55661.4.0.dta	4	3361.92	1	0.0249896	0.003324	0.988722	1	1
	1	QEX01_MF_210720_KK-XL_145.42530.42530.6.0.dta	6	4287.23	1	0.00819217	-0.007365	-1.71789	1	1																											18	QEX03_MF_220531_KK1-BS3-1_138.52231.52231.4.1.dta	4	3377.92	1	0.0427821	0.010698	3.16705	1	1
	2	QEX01_MF_210720_KK-XL_145.42518.42518.6.0.dta	6	4287.23	1	0.0157494	-0.002376	-0.554203	1	1																											19	QEX03_MF_220531_KK1-BS3-2_139.50885.50885.4.2.dta	4	3377.92	1	0.0471254	0.007415	2.19514	1	1
	3	QEX01_MF_210720_KK-XL_145.42548.42548.5.0.dta	5	4287.25	1	0.020828	0.01212	2.827	1	1																											20	QEX03_MF_220531_KK1-BS3-2_139.49979.49979.5.1.dta	5	3377.92	1	0.051179	0.013416	3.97168	1	1
225	VLFAGYKVPHPLNHNFILR(7)-TPAWNSGSKTPAWNSGSR(9)	4276.22	null	sp|P87123|RPB11_SCHPO (61)-DEF_USER_Spt5_3xFlag_WT(844)/	Inter-Protein																																21	QEX03_MF_220531_KK1-BS3-1_138.52597.52597.4.0.dta	4	3377.92	1	0.0552433	0.012217	3.61673	1	1
	1	QEX01_MF_210720_KK-XL_145.42422.42422.6.0.dta	6	4276.22	1	0.00334866	0.004024	0.941018	1	1																											22	QEX03_MF_220531_KK1-BS3-1_138.56052.56052.4.0.dta	4	3361.92	1	0.0573242	0.008381	2.49292	1	1
	2	QEX01_MF_210720_KK-XL_145.42427.42427.5.0.dta	5	4276.21	1	0.0253661	-0.006343	-1.48332	1	1																											23	QEX03_MF_220531_KK1-BS3-2_139.52657.52657.4.1.dta	4	3377.91	1	0.0647306	0.000855	0.253115	1	1
226	VLFAGYKVPHPLNHNFILR(7)-VTYELDSKSPNAAVVTLEK(8)	4436.4	null	sp|P87123|RPB11_SCHPO (61)-sp|P87123|RPB11_SCHPO (25)/	Intra-Protein																																24	QEX03_MF_220531_KK1-BS3-1_138.53351.53351.4.1.dta	4	3377.92	1	0.0681678	0.010276	3.04212	1	1
	1	QEX01_MF_210720_KK-XL_145.44952.44952.5.0.dta	5	4436.41	1	4.5258e-07	0.005568	1.25507	1	1																											25	QEX03_MF_220531_KK1-BS3-2_139.49915.49915.3.0.dta	3	3377.92	1	0.0715374	0.005845	1.73036	1	1
	2	QEX01_MF_210720_KK-XL_145.45126.45126.5.0.dta	5	4436.41	1	2.548e-06	0.008832	1.9908	1	1																											26	QEX03_MF_220531_KK1-BS3-1_138.55070.55070.4.0.dta	4	3377.92	1	0.0756635	0.009961	2.94886	1	1
	3	QEX01_MF_210720_KK-XL_145.44955.44955.4.0.dta	4	4436.4	1	3.18072e-06	0.00174	0.39221	1	1																											27	QEX03_MF_220531_KK1-BS3-1_138.56401.56401.4.1.dta	4	3361.92	1	0.0810363	0.003449	1.0259	1	1
	4	QEX01_MF_210720_KK-XL_145.44934.44934.6.0.dta	6	4436.43	1	8.04944e-06	0.026351	5.93972	1	1																											28	QEX03_MF_220531_KK1-BS3-1_138.53313.53313.4.1.dta	4	3377.92	1	0.101453	0.007846	2.32274	1	1
	5	QEX01_MF_210720_KK-XL_145.44972.44972.3.0.dta	3	4436.4	1	1.69504e-05	-0.000535	-0.120593	1	1																											29	QEX03_MF_220531_KK1-BS3-2_139.49853.49853.4.0.dta	4	3377.92	1	0.120602	0.006262	1.85381	1	1
	6	QEX01_MF_210720_KK-XL_145.49986.49986.5.1.dta	5	4478.41	1	1.74754e-05	-0.000181	-0.040416	1	1																											30	QEX03_MF_220531_KK1-BS3-1_138.54703.54703.4.0.dta	4	3377.93	1	0.146649	0.013619	4.03178	1	1
	7	QEX01_MF_210720_KK-XL_145.45817.45817.5.2.dta	5	4436.44	1	2.1546e-05	0.041608	9.37877	1	1																											31	QEX03_MF_220531_KK1-BS3-2_139.50282.50282.3.0.dta	3	3377.92	1	0.146649	0.008973	2.65638	1	1
	8	QEX01_MF_210720_KK-XL_145.45286.45286.6.0.dta	6	4436.4	1	4.5176e-05	0.002129	0.479893	1	1																											32	QEX03_MF_220531_KK1-BS3-1_138.51534.51534.3.0.dta	3	3377.92	1	0.168391	0.011481	3.39885	1	1
227	VLREDVFFQQGSTKK(14)-GVPALFR(1)	2678.47	null	DEF_USER_XRN2-RAT1-385-HIS(265)-DEF_USER_XRN2-RAT1-385-HIS(2)/	Intra-Protein																																33	QEX03_MF_220531_KK1-BS3-1_138.51912.51912.3.0.dta	3	3377.92	1	0.231449	0.009396	2.7816	1	1
	1	QEX01_MF_210720_KK-XL_145.44760.44760.4.0.dta	4	2678.47	1	1.37563e-05	0.002227	0.831446	1	1																											34	QEX03_MF_220531_KK1-BS3-1_138.51159.51159.3.0.dta	3	3377.92	1	0.258527	0.012329	3.64989	1	1
228	VLREDVFFQQGSTKK(14)-MGVPALFR(1)	2809.51	null	DEF_USER_XRN2-RAT1-385-HIS(265)-DEF_USER_XRN2-RAT1-385-HIS(1)/	Intra-Protein																																35	QEX03_MF_220531_KK1-BS3-2_139.50652.50652.3.1.dta	3	3377.91	1	0.269277	0.002648	0.783916	1	1
	1	QEX01_MF_210720_KK-XL_145.47282.47282.3.0.dta	3	2809.51	1	2.13231e-05	-0.000254	-0.090407	1	1																											36	QEX03_MF_220531_KK1-BS3-1_138.54344.54344.4.2.dta	4	3377.92	1	0.298734	0.012907	3.821	1	1
	2	QEX01_MF_210720_KK-XL_145.47219.47219.4.0.dta	4	2809.51	1	8.02712e-05	0.002121	0.754937	1	1																											37	QEX03_MF_220531_KK1-BS3-2_139.54584.54584.4.0.dta	4	3377.92	1	0.309356	0.01122	3.32158	1	1
	3	QEX01_MF_210720_KK-XL_145.47375.47375.3.0.dta	3	2809.5	1	0.000973129	-0.00649	-2.31001	1	1																											38	QEX03_MF_220531_KK1-BS3-1_138.55977.55977.4.0.dta	4	3361.93	1	0.334896	0.008759	2.60536	1	1
	4	QEX01_MF_210720_KK-XL_145.47372.47372.4.4.dta	4	2809.5	1	0.00112763	-0.002046	-0.728242	1	1																											39	QEX03_MF_220531_KK1-BS3-2_139.55245.55245.3.0.dta	3	3361.92	1	0.362625	0.007322	2.17792	1	1
	5	QEX01_MF_210720_KK-XL_145.47336.47336.4.3.dta	4	2809.51	1	0.00297851	-0.001232	-0.438511	1	1																											40	QEX03_MF_220531_KK1-BS3-1_138.52491.52491.3.0.dta	3	3377.91	1	0.370469	-0.005657	-1.6747	1	1
229	VLREDVFFQQGSTKK(14)-VSNVGQKR(7)	2806.52	null	DEF_USER_XRN2-RAT1-385-HIS(265)-DEF_USER_XRN2-RAT1-385-HIS(568)/	Intra-Protein																																41	QEX03_MF_220531_KK1-BS3-1_138.51876.51876.4.0.dta	4	3377.92	1	0.385131	0.011059	3.27392	1	1
	1	QEX01_MF_210720_KK-XL_145.21161.21161.4.0.dta	4	2806.53	1	0.081104	0.011345	4.04237	1	1																											42	QEX03_MF_220531_KK1-BS3-2_139.50842.50842.3.0.dta	3	3377.92	1	0.502411	0.007766	2.29905	1	1
	2	QEX01_MF_210720_KK-XL_145.21153.21153.4.0.dta	4	2806.53	1	0.0863909	0.010984	3.91374	1	1																											43	QEX03_MF_220531_KK1-BS3-1_138.50798.50798.3.0.dta	3	3377.92	1	0.52788	0.011978	3.54598	1	1
230	VLREDVFFQQGSTKKTK(14)-RKAPDSTEENENTDTVR(2)	4110.07	null	DEF_USER_XRN2-RAT1-385-HIS(265)-DEF_USER_XRN2-RAT1-385-HIS(570)/	Intra-Protein																																44	QEX03_MF_220531_KK1-BS3-1_138.52897.52897.3.0.dta	3	3377.92	1	0.539001	0.010875	3.21944	1	1
	1	QEX01_MF_210720_KK-XL_145.32105.32105.5.0.dta	5	4110.04	1	0.00084543	-0.028994	-7.05438	1	1																										119	VEDPEIVALLETPIKVTKNK(15)-VTYELDSKSPNAAVVTLEK(8)	4437.43	null	sp|Q09184|CDB4_SCHPO (365)-sp|P87123|RPB11_SCHPO (25)/	Inter-Protein
231	VQKQVVELLPGAYVR(3)-EKDIVFTIMR(2)	3087.73	null	DEF_USER_Spt5_3xFlag_WT(329)-DEF_USER_Spt5_3xFlag_WT(253)/	Intra-Protein																																1	QEX03_MF_220531_KK1-BS3-2_139.40651.40651.4.0.dta	4	4437.43	1	0.17505	-0.000874	-0.196961	1	1
	1	QEX01_MF_210720_KK-XL_145.51094.51094.3.0.dta	3	3087.73	1	2.00432e-05	0.003183	1.03086	1	1																										120	VIGDKWDTYLTLLQEDNTEGEALDKLGLQR(25)-DLVVSSNSSLGHPILADPKSR(19)	5762.98	null	sp|O13877|RPAB5_SCHPO (37)-sp|P37382|RPB3_SCHPO (139)/	Inter-Protein
	2	QEX01_MF_210720_KK-XL_145.51078.51078.4.1.dta	4	3087.72	1	0.000145571	-0.002688	-0.870543	1	1																											1	QEX03_MF_220531_KK1-BS3-1_138.60514.60514.5.0.dta	5	5762.99	1	0.280925	0.013719	2.38054	1	1
232	VQKQVVELLPGAYVR(3)-LAEEYREKYGR(8)	3249.76	null	DEF_USER_Spt5_3xFlag_WT(329)-DEF_USER_Spt5_3xFlag_WT(214)/	Intra-Protein																																2	QEX03_MF_220531_KK1-BS3-2_139.58707.58707.5.0.dta	5	5762.94	1	0.325039	-0.040264	-6.98667	1	1
	1	QEX01_MF_210720_KK-XL_145.39585.39585.4.0.dta	4	3249.76	1	0.000365142	-0.001148	-0.353257	1	1																											3	QEX03_MF_220531_KK1-BS3-2_139.58754.58754.6.0.dta	6	5762.99	1	0.357575	0.009715	1.68576	1	1
	2	QEX01_MF_210720_KK-XL_145.39602.39602.5.0.dta	5	3249.77	1	0.00725337	0.004936	1.51888	1	1																											4	QEX03_MF_220531_KK1-BS3-1_138.59780.59780.5.0.dta	5	5762.98	1	0.35874	0.008227	1.42756	1	1
233	VSNVGQKR(7)-GVPALFR(1)	1784.02	null	DEF_USER_XRN2-RAT1-385-HIS(568)-DEF_USER_XRN2-RAT1-385-HIS(2)/	Intra-Protein																																5	QEX03_MF_220531_KK1-BS3-2_139.59439.59439.5.0.dta	5	5762.98	1	0.537744	0.007358	1.27677	1	1
	1	QEX01_MF_210720_KK-XL_145.34239.34239.3.0.dta	3	1784.02	1	1.8543e-05	0.005029	2.81892	1	1																											6	QEX03_MF_220531_KK1-BS3-1_138.60143.60143.5.0.dta	5	5762.99	1	0.599934	0.015928	2.76385	1	1
234	VTYELDSKSPNAAVVTLEKEDHTLANMLANQLLSDER(19)-VLFAGYKVPHPLNHNFILR(7)	6487.38	null	sp|P87123|RPB11_SCHPO (36)-sp|P87123|RPB11_SCHPO (61)/	Intra-Protein																															121	VIGDKWDTYLTLLQEDNTEGEALDKLGLQR(25)-NISKNSVDFVLTNTSLAVANSLR(4)	6034.13	null	sp|O13877|RPAB5_SCHPO (37)-sp|P37382|RPB3_SCHPO (14)/	Inter-Protein
	1	QEX01_MF_210720_KK-XL_145.53521.53521.6.0.dta	6	6487.43	1	5.68481e-05	0.058523	9.02106	1	1																											1	QEX03_MF_220531_KK1-BS3-2_139.72253.72253.5.0.dta	5	6034.16	1	0.0139	0.026818	4.44439	1	1
235	VVNYWLLHNGFSIGIGDTIADADTMKEVTR(26)-TVKEAR(3)	4234.15	Acetyl[AnyN-term](0);Oxidation[M](25)	tr|I7A0C5|I7A0C5_SCHPM (490)-tr|I7A0C5|I7A0C5_SCHPM (497)/tr|I7A0C5|I7A0C5_SCHPM (490)-sp|P36594|RPB1_SCHPO (690)/sp|P36594|RPB1_SCHPO (683)-tr|I7A0C5|I7A0C5_SCHPM (497)/sp|P36594|RPB1_SCHPO (683)-sp|P36594|RPB1_SCHPO (690)/	Intra-Protein																																2	QEX03_MF_220531_KK1-BS3-1_138.72852.72852.5.0.dta	5	6034.17	1	0.11	0.038783	6.42727	1	1
	1	QEX01_MF_210720_KK-XL_145.46223.46223.5.0.dta	5	4234.16	1	0.177285	0.006989	1.65063	1	1																										122	VIGDKWDTYLTLLQEDNTEGEALDKLGLQR(25)-NISKNSVDFVLTNTSLAVANSLRR(4)	6190.23	null	sp|O13877|RPAB5_SCHPO (37)-sp|P37382|RPB3_SCHPO (14)/	Inter-Protein
236	VYMMEHKIVR(7)-SALLKELR(5)	2372.32	null	sp|P36594|RPB1_SCHPO (1294)-sp|P36594|RPB1_SCHPO (1356)/	Intra-Protein																																1	QEX03_MF_220531_KK1-BS3-2_139.71011.71011.6.0.dta	6	6190.25	1	0.0106356	0.018369	2.96742	1	1
	1	QEX01_MF_210720_KK-XL_145.33997.33997.3.0.dta	3	2372.32	1	0.0199165	0.004254	1.79318	1	1																											2	QEX03_MF_220531_KK1-BS3-2_139.70989.70989.5.0.dta	5	6190.25	1	0.0755573	0.016797	2.71347	1	1
	2	QEX01_MF_210720_KK-XL_145.34288.34288.4.0.dta	4	2372.33	1	0.109414	0.008011	3.37686	1	1																											3	QEX03_MF_220531_KK1-BS3-2_139.72004.72004.6.0.dta	6	6190.2	1	0.139572	-0.026548	-4.28869	1	1
237	YAHDILQKELLPHITTMEGFETR(8)-TPAWNSGNKTPAWNAGSR(9)	4794.37	null	sp|Q02061|RPB2_SCHPO (344)-DEF_USER_Spt5_3xFlag_WT(862)/	Inter-Protein																															123	VLFAGYKVPHPLNHNFILR(7)-VTYELDSKSPNAAVVTLEK(8)	4436.4	null	sp|P87123|RPB11_SCHPO (61)-sp|P87123|RPB11_SCHPO (25)/	Intra-Protein
	1	QEX01_MF_210720_KK-XL_145.45654.45654.6.0.dta	6	4794.4	1	0.00660422	0.030071	6.27214	1	1																											1	QEX03_MF_220531_KK1-BS3-2_139.42957.42957.6.0.dta	6	4436.41	1	8.27093e-17	0.007365	1.66013	1	1
	2	QEX01_MF_210720_KK-XL_145.45658.45658.6.0.dta	6	4794.4	1	0.0248763	0.030071	6.27214	1	1																											2	QEX03_MF_220531_KK1-BS3-2_139.40984.40984.5.0.dta	5	4436.41	1	2.13948e-16	0.010364	2.33613	1	1
238	YAHDILQKELLPHITTMEGFETR(8)-YSLATGNWGDQKR(12)	4375.18	null	sp|Q02061|RPB2_SCHPO (344)-sp|Q02061|RPB2_SCHPO (456)/	Intra-Protein																																3	QEX03_MF_220531_KK1-BS3-2_139.42220.42220.6.0.dta	6	4436.42	1	2.03191e-15	0.013715	3.09147	1	1
	1	QEX01_MF_210720_KK-XL_145.46449.46449.5.0.dta	5	4375.19	1	0.00881287	0.009822	2.24493	1	1																											4	QEX03_MF_220531_KK1-BS3-2_139.41728.41728.5.0.dta	5	4436.41	1	6.09748e-15	0.008623	1.94369	1	1
	2	QEX01_MF_210720_KK-XL_145.46442.46442.4.0.dta	4	4375.2	1	0.0280491	0.018109	4.13903	1	1																											5	QEX03_MF_220531_KK1-BS3-2_139.40996.40996.6.0.dta	6	4436.41	1	9.79406e-15	0.011294	2.54576	1	1
239	YSLATGNWGDQKR(12)-DVYKYMQK(4)	2707.32	null	sp|Q02061|RPB2_SCHPO (456)-sp|Q02061|RPB2_SCHPO (416)/	Intra-Protein																																6	QEX03_MF_220531_KK1-BS3-2_139.41737.41737.6.0.dta	6	4436.41	1	1.64212e-14	0.011681	2.63299	1	1
	1	QEX01_MF_210720_KK-XL_145.37033.37033.3.0.dta	3	2707.32	1	0.00229845	0.00547	2.02045	1	1																											7	QEX03_MF_220531_KK1-BS3-2_139.41360.41360.6.0.dta	6	4436.41	1	3.66047e-14	0.008798	1.98314	1	1
	2	QEX01_MF_210720_KK-XL_145.36721.36721.3.0.dta	3	2707.33	1	0.0121605	0.006745	2.49139	1	1																											8	QEX03_MF_220531_KK1-BS3-2_139.42104.42104.5.0.dta	5	4436.4	1	7.58211e-14	0.001307	0.294608	1	1
240	YSLATGNWGDQKR(12)-LSDIIKANANVR(6)	2946.54	null	sp|Q02061|RPB2_SCHPO (456)-tr|G9JY47|G9JY47_SCHPM (193)/sp|Q02061|RPB2_SCHPO (456)-sp|P36594|RPB1_SCHPO (277)/	Inter-Protein																																9	QEX03_MF_220531_KK1-BS3-2_139.43337.43337.6.3.dta	6	4436.41	1	7.03084e-13	0.006415	1.44599	1	1
	1	QEX01_MF_210720_KK-XL_145.37229.37229.3.0.dta	3	2946.54	1	0.0176493	0.001429	0.484975	1	1																											10	QEX03_MF_220531_KK1-BS3-2_139.41349.41349.5.0.dta	5	4436.41	1	9.10575e-13	0.006216	1.40114	1	1
	2	QEX01_MF_210720_KK-XL_145.37296.37296.3.0.dta	3	2946.55	1	0.0213252	0.003173	1.07685	1	1																											11	QEX03_MF_220531_KK1-BS3-2_139.42457.42457.5.0.dta	5	4436.41	1	6.56939e-12	0.004133	0.931611	1	1
																																					12	QEX03_MF_220531_KK1-BS3-2_139.43208.43208.5.1.dta	5	4436.41	1	7.04009e-12	0.010127	2.28271	1	1
																																					13	QEX03_MF_220531_KK1-BS3-2_139.42584.42584.6.1.dta	6	4436.41	1	7.95755e-12	0.009197	2.07308	1	1
																																					14	QEX03_MF_220531_KK1-BS3-2_139.41038.41038.4.0.dta	4	4436.41	1	1.49636e-11	0.013448	3.03129	1	1
																																					15	QEX03_MF_220531_KK1-BS3-2_139.40610.40610.6.1.dta	6	4436.42	1	1.68478e-11	0.020974	4.72771	1	1
																																					16	QEX03_MF_220531_KK1-BS3-1_138.42840.42840.6.0.dta	6	4436.41	1	3.52167e-11	0.012623	2.84532	1	1
																																					17	QEX03_MF_220531_KK1-BS3-2_139.40599.40599.5.0.dta	5	4436.41	1	4.91031e-11	0.009551	2.15287	1	1
																																					18	QEX03_MF_220531_KK1-BS3-2_139.41406.41406.4.1.dta	4	4436.41	1	7.66172e-11	0.011083	2.4982	1	1
																																					19	QEX03_MF_220531_KK1-BS3-2_139.41784.41784.4.0.dta	4	4436.42	1	9.2381e-11	0.014355	3.23573	1	1
																																					20	QEX03_MF_220531_KK1-BS3-2_139.42829.42829.5.1.dta	5	4436.4	1	1.19477e-10	0.001228	0.276801	1	1
																																					21	QEX03_MF_220531_KK1-BS3-1_138.43210.43210.6.0.dta	6	4436.42	1	9.21609e-10	0.014027	3.1618	1	1
																																					22	QEX03_MF_220531_KK1-BS3-1_138.42857.42857.5.0.dta	5	4436.42	1	1.52343e-09	0.013975	3.15008	1	1
																																					23	QEX03_MF_220531_KK1-BS3-1_138.42468.42468.6.0.dta	6	4436.42	1	3.06904e-09	0.015015	3.3845	1	1
																																					24	QEX03_MF_220531_KK1-BS3-2_139.47033.47033.5.0.dta	5	4436.41	1	3.88711e-09	0.007782	1.75412	1	1
																																					25	QEX03_MF_220531_KK1-BS3-1_138.43986.43986.5.0.dta	5	4436.41	1	4.21465e-09	0.008675	1.95541	1	1
																																					26	QEX03_MF_220531_KK1-BS3-1_138.42107.42107.5.0.dta	5	4436.41	1	4.53745e-09	0.010993	2.47791	1	1
																																					27	QEX03_MF_220531_KK1-BS3-1_138.42100.42100.6.1.dta	6	4436.41	1	4.91487e-09	0.012295	2.77139	1	1
																																					28	QEX03_MF_220531_KK1-BS3-1_138.43965.43965.6.0.dta	6	4436.41	1	1.55828e-08	0.013132	2.96006	1	1
																																					29	QEX03_MF_220531_KK1-BS3-2_139.45118.45118.6.0.dta	6	4436.41	1	1.91915e-08	0.011916	2.68596	1	1
																																					30	QEX03_MF_220531_KK1-BS3-2_139.46997.46997.6.0.dta	6	4436.42	1	2.23889e-08	0.013718	3.09215	1	1
																																					31	QEX03_MF_220531_KK1-BS3-1_138.42101.42101.5.0.dta	5	4436.41	1	3.89651e-08	0.010171	2.29262	1	1
																																					32	QEX03_MF_220531_KK1-BS3-1_138.42483.42483.5.0.dta	5	4436.42	1	6.49726e-08	0.01378	3.10612	1	1
																																					33	QEX03_MF_220531_KK1-BS3-1_138.43604.43604.5.0.dta	5	4436.4	1	7.26727e-08	-0.003065	-0.690875	1	1
																																					34	QEX03_MF_220531_KK1-BS3-1_138.42874.42874.4.0.dta	4	4436.41	1	7.28837e-08	0.011226	2.53043	1	1
																																					35	QEX03_MF_220531_KK1-BS3-1_138.43586.43586.6.1.dta	6	4436.42	1	7.51034e-08	0.016014	3.60968	1	1
																																					36	QEX03_MF_220531_KK1-BS3-1_138.44357.44357.5.0.dta	5	4436.41	1	1.31468e-07	0.004723	1.0646	1	1
																																					37	QEX03_MF_220531_KK1-BS3-1_138.42131.42131.4.0.dta	4	4436.42	1	1.9209e-07	0.01719	3.87476	1	1
																																					38	QEX03_MF_220531_KK1-BS3-2_139.47706.47706.6.1.dta	6	4436.41	1	2.82807e-07	0.010774	2.42855	1	1
																																					39	QEX03_MF_220531_KK1-BS3-1_138.43226.43226.5.0.dta	5	4436.41	1	3.01408e-07	0.013311	3.00041	1	1
																																					40	QEX03_MF_220531_KK1-BS3-1_138.43242.43242.4.0.dta	4	4436.41	1	4.45263e-07	0.013529	3.04954	1	1
																																					41	QEX03_MF_220531_KK1-BS3-1_138.46225.46225.5.0.dta	5	4436.42	1	8.42072e-07	0.014261	3.21454	1	1
																																					42	QEX03_MF_220531_KK1-BS3-1_138.45113.45113.5.0.dta	5	4436.41	1	1.10066e-06	0.013454	3.03264	1	1
																																					43	QEX03_MF_220531_KK1-BS3-1_138.42503.42503.4.0.dta	4	4436.42	1	5.58176e-06	0.017254	3.88919	1	1
																																					44	QEX03_MF_220531_KK1-BS3-1_138.45858.45858.5.1.dta	5	4436.4	1	5.84277e-06	0.00017	0.038319	1	1
																																					45	QEX03_MF_220531_KK1-BS3-1_138.43622.43622.4.0.dta	4	4436.42	1	7.57613e-06	0.015475	3.48819	1	1
																																					46	QEX03_MF_220531_KK1-BS3-1_138.45492.45492.5.0.dta	5	4436.41	1	4.05311e-05	0.011799	2.65959	1	1
																																					47	QEX03_MF_220531_KK1-BS3-1_138.70916.70916.6.0.dta	6	4436.41	1	6.15063e-05	0.009036	2.03679	1	1
																																					48	QEX03_MF_220531_KK1-BS3-1_138.47952.47952.6.2.dta	6	4436.41	1	9.20782e-05	0.011302	2.54756	1	1
																																					49	QEX03_MF_220531_KK1-BS3-1_138.42109.42109.4.0.dta	4	4436.43	1	9.5311e-05	0.029037	6.54517	1	1
																																					50	QEX03_MF_220531_KK1-BS3-1_138.43977.43977.4.0.dta	4	4436.42	1	0.000113445	0.016205	3.65273	1	1
																																					51	QEX03_MF_220531_KK1-BS3-1_138.48398.48398.6.1.dta	6	4436.41	1	0.00015793	0.010316	2.32531	1	1
																																					52	QEX03_MF_220531_KK1-BS3-1_138.47253.47253.5.2.dta	5	4436.44	1	0.000494692	0.03426	7.72248	1	1
																																					53	QEX03_MF_220531_KK1-BS3-1_138.50191.50191.6.2.dta	6	4436.41	1	0.000846824	0.006896	1.55441	1	1
																																					54	QEX03_MF_220531_KK1-BS3-1_138.46084.46084.6.3.dta	6	4436.41	1	0.0017408	0.008686	1.95789	1	1
																																					55	QEX03_MF_220531_KK1-BS3-1_138.45698.45698.6.3.dta	6	4436.41	1	0.00440005	0.004195	0.945586	1	1
																																					56	QEX03_MF_220531_KK1-BS3-1_138.46824.46824.6.5.dta	6	4436.42	1	0.00507915	0.01474	3.32251	1	1
																																				124	VLREDVFFQQGSTKK(14)-GVPALFR(1)	2678.47	null	DEF_USER_XRN2-RAT1-385-HIS(265)-DEF_USER_XRN2-RAT1-385-HIS(2)/	Intra-Protein
																																					1	QEX03_MF_220531_KK1-BS3-2_139.34402.34402.3.1.dta	3	2678.47	1	1.20674e-12	0.001288	0.480872	1	1
																																					2	QEX03_MF_220531_KK1-BS3-2_139.34397.34397.4.0.dta	4	2678.47	1	2.51064e-11	0.004717	1.76108	1	1
																																					3	QEX03_MF_220531_KK1-BS3-1_138.35275.35275.3.1.dta	3	2678.47	1	3.86131e-06	0.003586	1.33883	1	1
																																				125	VLREDVFFQQGSTKK(14)-MGVPALFR(1)	2809.51	null	DEF_USER_XRN2-RAT1-385-HIS(265)-DEF_USER_XRN2-RAT1-385-HIS(1)/	Intra-Protein
																																					1	QEX03_MF_220531_KK1-BS3-2_139.40733.40733.4.1.dta	4	2809.52	1	3.35485e-06	0.014052	5.00159	1	1
																																					2	QEX03_MF_220531_KK1-BS3-2_139.40803.40803.4.4.dta	4	2809.52	1	6.44859e-05	0.011925	4.24452	1	1
																																					3	QEX03_MF_220531_KK1-BS3-1_138.41752.41752.4.1.dta	4	2809.52	1	0.00355291	0.012675	4.51147	1	1
																																				126	VLREDVFFQQGSTKK(14)-TMATIIDSQKQLPIR(10)	3633.97	null	DEF_USER_XRN2-RAT1-385-HIS(265)-sp|O74765|SYPM_SCHPO (131)/	Inter-Protein
																																					1	QEX03_MF_220531_KK1-BS3-2_139.48923.48923.4.1.dta	4	3633.96	1	0.137828	-0.004658	-1.2818	1	1
																																				127	VQKQVVELLPGAYVR(3)-LAEEYREKYGR(8)	3249.76	null	DEF_USER_Spt5_3xFlag_WT(329)-DEF_USER_Spt5_3xFlag_WT(214)/	Intra-Protein
																																					1	QEX03_MF_220531_KK1-BS3-2_139.23710.23710.5.0.dta	5	3249.78	1	3.41573e-05	0.013484	4.14923	1	1
																																				128	VSALSGFEGDATPFTDVTVEAVSKLLR(24)-QMQAGYEVKEELDPAQR(9)	4954.47	Oxidation[M](32)	sp|Q02061|RPB2_SCHPO (1046)-sp|Q02061|RPB2_SCHPO (707)/	Intra-Protein
																																					1	QEX03_MF_220531_KK1-BS3-2_139.70939.70939.4.0.dta	4	4954.48	1	3.77125e-06	0.009596	1.93684	1	1
																																				129	VSGEDIIIGKTAPIPLDHEELGQR(10)-NTIQAKEVIR(6)	3896.11	null	sp|Q02061|RPB2_SCHPO (903)-sp|P48011|RPAB4_SCHPO (36)/	Inter-Protein
																																					1	QEX03_MF_220531_KK1-BS3-2_139.31888.31888.4.2.dta	4	3896.12	1	0.166703	0.005478	1.40602	1	1
																																					2	QEX03_MF_220531_KK1-BS3-2_139.31878.31878.5.0.dta	5	3896.12	1	0.249742	0.011576	2.97117	1	1
																																					3	QEX03_MF_220531_KK1-BS3-1_138.32722.32722.4.0.dta	4	3896.12	1	0.374758	0.00949	2.43576	1	1
																																				130	VSGEDIIIGKTAPIPLDHEELGQR(10)-TQLHAKR(6)	3577.93	null	sp|Q02061|RPB2_SCHPO (903)-sp|Q02061|RPB2_SCHPO (923)/	Intra-Protein
																																					1	QEX03_MF_220531_KK1-BS3-2_139.18808.18808.5.0.dta	5	3577.94	1	1.91129e-08	0.005911	1.65207	1	1
																																				131	VTYELDSKSPNAAVVTLEK(8)-QILSLIIPKGINLIR(9)	3892.24	null	sp|P87123|RPB11_SCHPO (25)-tr|I7A0C5|I7A0C5_SCHPM (397)/sp|P87123|RPB11_SCHPO (25)-sp|P36594|RPB1_SCHPO (590)/	Inter-Protein
																																					1	QEX03_MF_220531_KK1-BS3-2_139.59688.59688.4.0.dta	4	3892.24	1	0.00734371	-0.000657	-0.168797	1	1
																																				132	VVNYWLLHNGFSIGIGDTIADADTMKEVTR(26)-TVKEAR(3)	4192.14	Oxidation[M](25)	tr|I7A0C5|I7A0C5_SCHPM (490)-tr|I7A0C5|I7A0C5_SCHPM (497)/tr|I7A0C5|I7A0C5_SCHPM (490)-sp|P36594|RPB1_SCHPO (690)/sp|P36594|RPB1_SCHPO (683)-tr|I7A0C5|I7A0C5_SCHPM (497)/sp|P36594|RPB1_SCHPO (683)-sp|P36594|RPB1_SCHPO (690)/	Intra-Protein
																																					1	QEX03_MF_220531_KK1-BS3-2_139.44638.44638.4.1.dta	4	4192.15	1	0.000167137	0.00733	1.74851	1	1
																																					2	QEX03_MF_220531_KK1-BS3-2_139.41444.41444.5.1.dta	5	4192.14	1	0.00564738	0.005538	1.32104	1	1
																																					3	QEX03_MF_220531_KK1-BS3-1_138.50229.50229.4.0.dta	4	4192.15	1	0.0716377	0.012766	3.04522	1	1
																																					4	QEX03_MF_220531_KK1-BS3-1_138.42719.42719.5.0.dta	5	4192.15	1	0.0993749	0.015969	3.80927	1	1
																																				133	VYMMEHKIVR(7)-FIFPKGDAR(5)	2525.3	Oxidation[M](3);Oxidation[M](4)	sp|P36594|RPB1_SCHPO (1294)-tr|I7A0C5|I7A0C5_SCHPM (759)/sp|P36594|RPB1_SCHPO (1294)-sp|P36594|RPB1_SCHPO (952)/	Intra-Protein
																																					1	QEX03_MF_220531_KK1-BS3-2_139.9835.9835.3.0.dta	3	2525.31	1	3.26021e-05	0.001365	0.540529	1	1
																																					2	QEX03_MF_220531_KK1-BS3-2_139.22194.22194.5.0.dta	5	2493.32	1	0.000127006	0.00576	2.31018	1	1
																																					3	QEX03_MF_220531_KK1-BS3-2_139.14271.14271.3.0.dta	3	2509.32	1	0.000390911	0.006495	2.58836	1	1
																																					4	QEX03_MF_220531_KK1-BS3-2_139.9763.9763.3.0.dta	3	2525.3	1	0.000519487	-0.004279	-1.69445	1	1
																																					5	QEX03_MF_220531_KK1-BS3-2_139.16811.16811.3.0.dta	3	2509.31	1	0.000788011	0.001626	0.647987	1	1
																																					6	QEX03_MF_220531_KK1-BS3-1_138.9948.9948.3.0.dta	3	2525.31	1	0.00242555	0.003405	1.34835	1	1
																																					7	QEX03_MF_220531_KK1-BS3-1_138.10466.10466.3.0.dta	3	2525.31	1	0.0237592	0.002792	1.10561	1	1
																																					8	QEX03_MF_220531_KK1-BS3-1_138.14642.14642.3.0.dta	3	2509.31	1	0.032079	0.00556	2.21575	1	1
																																					9	QEX03_MF_220531_KK1-BS3-1_138.12172.12172.4.0.dta	4	2525.31	1	0.0363992	0.006481	2.56642	1	1
																																					10	QEX03_MF_220531_KK1-BS3-1_138.15073.15073.3.1.dta	3	2509.32	1	0.0672607	0.008044	3.20566	1	1
																																					11	QEX03_MF_220531_KK1-BS3-1_138.10457.10457.4.0.dta	4	2525.31	1	0.154842	0.008095	3.20555	1	1
																																					12	QEX03_MF_220531_KK1-BS3-1_138.13135.13135.4.1.dta	4	2525.31	1	0.299436	0.009264	3.66847	1	1
																																					13	QEX03_MF_220531_KK1-BS3-2_139.10758.10758.4.2.dta	4	2525.32	1	0.424631	0.013306	5.26907	1	1
																																				134	VYMMEHKIVR(7)-SALLKELR(5)	2372.32	null	sp|P36594|RPB1_SCHPO (1294)-sp|P36594|RPB1_SCHPO (1356)/	Intra-Protein
																																					1	QEX03_MF_220531_KK1-BS3-2_139.18155.18155.3.0.dta	3	2372.33	1	9.52762e-07	0.006278	2.64636	1	1
																																					2	QEX03_MF_220531_KK1-BS3-2_139.13784.13784.3.0.dta	3	2388.32	1	2.02164e-06	0.008677	3.63311	1	1
																																					3	QEX03_MF_220531_KK1-BS3-2_139.11265.11265.3.0.dta	3	2388.32	1	2.15309e-05	0.007539	3.15662	1	1
																																					4	QEX03_MF_220531_KK1-BS3-2_139.7160.7160.3.0.dta	3	2404.32	1	2.58933e-05	0.007791	3.24043	1	1
																																					5	QEX03_MF_220531_KK1-BS3-2_139.7143.7143.3.0.dta	3	2404.32	1	5.2536e-05	0.008454	3.51619	1	1
																																					6	QEX03_MF_220531_KK1-BS3-2_139.7139.7139.4.0.dta	4	2404.32	1	0.000431544	0.008061	3.35273	1	1
																																					7	QEX03_MF_220531_KK1-BS3-1_138.18747.18747.3.0.dta	3	2372.33	1	0.000497703	0.011254	4.74388	1	1
																																					8	QEX03_MF_220531_KK1-BS3-2_139.19498.19498.3.1.dta	3	2372.33	1	0.00079432	0.013631	5.74585	1	1
																																					9	QEX03_MF_220531_KK1-BS3-2_139.16232.16232.3.0.dta	3	2388.32	1	0.000953945	0.008019	3.3576	1	1
																																					10	QEX03_MF_220531_KK1-BS3-2_139.15429.15429.3.0.dta	3	2388.32	1	0.00132652	0.006755	2.82836	1	1
																																					11	QEX03_MF_220531_KK1-BS3-1_138.19313.19313.3.0.dta	3	2372.33	1	0.00141037	0.007934	3.34441	1	1
																																					12	QEX03_MF_220531_KK1-BS3-2_139.14928.14928.3.0.dta	3	2388.32	1	0.00141198	0.008614	3.60673	1	1
																																					13	QEX03_MF_220531_KK1-BS3-1_138.14951.14951.3.0.dta	3	2388.33	1	0.00181535	0.01627	6.81234	1	1
																																					14	QEX03_MF_220531_KK1-BS3-1_138.11862.11862.3.0.dta	3	2388.32	1	0.00363628	0.010584	4.43158	1	1
																																					15	QEX03_MF_220531_KK1-BS3-1_138.17164.17164.3.0.dta	3	2388.32	1	0.00397602	0.007557	3.16416	1	1
																																					16	QEX03_MF_220531_KK1-BS3-1_138.13683.13683.3.0.dta	3	2388.32	1	0.00671216	0.00936	3.91908	1	1
																																					17	QEX03_MF_220531_KK1-BS3-2_139.15345.15345.3.0.dta	3	2388.32	1	0.00713856	0.007666	3.2098	1	1
																																					18	QEX03_MF_220531_KK1-BS3-2_139.16014.16014.3.0.dta	3	2388.33	1	0.00720156	0.011592	4.85363	1	1
																																					19	QEX03_MF_220531_KK1-BS3-1_138.19801.19801.3.0.dta	3	2372.33	1	0.00777952	0.008624	3.63526	1	1
																																					20	QEX03_MF_220531_KK1-BS3-1_138.11432.11432.3.0.dta	3	2388.32	1	0.00844575	0.008354	3.49787	1	1
																																					21	QEX03_MF_220531_KK1-BS3-1_138.14359.14359.3.1.dta	3	2388.32	1	0.00848403	0.00621	2.60016	1	1
																																					22	QEX03_MF_220531_KK1-BS3-2_139.16422.16422.3.0.dta	3	2388.32	1	0.00869779	0.008716	3.64944	1	1
																																					23	QEX03_MF_220531_KK1-BS3-2_139.14638.14638.3.1.dta	3	2388.33	1	0.0105541	0.012278	5.14086	1	1
																																					24	QEX03_MF_220531_KK1-BS3-1_138.16324.16324.3.1.dta	3	2388.33	1	0.0145982	0.013053	5.46536	1	1
																																					25	QEX03_MF_220531_KK1-BS3-1_138.20132.20132.3.0.dta	3	2372.33	1	0.032708	0.015146	6.38447	1	1
																																					26	QEX03_MF_220531_KK1-BS3-1_138.18755.18755.4.0.dta	4	2372.33	1	0.0637216	0.00933	3.93286	1	1
																																					27	QEX03_MF_220531_KK1-BS3-1_138.14734.14734.3.3.dta	3	2388.32	1	0.156355	0.009643	4.03758	1	1
																																				135	YSLATGNWGDQKR(12)-DGKLAKPR(3)	2517.32	null	sp|Q02061|RPB2_SCHPO (456)-sp|Q02061|RPB2_SCHPO (493)/	Intra-Protein
																																					1	QEX03_MF_220531_KK1-BS3-2_139.5905.5905.3.0.dta	3	2517.32	1	2.76958e-07	0.003534	1.40387	1	1
																																					2	QEX03_MF_220531_KK1-BS3-2_139.5913.5913.3.0.dta	3	2517.32	1	6.01403e-07	0.002261	0.898177	1	1
																																					3	QEX03_MF_220531_KK1-BS3-1_138.5858.5858.3.0.dta	3	2517.33	1	0.0280131	0.009972	3.96136	1	1
																																				136	YSLATGNWGDQKR(12)-DVYKYMQK(4)	2707.32	null	sp|Q02061|RPB2_SCHPO (456)-sp|Q02061|RPB2_SCHPO (416)/	Intra-Protein
																																					1	QEX03_MF_220531_KK1-BS3-2_139.17866.17866.3.0.dta	3	2707.33	1	2.01294e-07	0.010376	3.83257	1	1
																																					2	QEX03_MF_220531_KK1-BS3-1_138.18361.18361.3.0.dta	3	2707.33	1	0.000793289	0.012655	4.67437	1	1
																																					3	QEX03_MF_220531_KK1-BS3-1_138.12246.12246.4.0.dta	4	2723.32	1	0.048426	0.008835	3.24421	1	1
																																				137	YSLATGNWGDQKR(12)-LSDIIKANANVR(6)	2946.54	null	sp|Q02061|RPB2_SCHPO (456)-tr|G9JY47|G9JY47_SCHPM (193)/sp|Q02061|RPB2_SCHPO (456)-sp|P36594|RPB1_SCHPO (277)/	Inter-Protein
																																					1	QEX03_MF_220531_KK1-BS3-2_139.18999.18999.3.0.dta	3	2946.55	1	0.0001158	0.0081	2.74898	1	1
																																					2	QEX03_MF_220531_KK1-BS3-1_138.19488.19488.3.0.dta	3	2946.55	1	0.142467	0.005107	1.73322	1	1
																																				138	YYEQKFHISPDEPEK(5)-LKQQEDR(2)	2963.44	null	DEF_USER_XRN2-RAT1-385-HIS(599)-DEF_USER_XRN2-RAT1-385-HIS(399)/	Intra-Protein
																																					1	QEX03_MF_220531_KK1-BS3-2_139.5380.5380.5.0.dta	5	2963.45	1	5.32376e-08	0.004674	1.57722	1	1
																																					2	QEX03_MF_220531_KK1-BS3-2_139.5389.5389.3.1.dta	3	2963.45	1	0.000260958	0.010166	3.43047	1	1
																																					3	QEX03_MF_220531_KK1-BS3-1_138.5351.5351.5.1.dta	5	2963.45	1	0.0145097	0.010005	3.37614	1	1
																																					4	QEX03_MF_220531_KK1-BS3-1_138.5396.5396.3.1.dta	3	2963.45	1	0.0468679	0.012482	4.21199	1	1
