# Supplementary material for: DSIF factor Spt5 coordinates transcription, maturation and exoribonucleolysis of RNA polymerase II transcripts
Source: Nat Commun. 2025 Jan 2;16:10. doi: 10.1038/s41467-024-55063-7 (PMC11695829; doi:10.1038/s41467-024-55063-7)
Supplement: Supplementary file 6 — Supplementary Data 4 [file 41467_2024_55063_MOESM6_ESM.xlsx]

## Sheet: Supplementary Data 4
Supplementary Data 4. The statistics of cryo-EM structure
	Pol II-DSIF-Xrn2M-Rai1-nucleic acids
	EMD-18643
	8QSZ
Data collection
Microscope	Titan Krios G3i (OPIC)
Voltage (kV)	300
Detector	K2 bioquantum
Recording mode	LZW tiff
Magnification	130000
Movie/micrograph pixel size (Å)	1.05
Dose rate (e-/px/sec)	9.6
Number of frames per movie	50
Movie exposure time (s)	4.88
Total dose (e-/Å2)	42.5
Defocus range (um)	0.5 to 2.0
EM data processing
Number of movies/micrographs
Box size (px)	352
Particle number (total)	1700000
Particle number (used in final map)	215000
Symmetry	C1
Map resolution (Å, FSC 0.143)	2.67
Local resolution range (Å, FSC 0.5)	2.42 - 30
Map sharpening B-factor (Å2)	62.3
Model Building and Validation
Initial model used	3H0G, AlphaFold model
Model composition
Non-hydrogen protein atoms	62807
Protein residues	3773
Nucleotides	84
B factors (Å2) - min/max/mean
Protein	8.34/93.88/39.01
Nucleotide	23.06/149.59/107.57
Ligand	/
RMSD from ideal
Bond length (Å)	0.004
Bond angles (°)	0.564
Validation
Molprobity score	1.48
Clashscore	6.19
Rotamers outliers (%)	0
FSC (0.5) model-vs-map	2.9
CC model-vs-map (masked)	0.79
Ramachandran plot
Favored (%)	97.25
Allowed (%)	2.7
Outliers (%)	0.05
