# Supplementary material for: DSIF factor Spt5 coordinates transcription, maturation and exoribonucleolysis of RNA polymerase II transcripts
Source: Nat Commun. 2025 Jan 2;16:10. doi: 10.1038/s41467-024-55063-7 (PMC11695829; doi:10.1038/s41467-024-55063-7)
Supplement: Supplementary file 7 — Supplementary Data 5 [file 41467_2024_55063_MOESM7_ESM.xlsx]

## Sheet: Supplementary Data 5
Supplementary Data 5. The statistical analysis of phosphatase reporter assay activity for Xrn2 depletion (related to Figure 4B)
Two-sided t-test was used p-values were adjusted using Bonferroni correction
Comparison 1		Comparison 2
Rescue	Auxin	Rescue	Auxin	n1	n2	P-value	method	adjusted P-value	Significant
Xrn2M	-	Xrn2M	+	4	4	9.26e-14	T-test	2.59e-12	****
Xrn2M	-	-	-	4	4	0.000338	T-test	0.00947	**
Xrn2M	+	-	-	4	4	4.08e-16	T-test	1.14e-14	****
Xrn2M	-	-	+	4	4	3.1e-12	T-test	8.68e-11	****
Xrn2M	+	-	+	4	4	0.0317	T-test	0.887	ns
-	-	-	+	4	4	6.87e-15	T-test	1.92e-13	****
Xrn2M	-	Xrn2	-	4	4	8.01e-10	T-test	2.24e-08	****
Xrn2M	+	Xrn2	-	4	4	1.22e-18	T-test	3.41e-17	****
-	-	Xrn2	-	4	4	9.73e-06	T-test	0.000273	***
-	+	Xrn2	-	4	4	1.12e-17	T-test	3.14e-16	****
Xrn2M	-	Xrn2	+	4	4	0.00125	T-test	0.0351	*
Xrn2M	+	Xrn2	+	4	4	7.57e-16	T-test	2.12e-14	****
-	-	Xrn2	+	4	4	0.607	T-test	1	ns
-	+	Xrn2	+	4	4	1.37e-14	T-test	3.84e-13	****
Xrn2M	-	Xrn2	+	4	4	2.68e-06	T-test	7.52e-05	****
Xrn2M – catalytic mutant of Xrn2
Xrn2 – rescue with WT enzyme
- corresponds to no rescue
Comparisons to negative control not shown (control pho1∆)
