# Supplementary material for: DSIF factor Spt5 coordinates transcription, maturation and exoribonucleolysis of RNA polymerase II transcripts
Source: Nat Commun. 2025 Jan 2;16:10. doi: 10.1038/s41467-024-55063-7 (PMC11695829; doi:10.1038/s41467-024-55063-7)
Supplement: Supplementary file 8 — Supplementary Data 6 [file 41467_2024_55063_MOESM8_ESM.xlsx]

## Sheet: Supplementary Data 6
Supplementary Data 6. Gene enrichment analysis for transcripts with premature termination
2-tailed Fisher’s exact test was used for categorical (count) data. 2-sided Wilcoxon rank-sum test was applied to continuous data. P-values were adjusted using FDR. correction
Category_Name	External_ID	GeneSet_Name	over_represented/under_represented	List_Frequency	Background_Frequency	Corrected_pvalue	Genes_In_Common/Interacting_Gene_Pair
GO Biological Process	GO:0065007;	biological regulation	Enriched	42.7956989247312 (199/465)	27.6869158878505 (1422/5136)	1.23441e-10	SPAC19E9.03;SPAC2H10.01;SPAC4F10.07c;SPAC29A4.11;SPAC23A1.06c;SPAC2F7.02c;SPBC1289.10c;SPCC736.12c;SPAC9E9.10c;SPAC29B12.01;SPBC16C6.07c;SPBC1826.01c;SPAC22E12.16c;SPCC645.06c;SPBC56F2.05c;SPAC25B8.19c;SPAC821.13c;SPBC8D2.01;SPBC16E9.11c;SPAC17C9.12;SPAC6F6.06c;SPAC1071.10c;SPAC6F6.01;SPBC19C2.09;SPBC582.03;SPBC336.03;SPAC16.05c;SPBC530.11c;SPAC26H5.07c;SPBC1105.14;SPAC17A2.13c;SPBC577.06c;SPBC13…
GO Biological Process	GO:0050789;	regulation of biological process	Enriched	38.2795698924731 (178/465)	24.2990654205607 (1248/5136)	8.98476e-10	SPAC19E9.03;SPAC2H10.01;SPAC4F10.07c;SPAC29A4.11;SPAC23A1.06c;SPAC2F7.02c;SPBC1289.10c;SPCC736.12c;SPAC9E9.10c;SPAC29B12.01;SPBC16C6.07c;SPBC1826.01c;SPAC22E12.16c;SPCC645.06c;SPBC56F2.05c;SPAC25B8.19c;SPBC8D2.01;SPBC16E9.11c;SPAC6F6.06c;SPBC19C2.09;SPBC582.03;SPBC336.03;SPAC16.05c;SPBC530.11c;SPAC26H5.07c;SPBC1105.14;SPAC17A2.13c;SPBC577.06c;SPBC13E7.08c;SPAC31A2.14;SPAC821.08c;SPAC6F12.17;SPAC1…
GO Biological Process	GO:0050794;	regulation of cellular process	Enriched	37.2043010752688 (173/465)	23.345015576324 (1199/5136)	9.37692e-10	SPAC19E9.03;SPAC2H10.01;SPAC4F10.07c;SPAC29A4.11;SPAC23A1.06c;SPAC2F7.02c;SPBC1289.10c;SPCC736.12c;SPAC9E9.10c;SPAC29B12.01;SPBC16C6.07c;SPBC1826.01c;SPAC22E12.16c;SPCC645.06c;SPBC56F2.05c;SPAC25B8.19c;SPBC8D2.01;SPAC6F6.06c;SPBC19C2.09;SPBC582.03;SPBC336.03;SPAC16.05c;SPBC530.11c;SPAC26H5.07c;SPBC1105.14;SPAC17A2.13c;SPBC577.06c;SPBC13E7.08c;SPAC31A2.14;SPAC821.08c;SPAC6F12.17;SPAC1F7.01c;SPAC63…
GO Biological Process	GO:0023052;	signaling	Enriched	16.989247311828 (79/465)	7.88551401869159 (405/5136)	3.25018e-09	SPAC19E9.03;SPAC29A4.11;SPAC23A1.06c;SPAC2F7.02c;SPAC22E12.16c;SPCC645.06c;SPBC8D2.01;SPBC19C2.09;SPBC336.03;SPBC582.03;SPAC26H5.07c;SPBC577.06c;SPBC30D10.10c;SPAC3C7.06c;SPAC1420.01c;SPBC32H8.07;SPAC1834.08;SPCC1322.08;SPBC725.02;SPAC22H10.07;SPAC22F3.13;SPAPB18E9.02c;SPAC823.15;SPBC2G2.02;SPCC297.03;SPBC354.13;SPAC1006.09;SPCC74.06;SPAC31F12.01;SPAC19A8.01c;SPBC4F6.06;SPBC29B5.01;SPAC2F7.16c;SP…
GO Biological Process	GO:0007154;	cell communication	Enriched	16.989247311828 (79/465)	8.0607476635514 (414/5136)	9.38371e-09	SPAC19E9.03;SPAC4F10.07c;SPAC29A4.11;SPAC23A1.06c;SPAC29B12.01;SPAC22E12.16c;SPCC645.06c;SPBC8D2.01;SPBC19C2.09;SPBC336.03;SPBC582.03;SPAC26H5.07c;SPBC577.06c;SPAC630.14c;SPBC30D10.10c;SPAC3C7.06c;SPAC1420.01c;SPBC32H8.07;SPAC1834.08;SPCC1322.08;SPBC725.02;SPAC22H10.07;SPAC22F3.13;SPAPB18E9.02c;SPBC2G2.02;SPCC297.03;SPBC354.13;SPAC1006.09;SPCC74.06;SPAC31F12.01;SPBC4F6.06;SPBC29B5.01;SPAC23G3.03;…
GO Biological Process	GO:0007165;	signal transduction	Enriched	14.8387096774194 (69/465)	6.6588785046729 (342/5136)	1.90939e-08	SPAC19E9.03;SPAC29A4.11;SPAC23A1.06c;SPAC22E12.16c;SPCC645.06c;SPBC8D2.01;SPBC19C2.09;SPBC336.03;SPBC582.03;SPAC26H5.07c;SPBC577.06c;SPBC30D10.10c;SPAC3C7.06c;SPAC1420.01c;SPBC32H8.07;SPAC1834.08;SPCC1322.08;SPBC725.02;SPAC22H10.07;SPAC22F3.13;SPAPB18E9.02c;SPBC2G2.02;SPCC297.03;SPBC354.13;SPAC1006.09;SPCC74.06;SPAC31F12.01;SPBC4F6.06;SPBC29B5.01;SPAC2F7.16c;SPBC12D12.04c;SPBC216.07c;SPBC3E7.01;S…
GO Biological Process	GO:0044700;	single organism signaling	Enriched	14.8387096774194 (69/465)	6.67834890965732 (343/5136)	1.97878e-08	SPAC19E9.03;SPAC29A4.11;SPAC23A1.06c;SPAC22E12.16c;SPCC645.06c;SPBC8D2.01;SPBC19C2.09;SPBC336.03;SPBC582.03;SPAC26H5.07c;SPBC577.06c;SPBC30D10.10c;SPAC3C7.06c;SPAC1420.01c;SPBC32H8.07;SPAC1834.08;SPCC1322.08;SPBC725.02;SPAC22H10.07;SPAC22F3.13;SPAPB18E9.02c;SPBC2G2.02;SPCC297.03;SPBC354.13;SPAC1006.09;SPCC74.06;SPAC31F12.01;SPBC4F6.06;SPBC29B5.01;SPAC2F7.16c;SPBC12D12.04c;SPBC216.07c;SPBC3E7.01;S…
GO Biological Process	GO:0060255;	regulation of macromolecule metabolic process	Enriched	25.8064516129032 (120/465)	15.440031152648 (793/5136)	2.67776e-07	SPAC19E9.03;SPAC2H10.01;SPAC4F10.07c;SPAC2F7.02c;SPBC1289.10c;SPCC736.12c;SPAC9E9.10c;SPAC29B12.01;SPBC16C6.07c;SPBC1826.01c;SPCC645.06c;SPBC56F2.05c;SPAC25B8.19c;SPBC16E9.11c;SPBC19C2.09;SPBC582.03;SPAC16.05c;SPBC530.11c;SPBC1105.14;SPBC13E7.08c;SPAC31A2.14;SPAC821.08c;SPAC6F12.17;SPAC1F7.01c;SPAC630.14c;SPAC3C7.06c;SPAC1420.01c;SPAC11G7.02;SPBC32H8.07;SPAC11E3.01c;SPBC29A10.02;SPBC725.02;SPAC32…
GO Biological Process	GO:0019222;	regulation of metabolic process	Enriched	27.3118279569892 (127/465)	16.7250778816199 (859/5136)	2.76497e-07	SPAC19E9.03;SPAC2H10.01;SPAC4F10.07c;SPAC29A4.11;SPAC2F7.02c;SPBC1289.10c;SPCC736.12c;SPAC9E9.10c;SPAC29B12.01;SPBC16C6.07c;SPBC1826.01c;SPCC645.06c;SPBC56F2.05c;SPAC25B8.19c;SPBC16E9.11c;SPBC19C2.09;SPBC582.03;SPAC16.05c;SPBC530.11c;SPBC1105.14;SPBC13E7.08c;SPAC31A2.14;SPAC821.08c;SPAC6F12.17;SPAC1F7.01c;SPAC630.14c;SPBC30D10.10c;SPAC3C7.06c;SPAC1420.01c;SPAC11G7.02;SPBC32H8.07;SPAC11E3.01c;SPBC…
GO Biological Process	GO:0044699;	single-organism process	Enriched	70.752688172043 (329/465)	58.0802180685358 (2983/5136)	6.56752e-07	SPAC19E9.03;SPAC4F10.07c;SPAC1786.02;SPAC29A4.11;SPAC23A1.06c;SPBC543.09;SPBC8D2.17;SPCC162.07;SPBC2D10.05;SPBP8B7.17c;SPAC6B12.02c;SPCC736.12c;SPAC9E9.10c;SPAC11E3.02c;SPAC29B12.01;SPAC19B12.03;SPBC12C2.03c;SPBC16C6.07c;SPAC22E12.16c;SPBC3H7.03c;SPCC645.06c;SPBC354.12;SPAC25B8.19c;SPAC24B11.05;SPAC821.13c;SPBC3F6.03;SPBC8D2.01;SPAC4A8.10;SPAC17C9.12;SPAPB1E7.07;SPAC6F6.06c;SPAC3H8.06;SPAC1071.10…
GO Biological Process	GO:0080090;	regulation of primary metabolic process	Enriched	25.1612903225806 (117/465)	15.4789719626168 (795/5136)	1.80479e-06	SPAC19E9.03;SPAC2H10.01;SPAC4F10.07c;SPAC2F7.02c;SPBC1289.10c;SPCC736.12c;SPAC9E9.10c;SPAC29B12.01;SPBC16C6.07c;SPBC1826.01c;SPCC645.06c;SPBC56F2.05c;SPAC25B8.19c;SPBC16E9.11c;SPBC19C2.09;SPBC582.03;SPAC16.05c;SPBC530.11c;SPBC1105.14;SPBC13E7.08c;SPAC31A2.14;SPAC821.08c;SPAC6F12.17;SPAC1F7.01c;SPAC630.14c;SPAC1420.01c;SPAC11G7.02;SPBC32H8.07;SPBC29A10.02;SPBC725.02;SPAC32A11.03c;SPAC2F7.11;SPAC26…
GO Biological Process	GO:0044763;	single-organism cellular process	Enriched	65.8064516129032 (306/465)	53.446261682243 (2745/5136)	2.47029e-06	SPAC19E9.03;SPAC4F10.07c;SPAC1786.02;SPAC29A4.11;SPAC23A1.06c;SPBC543.09;SPBC8D2.17;SPCC162.07;SPBC2D10.05;SPBP8B7.17c;SPAC6B12.02c;SPCC736.12c;SPAC9E9.10c;SPAC11E3.02c;SPAC29B12.01;SPAC19B12.03;SPBC12C2.03c;SPBC16C6.07c;SPAC22E12.16c;SPBC3H7.03c;SPCC645.06c;SPBC354.12;SPAC25B8.19c;SPAC24B11.05;SPAC821.13c;SPBC3F6.03;SPBC8D2.01;SPAC4A8.10;SPAC17C9.12;SPAPB1E7.07;SPAC6F6.06c;SPAC3H8.06;SPAC1071.10…
GO Biological Process	GO:0031323;	regulation of cellular metabolic process	Enriched	25.1612903225806 (117/465)	15.6931464174455 (806/5136)	4.09804e-06	SPAC19E9.03;SPAC2H10.01;SPAC4F10.07c;SPAC2F7.02c;SPBC1289.10c;SPCC736.12c;SPAC9E9.10c;SPAC29B12.01;SPBC16C6.07c;SPBC1826.01c;SPCC645.06c;SPBC56F2.05c;SPAC25B8.19c;SPBC19C2.09;SPBC582.03;SPAC16.05c;SPBC530.11c;SPBC1105.14;SPBC13E7.08c;SPAC31A2.14;SPAC821.08c;SPAC6F12.17;SPAC1F7.01c;SPAC630.14c;SPBC30D10.10c;SPAC1420.01c;SPBC32H8.07;SPBC29A10.02;SPBC725.02;SPAC32A11.03c;SPAC2F7.11;SPAC26H5.05;SPBC2…
GO Biological Process	GO:0050896;	response to stimulus	Enriched	24.9462365591398 (116/465)	15.5957943925234 (801/5136)	5.39869e-06	SPAC19E9.03;SPAC4F10.07c;SPAC29A4.11;SPAC23A1.06c;SPAC6B12.02c;SPAC29B12.01;SPAC22E12.16c;SPCC645.06c;SPBC3F6.03;SPBC8D2.01;SPAC869.02c;SPBC19C2.09;SPBC582.03;SPBC336.03;SPAC26H5.07c;SPBC1271.10c;SPAC17A2.13c;SPBC577.06c;SPAC630.14c;SPBC30D10.10c;SPAC22F8.05;SPAC3C7.06c;SPAC17H9.10c;SPAC1420.01c;SPBC32H8.07;SPAC1834.08;SPCC1322.08;SPBC725.02;SPAC11D3.05;SPAC22H10.07;SPAC26H5.05;SPAC22F3.13;SPBC53…
GO Biological Process	GO:0019219;	regulation of nucleobase-containing compound metabolic process	Enriched	19.3548387096774 (90/465)	11.2344236760125 (577/5136)	8.82758e-06	SPAC19E9.03;SPAC2H10.01;SPAC2F7.02c;SPBC1289.10c;SPCC736.12c;SPAC9E9.10c;SPAC29B12.01;SPBC16C6.07c;SPBC1826.01c;SPBC56F2.05c;SPAC25B8.19c;SPBC19C2.09;SPAC16.05c;SPBC530.11c;SPBC1105.14;SPBC13E7.08c;SPAC1F7.01c;SPAC6F12.17;SPAC630.14c;SPAC1420.01c;SPBC32H8.07;SPBC29A10.02;SPAC32A11.03c;SPAC2F7.11;SPAC26H5.05;SPBC2D10.06;SPBC31F10.14c;SPBC16G5.15c;SPAC31F12.01;SPAC19B12.05c;SPBC29B5.01;SPAC15A10.11…
GO Biological Process	GO:0051171;	regulation of nitrogen compound metabolic process	Enriched	19.3548387096774 (90/465)	11.2733644859813 (579/5136)	9.12171e-06	SPAC19E9.03;SPAC2H10.01;SPAC2F7.02c;SPBC1289.10c;SPCC736.12c;SPAC9E9.10c;SPAC29B12.01;SPBC16C6.07c;SPBC1826.01c;SPBC56F2.05c;SPAC25B8.19c;SPBC19C2.09;SPAC16.05c;SPBC530.11c;SPBC1105.14;SPBC13E7.08c;SPAC1F7.01c;SPAC6F12.17;SPAC630.14c;SPAC1420.01c;SPBC32H8.07;SPBC29A10.02;SPAC32A11.03c;SPAC2F7.11;SPAC26H5.05;SPBC2D10.06;SPBC31F10.14c;SPBC16G5.15c;SPAC31F12.01;SPAC19B12.05c;SPBC29B5.01;SPAC15A10.11…
GO Biological Process	GO:0010468;	regulation of gene expression	Enriched	18.7096774193548 (87/465)	10.8255451713396 (556/5136)	1.19232e-05	SPAC19E9.03;SPAC2H10.01;SPAC2F7.02c;SPBC1289.10c;SPCC736.12c;SPAC9E9.10c;SPAC29B12.01;SPBC16C6.07c;SPBC1826.01c;SPBC56F2.05c;SPAC25B8.19c;SPBC19C2.09;SPBC582.03;SPAC16.05c;SPBC530.11c;SPBC1105.14;SPBC13E7.08c;SPAC1F7.01c;SPAC6F12.17;SPAC630.14c;SPAC3C7.06c;SPAC1420.01c;SPBC32H8.07;SPAC11E3.01c;SPBC29A10.02;SPAC32A11.03c;SPAC2F7.11;SPAC26H5.05;SPBC2D10.06;SPBC31F10.14c;SPAC823.15;SPBC16G5.15c;SPAC…
GO Biological Process	GO:0048518;	positive regulation of biological process	Enriched	17.2043010752688 (80/465)	9.79361370716511 (503/5136)	1.83616e-05	SPAC19E9.03;SPAC4F10.07c;SPBC1289.10c;SPCC736.12c;SPAC29B12.01;SPBC16C6.07c;SPBC16E9.11c;SPAC6F6.06c;SPBC19C2.09;SPBC582.03;SPBC13E7.08c;SPAC31A2.14;SPAC1F7.01c;SPAC821.08c;SPBC30D10.10c;SPAC11G7.02;SPBC32H8.07;SPCC1322.08;SPBC725.02;SPAC32A11.03c;SPAC26H5.05;SPBC19F5.01c;SPAPB18E9.02c;SPBC16G5.15c;SPCC297.03;SPAC1006.09;SPCC74.06;SPAC31F12.01;SPBC4F6.06;SPBC29B5.01;SPAC8C9.14;SPAC2E12.02;SPAC56F…
GO Biological Process	GO:0006357;	regulation of transcription from RNA polymerase II promoter	Enriched	12.9032258064516 (60/465)	6.5809968847352 (338/5136)	1.96834e-05	SPAC19E9.03;SPAC2H10.01;SPAC2F7.02c;SPBC1289.10c;SPCC736.12c;SPAC29B12.01;SPBC16C6.07c;SPBC1826.01c;SPBC56F2.05c;SPAC25B8.19c;SPBC19C2.09;SPAC16.05c;SPBC530.11c;SPBC1105.14;SPBC13E7.08c;SPAC1F7.01c;SPAC630.14c;SPAC1420.01c;SPBC32H8.07;SPAC32A11.03c;SPAC2F7.11;SPAC26H5.05;SPBC2D10.06;SPBC16G5.15c;SPAC19B12.05c;SPBC29B5.01;SPAC15A10.11;SPAC8C9.14;SPAC2E12.02;SPAC56F8.16;SPBC2D10.17;SPBC27B12.11c;SP…
GO Biological Process	GO:0051252;	regulation of RNA metabolic process	Enriched	16.5591397849462 (77/465)	9.34579439252336 (480/5136)	2.3676e-05	SPAC19E9.03;SPAC2H10.01;SPAC2F7.02c;SPBC1289.10c;SPCC736.12c;SPAC9E9.10c;SPAC29B12.01;SPBC16C6.07c;SPBC1826.01c;SPBC56F2.05c;SPAC25B8.19c;SPBC19C2.09;SPAC16.05c;SPBC530.11c;SPBC1105.14;SPBC13E7.08c;SPAC1F7.01c;SPAC6F12.17;SPAC630.14c;SPAC1420.01c;SPBC32H8.07;SPBC29A10.02;SPAC32A11.03c;SPAC2F7.11;SPAC26H5.05;SPBC2D10.06;SPBC31F10.14c;SPBC16G5.15c;SPAC31F12.01;SPAC19B12.05c;SPBC29B5.01;SPAC15A10.11…
GO Biological Process	GO:0006468;	protein phosphorylation	Enriched	6.88172043010753 (32/465)	2.64797507788162 (136/5136)	2.52428e-05	SPAC4F10.07c;SPBC582.03;SPBC725.02;SPAPB18E9.02c;SPCC297.03;SPAC1006.09;SPCC74.06;SPBC4F6.06;SPBC29B5.01;SPAC19A8.02;SPBC12D12.04c;SPAC110.01;SPCC736.15;SPBC1778.10c;SPCC622.16c;SPCC576.15c;SPAC8C9.03;SPCC74.03c;SPAC9G1.02;SPBC16E9.13;SPBC216.05;SPAPB2B4.03;SPBC1861.09;SPAC644.06c;SPBC2G5.02c;SPAC890.03;SPAC1B9.02c;SPAC1805.05;SPBC6B1.02;SPAC2F3.15;SPCC1020.10;SPCC24B10.07;
GO Biological Process	GO:0035556;	intracellular signal transduction	Enriched	10.3225806451613 (48/465)	4.80919003115265 (247/5136)	2.65645e-05	SPAC29A4.11;SPAC23A1.06c;SPAC22E12.16c;SPCC645.06c;SPBC336.03;SPBC577.06c;SPBC30D10.10c;SPAC3C7.06c;SPAC1834.08;SPCC1322.08;SPBC725.02;SPAC22H10.07;SPAC22F3.13;SPAPB18E9.02c;SPBC2G2.02;SPCC297.03;SPAC1006.09;SPCC74.06;SPBC4F6.06;SPBC29B5.01;SPAC2F7.16c;SPBC12D12.04c;SPBC216.07c;SPAC110.01;SPBC1778.05c;SPBC1778.10c;SPBC30B4.01c;SPCC576.15c;SPAC8C9.03;SPAC18G6.05c;SPAC26A3.09c;SPBC530.01;SPCC74.03c…
GO Biological Process	GO:2000112;	regulation of cellular macromolecule biosynthetic process	Enriched	18.2795698924731 (85/465)	10.7866043613707 (554/5136)	3.34743e-05	SPAC19E9.03;SPAC2H10.01;SPAC2F7.02c;SPBC1289.10c;SPCC736.12c;SPAC9E9.10c;SPAC29B12.01;SPBC16C6.07c;SPBC1826.01c;SPBC56F2.05c;SPCC645.06c;SPAC25B8.19c;SPBC19C2.09;SPBC582.03;SPAC16.05c;SPBC530.11c;SPBC1105.14;SPBC13E7.08c;SPAC1F7.01c;SPAC630.14c;SPAC1420.01c;SPBC32H8.07;SPAC32A11.03c;SPAC2F7.11;SPAC26H5.05;SPBC2D10.06;SPBC31F10.14c;SPAC823.15;SPBC16G5.15c;SPAC31F12.01;SPAC19B12.05c;SPBC29B5.01;SPA…
GO Biological Process	GO:0010556;	regulation of macromolecule biosynthetic process	Enriched	18.2795698924731 (85/465)	10.8060747663551 (555/5136)	3.40339e-05	SPAC19E9.03;SPAC2H10.01;SPAC2F7.02c;SPBC1289.10c;SPCC736.12c;SPAC9E9.10c;SPAC29B12.01;SPBC16C6.07c;SPBC1826.01c;SPBC56F2.05c;SPCC645.06c;SPAC25B8.19c;SPBC19C2.09;SPBC582.03;SPAC16.05c;SPBC530.11c;SPBC1105.14;SPBC13E7.08c;SPAC1F7.01c;SPAC630.14c;SPAC1420.01c;SPBC32H8.07;SPAC32A11.03c;SPAC2F7.11;SPAC26H5.05;SPBC2D10.06;SPBC31F10.14c;SPAC823.15;SPBC16G5.15c;SPAC31F12.01;SPAC19B12.05c;SPBC29B5.01;SPA…
GO Biological Process	GO:0006366;	transcription from RNA polymerase II promoter	Enriched	13.9784946236559 (65/465)	7.59345794392523 (390/5136)	4.26919e-05	SPAC19E9.03;SPAC2H10.01;SPAC2F7.02c;SPBC1289.10c;SPCC736.12c;SPAC29B12.01;SPBC16C6.07c;SPBC1826.01c;SPBC56F2.05c;SPAC25B8.19c;SPBC19C2.09;SPAC16.05c;SPBC530.11c;SPBC1105.14;SPBC13E7.08c;SPAC1F7.01c;SPAC630.14c;SPAC1420.01c;SPBC32H8.07;SPAC32A11.03c;SPAC2F7.11;SPAC26H5.05;SPBC2D10.06;SPAC1D4.14;SPBC16G5.15c;SPAC19B12.05c;SPBC29B5.01;SPAC15A10.11;SPAC8C9.14;SPAC2E12.02;SPAC56F8.16;SPBC2D10.17;SPBC2…
GO Biological Process	GO:0006355;	regulation of transcription, DNA-templated	Enriched	15.2688172043011 (71/465)	8.72274143302181 (448/5136)	7.92843e-05	SPAC19E9.03;SPAC2H10.01;SPAC2F7.02c;SPBC1289.10c;SPCC736.12c;SPAC9E9.10c;SPAC29B12.01;SPBC16C6.07c;SPBC1826.01c;SPBC56F2.05c;SPAC25B8.19c;SPBC19C2.09;SPAC16.05c;SPBC530.11c;SPBC1105.14;SPBC13E7.08c;SPAC1F7.01c;SPAC630.14c;SPAC1420.01c;SPBC32H8.07;SPAC32A11.03c;SPAC2F7.11;SPAC26H5.05;SPBC2D10.06;SPBC31F10.14c;SPBC16G5.15c;SPAC31F12.01;SPAC19B12.05c;SPBC29B5.01;SPAC15A10.11;SPAC8C9.14;SPAC2E12.02;S…
GO Biological Process	GO:1903506;	regulation of nucleic acid-templated transcription	Enriched	15.2688172043011 (71/465)	8.72274143302181 (448/5136)	7.92843e-05	SPAC19E9.03;SPAC2H10.01;SPAC2F7.02c;SPBC1289.10c;SPCC736.12c;SPAC9E9.10c;SPAC29B12.01;SPBC16C6.07c;SPBC1826.01c;SPBC56F2.05c;SPAC25B8.19c;SPBC19C2.09;SPAC16.05c;SPBC530.11c;SPBC1105.14;SPBC13E7.08c;SPAC1F7.01c;SPAC630.14c;SPAC1420.01c;SPBC32H8.07;SPAC32A11.03c;SPAC2F7.11;SPAC26H5.05;SPBC2D10.06;SPBC31F10.14c;SPBC16G5.15c;SPAC31F12.01;SPAC19B12.05c;SPBC29B5.01;SPAC15A10.11;SPAC8C9.14;SPAC2E12.02;S…
GO Biological Process	GO:0042221;	response to chemical	Enriched	9.46236559139785 (44/465)	4.49766355140187 (231/5136)	0.00010105	SPAC23A1.06c;SPBC3F6.03;SPAC869.02c;SPBC19C2.09;SPBC1271.10c;SPAC630.14c;SPBC30D10.10c;SPBC32H8.07;SPCC1322.08;SPBC725.02;SPAC11D3.05;SPAC22H10.07;SPAC26H5.05;SPAC22F3.13;SPBC530.15c;SPCC74.06;SPAC31F12.01;SPBC29B5.01;SPCC576.17c;SPAC8C9.14;SPBC3E7.01;SPAC22F3.10c;SPBC1778.05c;SPBC1652.01;SPAC1783.07c;SPCC736.11;SPCC622.16c;SPBC530.02;SPCC74.03c;SPCC569.05c;SPAP11E10.02c;SPAC1565.08;SPAC12G12.03;…
GO Biological Process	GO:0051716;	cellular response to stimulus	Enriched	23.010752688172 (107/465)	15.0116822429907 (771/5136)	0.00010645	SPAC19E9.03;SPAC4F10.07c;SPAC29A4.11;SPAC23A1.06c;SPAC6B12.02c;SPAC29B12.01;SPAC22E12.16c;SPCC645.06c;SPBC3F6.03;SPBC8D2.01;SPAC869.02c;SPBC19C2.09;SPBC582.03;SPBC336.03;SPAC26H5.07c;SPAC17A2.13c;SPBC577.06c;SPAC630.14c;SPBC30D10.10c;SPAC22F8.05;SPAC3C7.06c;SPAC17H9.10c;SPAC1420.01c;SPBC32H8.07;SPAC1834.08;SPCC1322.08;SPBC725.02;SPAC22H10.07;SPAC26H5.05;SPAC22F3.13;SPAPB18E9.02c;SPBC2G2.02;SPCC29…
GO Biological Process	GO:2001141;	regulation of RNA biosynthetic process	Enriched	15.2688172043011 (71/465)	8.74221183800623 (449/5136)	0.000107879	SPAC19E9.03;SPAC2H10.01;SPAC2F7.02c;SPBC1289.10c;SPCC736.12c;SPAC9E9.10c;SPAC29B12.01;SPBC16C6.07c;SPBC1826.01c;SPBC56F2.05c;SPAC25B8.19c;SPBC19C2.09;SPAC16.05c;SPBC530.11c;SPBC1105.14;SPBC13E7.08c;SPAC1F7.01c;SPAC630.14c;SPAC1420.01c;SPBC32H8.07;SPAC32A11.03c;SPAC2F7.11;SPAC26H5.05;SPBC2D10.06;SPBC31F10.14c;SPBC16G5.15c;SPAC31F12.01;SPAC19B12.05c;SPBC29B5.01;SPAC15A10.11;SPAC8C9.14;SPAC2E12.02;S…
GO Biological Process	GO:0048522;	positive regulation of cellular process	Enriched	15.6989247311828 (73/465)	9.17056074766355 (471/5136)	0.00012229	SPAC19E9.03;SPAC4F10.07c;SPBC1289.10c;SPCC736.12c;SPAC29B12.01;SPBC16C6.07c;SPAC6F6.06c;SPBC19C2.09;SPBC582.03;SPBC13E7.08c;SPAC31A2.14;SPAC1F7.01c;SPAC821.08c;SPBC30D10.10c;SPBC32H8.07;SPCC1322.08;SPBC725.02;SPAC32A11.03c;SPAC26H5.05;SPBC19F5.01c;SPAPB18E9.02c;SPBC16G5.15c;SPCC297.03;SPAC1006.09;SPCC74.06;SPAC31F12.01;SPBC4F6.06;SPBC29B5.01;SPAC8C9.14;SPAC2E12.02;SPAC56F8.16;SPAC19A8.02;SPBC216.…
GO Biological Process	GO:0006351;	transcription, DNA-templated	Enriched	17.2043010752688 (80/465)	10.3582554517134 (532/5136)	0.000125901	SPAC19E9.03;SPAC2H10.01;SPAC2F7.02c;SPBC1289.10c;SPCC736.12c;SPAC9E9.10c;SPAC29B12.01;SPBC16C6.07c;SPBC1826.01c;SPBC56F2.05c;SPAC25B8.19c;SPBC19C2.09;SPAC16.05c;SPBC530.11c;SPBC1105.14;SPBC13E7.08c;SPAC1F7.01c;SPAC630.14c;SPCC16C4.14c;SPAC1420.01c;SPBC32H8.07;SPAC32A11.03c;SPAC2F7.11;SPAC26H5.05;SPBC2D10.06;SPBC31F10.14c;SPAC1D4.14;SPBC16G5.15c;SPAC31F12.01;SPAC19B12.05c;SPBC29B5.01;SPAC15A10.11;…
GO Biological Process	GO:0009889;	regulation of biosynthetic process	Enriched	18.2795698924731 (85/465)	11.1760124610592 (574/5136)	0.000125901	SPAC19E9.03;SPAC2H10.01;SPAC2F7.02c;SPBC1289.10c;SPCC736.12c;SPAC9E9.10c;SPAC29B12.01;SPBC16C6.07c;SPBC1826.01c;SPBC56F2.05c;SPCC645.06c;SPAC25B8.19c;SPBC19C2.09;SPBC582.03;SPAC16.05c;SPBC530.11c;SPBC1105.14;SPBC13E7.08c;SPAC1F7.01c;SPAC630.14c;SPAC1420.01c;SPBC32H8.07;SPAC32A11.03c;SPAC2F7.11;SPAC26H5.05;SPBC2D10.06;SPBC31F10.14c;SPAC823.15;SPBC16G5.15c;SPAC31F12.01;SPAC19B12.05c;SPBC29B5.01;SPA…
GO Biological Process	GO:0031326;	regulation of cellular biosynthetic process	Enriched	18.2795698924731 (85/465)	11.1760124610592 (574/5136)	0.000125901	SPAC19E9.03;SPAC2H10.01;SPAC2F7.02c;SPBC1289.10c;SPCC736.12c;SPAC9E9.10c;SPAC29B12.01;SPBC16C6.07c;SPBC1826.01c;SPBC56F2.05c;SPCC645.06c;SPAC25B8.19c;SPBC19C2.09;SPBC582.03;SPAC16.05c;SPBC530.11c;SPBC1105.14;SPBC13E7.08c;SPAC1F7.01c;SPAC630.14c;SPAC1420.01c;SPBC32H8.07;SPAC32A11.03c;SPAC2F7.11;SPAC26H5.05;SPBC2D10.06;SPBC31F10.14c;SPAC823.15;SPBC16G5.15c;SPAC31F12.01;SPAC19B12.05c;SPBC29B5.01;SPA…
GO Biological Process	GO:0097659;	nucleic acid-templated transcription	Enriched	17.2043010752688 (80/465)	10.3582554517134 (532/5136)	0.000125901	SPAC19E9.03;SPAC2H10.01;SPAC2F7.02c;SPBC1289.10c;SPCC736.12c;SPAC9E9.10c;SPAC29B12.01;SPBC16C6.07c;SPBC1826.01c;SPBC56F2.05c;SPAC25B8.19c;SPBC19C2.09;SPAC16.05c;SPBC530.11c;SPBC1105.14;SPBC13E7.08c;SPAC1F7.01c;SPAC630.14c;SPCC16C4.14c;SPAC1420.01c;SPBC32H8.07;SPAC32A11.03c;SPAC2F7.11;SPAC26H5.05;SPBC2D10.06;SPBC31F10.14c;SPAC1D4.14;SPBC16G5.15c;SPAC31F12.01;SPAC19B12.05c;SPBC29B5.01;SPAC15A10.11;…
GO Biological Process	GO:0006793;	phosphorus metabolic process	Enriched	16.5591397849462 (77/465)	9.91043613707165 (509/5136)	0.000166109	SPAC4F10.07c;SPAC1786.02;SPBP8B7.17c;SPAC22E12.16c;SPBC354.12;SPAC24B11.05;SPAC17C9.12;SPAC3H8.06;SPBC19C2.09;SPBC582.03;SPAC1D4.08;SPBP4H10.11c;SPBC577.06c;SPAC3F10.19;SPBC725.02;SPBC776.15c;SPAC32A11.03c;SPBC660.16;SPBC13A2.03;SPAPB18E9.02c;SPBC2G2.02;SPCC297.03;SPBC839.16;SPAC1006.09;SPCC74.06;SPAC19B12.05c;SPBC4F6.06;SPAC14C4.11;SPBC29B5.01;SPAC589.12;SPAC2F7.16c;SPAC19A8.02;SPBC12D12.04c;SPB…
GO Biological Process	GO:0006412;	translation	Underrepresented	2.79569892473118 (13/465)	7.80763239875389 (401/5136)	0.00018132	SPAC2F7.05c;SPBC582.03;SPBC354.06;SPAC823.15;SPBC14F5.06;SPAC26F1.13c;SPAC20G8.06;SPAC8C9.06c;SPBC13E7.03c;SPAC343.08c;SPAC18G6.05c;SPCC74.03c;SPAPB2B4.03;
GO Biological Process	GO:0051179;	localization	Enriched	30.9677419354839 (144/465)	22.0989096573209 (1135/5136)	0.000190948	SPAC4F10.07c;SPCC162.07;SPAC11E3.02c;SPCC645.06c;SPAC821.13c;SPAC17C9.12;SPAC1071.10c;SPAC6F6.01;SPAC3H8.10;SPAC22G7.02;SPAC23D3.06c;SPCC794.06;SPBC582.03;SPAC5D6.04;SPAC890.06;SPBC1271.10c;SPAC17A2.13c;SPBC19C7.10;SPBC9B6.03;SPBC29A10.07;SPCC162.08c;SPAC1F7.01c;SPBP35G2.11c;SPAC3F10.19;SPAC11G7.02;SPCC1739.14;SPCC1322.08;SPBC13A2.02;SPCC2H8.02;SPBC29A10.02;SPBC31E1.02c;SPAC11D3.05;SPAC24B11.12c;…
GO Biological Process	GO:0032774;	RNA biosynthetic process	Enriched	17.2043010752688 (80/465)	10.4945482866044 (539/5136)	0.00019888	SPAC19E9.03;SPAC2H10.01;SPAC2F7.02c;SPBC1289.10c;SPCC736.12c;SPAC9E9.10c;SPAC29B12.01;SPBC16C6.07c;SPBC1826.01c;SPBC56F2.05c;SPAC25B8.19c;SPBC19C2.09;SPAC16.05c;SPBC530.11c;SPBC1105.14;SPBC13E7.08c;SPAC1F7.01c;SPAC630.14c;SPCC16C4.14c;SPAC1420.01c;SPBC32H8.07;SPAC32A11.03c;SPAC2F7.11;SPAC26H5.05;SPBC2D10.06;SPBC31F10.14c;SPAC1D4.14;SPBC16G5.15c;SPAC31F12.01;SPAC19B12.05c;SPBC29B5.01;SPAC15A10.11;…
GO Biological Process	GO:0048523;	negative regulation of cellular process	Enriched	14.6236559139785 (68/465)	8.54750778816199 (439/5136)	0.000275114	SPAC19E9.03;SPAC23A1.06c;SPCC736.12c;SPAC9E9.10c;SPAC29B12.01;SPBC1826.01c;SPAC25B8.19c;SPBC582.03;SPAC17A2.13c;SPBC13E7.08c;SPAC1F7.01c;SPBC30D10.10c;SPAC630.14c;SPAC1420.01c;SPAC11G7.02;SPBC32H8.07;SPCC1322.08;SPBC725.02;SPBC31E1.02c;SPAC2F7.11;SPAC22F3.13;SPBC31F10.14c;SPCC297.03;SPAC31F12.01;SPBC29B5.01;SPBC2D10.17;SPBC216.07c;SPBC776.02c;SPAC20G8.06;SPCC1902.01;SPBC13E7.03c;SPCC736.15;SPBC4C…
GO Biological Process	GO:0010514;	induction of conjugation with cellular fusion	Enriched	2.58064516129032 (12/465)	0.58411214953271 (30/5136)	0.000277766	SPBC30D10.10c;SPBC32H8.07;SPCC1322.08;SPAPB18E9.02c;SPBC16G5.15c;SPAC8C9.14;SPBC216.07c;SPCC1902.01;SPAC6F12.02;SPBC16H5.07c;SPBC19C7.03;SPCC24B10.07;
GO Biological Process	GO:0009987;	cellular process	Enriched	87.5268817204301 (407/465)	79.7118380062305 (4094/5136)	0.000285755	SPAC19E9.03;SPAC2H10.01;SPAC4F10.07c;SPAC1786.02;SPAC29A4.11;SPAC23A1.06c;SPBC543.09;SPBC8D2.17;SPAC2F7.02c;SPCC162.07;SPBC2D10.05;SPBC1289.10c;SPBP8B7.17c;SPAC6B12.02c;SPCC736.12c;SPCC1450.02;SPAC9E9.10c;SPAC2F3.16;SPAC11E3.02c;SPAC29B12.01;SPAC19B12.03;SPBC12C2.03c;SPAC664.15;SPBC16C6.07c;SPBC1826.01c;SPCC757.08;SPAC22E12.16c;SPBC3H7.03c;SPCC645.06c;SPBC354.12;SPBC56F2.05c;SPAC25B8.19c;SPAC24B1…
GO Biological Process	GO:0031137;	regulation of conjugation with cellular fusion	Enriched	3.44086021505376 (16/465)	0.992990654205607 (51/5136)	0.000306731	SPBC30D10.10c;SPBC32H8.07;SPCC1322.08;SPAC2F7.11;SPAPB18E9.02c;SPBC16G5.15c;SPAC8C9.14;SPAC56F8.16;SPBC216.07c;SPCC1902.01;SPAC6F12.02;SPBC16H5.07c;SPAPB2B4.03;SPAC1B9.02c;SPBC19C7.03;SPCC24B10.07;
GO Biological Process	GO:0046999;	regulation of conjugation	Enriched	3.44086021505376 (16/465)	0.992990654205607 (51/5136)	0.000306731	SPBC30D10.10c;SPBC32H8.07;SPCC1322.08;SPAC2F7.11;SPAPB18E9.02c;SPBC16G5.15c;SPAC8C9.14;SPAC56F8.16;SPBC216.07c;SPCC1902.01;SPAC6F12.02;SPBC16H5.07c;SPAPB2B4.03;SPAC1B9.02c;SPBC19C7.03;SPCC24B10.07;
GO Biological Process	GO:0009605;	response to external stimulus	Enriched	5.37634408602151 (25/465)	2.08333333333333 (107/5136)	0.000329926	SPAC4F10.07c;SPAC29B12.01;SPBC582.03;SPAC630.14c;SPBC30D10.10c;SPBC32H8.07;SPCC297.03;SPBC29B5.01;SPAC23G3.03;SPBC216.07c;SPBC27B12.11c;SPCC1393.08;SPBC1652.01;SPAC6F12.02;SPCC576.15c;SPAC18G6.05c;SPAC8C9.03;SPCC74.03c;SPAC1565.08;SPAPB2B4.03;SPBC725.11c;SPBC354.14c;SPBC19C7.03;SPCC24B10.07;SPBC1D7.02c;
GO Biological Process	GO:0009991;	response to extracellular stimulus	Enriched	5.37634408602151 (25/465)	2.08333333333333 (107/5136)	0.000329926	SPAC4F10.07c;SPAC29B12.01;SPBC582.03;SPAC630.14c;SPBC30D10.10c;SPBC32H8.07;SPCC297.03;SPBC29B5.01;SPAC23G3.03;SPBC216.07c;SPBC27B12.11c;SPCC1393.08;SPBC1652.01;SPAC6F12.02;SPCC576.15c;SPAC18G6.05c;SPAC8C9.03;SPCC74.03c;SPAC1565.08;SPAPB2B4.03;SPBC725.11c;SPBC354.14c;SPBC19C7.03;SPCC24B10.07;SPBC1D7.02c;
GO Biological Process	GO:0031667;	response to nutrient levels	Enriched	5.37634408602151 (25/465)	2.08333333333333 (107/5136)	0.000329926	SPAC4F10.07c;SPAC29B12.01;SPBC582.03;SPAC630.14c;SPBC30D10.10c;SPBC32H8.07;SPCC297.03;SPBC29B5.01;SPAC23G3.03;SPBC216.07c;SPBC27B12.11c;SPCC1393.08;SPBC1652.01;SPAC6F12.02;SPCC576.15c;SPAC18G6.05c;SPAC8C9.03;SPCC74.03c;SPAC1565.08;SPAPB2B4.03;SPBC725.11c;SPBC354.14c;SPBC19C7.03;SPCC24B10.07;SPBC1D7.02c;
GO Biological Process	GO:0031668;	cellular response to extracellular stimulus	Enriched	5.37634408602151 (25/465)	2.08333333333333 (107/5136)	0.000329926	SPAC4F10.07c;SPAC29B12.01;SPBC582.03;SPAC630.14c;SPBC30D10.10c;SPBC32H8.07;SPCC297.03;SPBC29B5.01;SPAC23G3.03;SPBC216.07c;SPBC27B12.11c;SPCC1393.08;SPBC1652.01;SPAC6F12.02;SPCC576.15c;SPAC18G6.05c;SPAC8C9.03;SPCC74.03c;SPAC1565.08;SPAPB2B4.03;SPBC725.11c;SPBC354.14c;SPBC19C7.03;SPCC24B10.07;SPBC1D7.02c;
GO Biological Process	GO:0031669;	cellular response to nutrient levels	Enriched	5.37634408602151 (25/465)	2.08333333333333 (107/5136)	0.000329926	SPAC4F10.07c;SPAC29B12.01;SPBC582.03;SPAC630.14c;SPBC30D10.10c;SPBC32H8.07;SPCC297.03;SPBC29B5.01;SPAC23G3.03;SPBC216.07c;SPBC27B12.11c;SPCC1393.08;SPBC1652.01;SPAC6F12.02;SPCC576.15c;SPAC18G6.05c;SPAC8C9.03;SPCC74.03c;SPAC1565.08;SPAPB2B4.03;SPBC725.11c;SPBC354.14c;SPBC19C7.03;SPCC24B10.07;SPBC1D7.02c;
GO Biological Process	GO:0048519;	negative regulation of biological process	Enriched	15.2688172043011 (71/465)	9.11214953271028 (468/5136)	0.000329926	SPAC19E9.03;SPAC23A1.06c;SPCC736.12c;SPAC9E9.10c;SPAC29B12.01;SPBC1826.01c;SPAC25B8.19c;SPBC582.03;SPAC17A2.13c;SPBC13E7.08c;SPAC1F7.01c;SPAC630.14c;SPBC30D10.10c;SPAC1420.01c;SPAC11G7.02;SPBC32H8.07;SPAC11E3.01c;SPCC1322.08;SPBC725.02;SPBC31E1.02c;SPAC2F7.11;SPAC22F3.13;SPBC31F10.14c;SPCC297.03;SPAC31F12.01;SPBC29B5.01;SPBC2D10.17;SPBC216.07c;SPBC776.02c;SPAC20G8.06;SPCC1902.01;SPBC13E7.03c;SPCC…
GO Biological Process	GO:0071496;	cellular response to external stimulus	Enriched	5.37634408602151 (25/465)	2.08333333333333 (107/5136)	0.000329926	SPAC4F10.07c;SPAC29B12.01;SPBC582.03;SPAC630.14c;SPBC30D10.10c;SPBC32H8.07;SPCC297.03;SPBC29B5.01;SPAC23G3.03;SPBC216.07c;SPBC27B12.11c;SPCC1393.08;SPBC1652.01;SPAC6F12.02;SPCC576.15c;SPAC18G6.05c;SPAC8C9.03;SPCC74.03c;SPAC1565.08;SPAPB2B4.03;SPBC725.11c;SPBC354.14c;SPBC19C7.03;SPCC24B10.07;SPBC1D7.02c;
GO Biological Process	GO:0016310;	phosphorylation	Enriched	7.52688172043011 (35/465)	3.44626168224299 (177/5136)	0.000333438	SPAC4F10.07c;SPAC22E12.16c;SPBC582.03;SPBC577.06c;SPBC725.02;SPAPB18E9.02c;SPCC297.03;SPAC1006.09;SPCC74.06;SPBC4F6.06;SPBC29B5.01;SPAC19A8.02;SPBC12D12.04c;SPBC3E7.01;SPAC110.01;SPCC736.15;SPBC1778.10c;SPCC622.16c;SPCC576.15c;SPAC8C9.03;SPCC74.03c;SPAC9G1.02;SPBC16E9.13;SPBC216.05;SPAPB2B4.03;SPBC1861.09;SPAC644.06c;SPBC2G5.02c;SPAC890.03;SPAC1B9.02c;SPAC1805.05;SPBC6B1.02;SPAC2F3.15;SPCC1020.10…
GO Biological Process	GO:0002181;	cytoplasmic translation	Underrepresented	1.0752688172043 (5/465)	4.7702492211838 (245/5136)	0.000499798	SPAC2F7.05c;SPAC823.15;SPBC14F5.06;SPAC26F1.13c;SPCC74.03c;
GO Biological Process	GO:0006796;	phosphate-containing compound metabolic process	Enriched	15.4838709677419 (72/465)	9.40420560747664 (483/5136)	0.000595147	SPAC4F10.07c;SPAC1786.02;SPBP8B7.17c;SPAC22E12.16c;SPBC354.12;SPAC24B11.05;SPAC17C9.12;SPAC3H8.06;SPBC19C2.09;SPBC582.03;SPAC1D4.08;SPBC577.06c;SPAC3F10.19;SPBC725.02;SPAC32A11.03c;SPBC660.16;SPBC13A2.03;SPAPB18E9.02c;SPBC2G2.02;SPCC297.03;SPBC839.16;SPAC1006.09;SPCC74.06;SPAC19B12.05c;SPBC4F6.06;SPBC29B5.01;SPAC589.12;SPAC2F7.16c;SPAC19A8.02;SPBC12D12.04c;SPBC3E7.01;SPAC110.01;SPCC1223.03c;SPBC8…
GO Biological Process	GO:0034504;	protein localization to nucleus	Enriched	3.65591397849462 (17/465)	1.16822429906542 (60/5136)	0.00065237	SPAC22G7.02;SPBC582.03;SPAC890.06;SPBC29A10.07;SPCC162.08c;SPCC1739.14;SPBC13A2.02;SPCC1322.08;SPBC29A10.02;SPCC297.03;SPCC550.11;SPBC1604.08c;SPCC622.16c;SPBC11G11.07;SPBC14F5.03c;SPCC1840.03;SPCC962.03c;
GO Biological Process	GO:0043618;	regulation of transcription from RNA polymerase II promoter in response to stress	Enriched	1.93548387096774 (9/465)	0.36993769470405 (19/5136)	0.000724158	SPAC29B12.01;SPAC26H5.05;SPBC29B5.01;SPAC8C9.14;SPAC2E12.02;SPCC1393.08;SPAC6F12.02;SPAC1783.07c;SPBC725.11c;
GO Biological Process	GO:0043620;	regulation of DNA-templated transcription in response to stress	Enriched	1.93548387096774 (9/465)	0.36993769470405 (19/5136)	0.000724158	SPAC29B12.01;SPAC26H5.05;SPBC29B5.01;SPAC8C9.14;SPAC2E12.02;SPCC1393.08;SPAC6F12.02;SPAC1783.07c;SPBC725.11c;
GO Biological Process	GO:0006810;	transport	Enriched	24.9462365591398 (116/465)	17.4260124610592 (895/5136)	0.000760004	SPCC162.07;SPAC11E3.02c;SPAC821.13c;SPAC1071.10c;SPAC6F6.01;SPAC3H8.10;SPAC22G7.02;SPAC23D3.06c;SPCC794.06;SPAC5D6.04;SPAC890.06;SPBC1271.10c;SPBC9B6.03;SPBC29A10.07;SPCC162.08c;SPBP35G2.11c;SPCC1739.14;SPBC13A2.02;SPCC2H8.02;SPBC31E1.02c;SPAC11D3.05;SPAC24B11.12c;SPCC320.05;SPBC8D2.20c;SPAC30.04c;SPAC29B12.10c;SPBC530.15c;SPAC1D4.14;SPAC17G6.02c;SPCC297.03;SPAC2C4.17c;SPAC19A8.01c;SPAC14C4.11;SP…
GO Biological Process	GO:0031136;	positive regulation of conjugation	Enriched	2.79569892473118 (13/465)	0.778816199376947 (40/5136)	0.00125983	SPBC30D10.10c;SPBC32H8.07;SPCC1322.08;SPAPB18E9.02c;SPBC16G5.15c;SPAC8C9.14;SPAC56F8.16;SPBC216.07c;SPCC1902.01;SPAC6F12.02;SPBC16H5.07c;SPBC19C7.03;SPCC24B10.07;
GO Biological Process	GO:0031139;	positive regulation of conjugation with cellular fusion	Enriched	2.79569892473118 (13/465)	0.778816199376947 (40/5136)	0.00125983	SPBC30D10.10c;SPBC32H8.07;SPCC1322.08;SPAPB18E9.02c;SPBC16G5.15c;SPAC8C9.14;SPAC56F8.16;SPBC216.07c;SPCC1902.01;SPAC6F12.02;SPBC16H5.07c;SPBC19C7.03;SPCC24B10.07;
GO Biological Process	GO:0042493;	response to drug	Enriched	2.1505376344086 (10/465)	0.486760124610592 (25/5136)	0.00137394	SPBC1271.10c;SPAC11D3.05;SPBC530.15c;SPCC576.17c;SPBC530.02;SPCC569.05c;SPBC409.08;SPCC965.13;SPBC2G5.02c;SPBC36.03c;
GO Biological Process	GO:0007005;	mitochondrion organization	Underrepresented	2.1505376344086 (10/465)	6.17211838006231 (317/5136)	0.00177983	SPAC4F10.07c;SPBC543.09;SPAC664.15;SPBC354.06;SPAC8C9.06c;SPAC343.08c;SPCC16A11.08;SPBC16C6.02c;SPAC26H5.12;SPAC12G12.04;
GO Biological Process	GO:0044765;	single-organism transport	Enriched	21.9354838709677 (102/465)	15.1090342679128 (776/5136)	0.00177983	SPAC11E3.02c;SPAC821.13c;SPAC1071.10c;SPAC6F6.01;SPAC3H8.10;SPAC22G7.02;SPAC23D3.06c;SPCC794.06;SPAC5D6.04;SPAC890.06;SPBC1271.10c;SPBC9B6.03;SPBC29A10.07;SPCC162.08c;SPCC1739.14;SPBC13A2.02;SPCC2H8.02;SPBC31E1.02c;SPAC11D3.05;SPAC24B11.12c;SPCC320.05;SPBC8D2.20c;SPAC30.04c;SPAC29B12.10c;SPBC530.15c;SPAC17G6.02c;SPCC297.03;SPAC2C4.17c;SPAC19A8.01c;SPAC14C4.11;SPBC354.07c;SPCC18B5.01c;SPAC7D4.10;S…
GO Biological Process	GO:0098661;	inorganic anion transmembrane transport	Enriched	2.36559139784946 (11/465)	0.623052959501558 (32/5136)	0.00265013	SPCC2H8.02;SPCC320.05;SPBC530.15c;SPCC576.17c;SPBC18H10.16;SPCC569.05c;SPBC409.08;SPCC965.13;SPBC3H7.02;SPCPB1C11.01;SPBC36.03c;
GO Biological Process	GO:2000243;	positive regulation of reproductive process	Enriched	2.79569892473118 (13/465)	0.837227414330218 (43/5136)	0.00267	SPBC30D10.10c;SPBC32H8.07;SPCC1322.08;SPAPB18E9.02c;SPBC16G5.15c;SPAC8C9.14;SPAC56F8.16;SPBC216.07c;SPCC1902.01;SPAC6F12.02;SPBC16H5.07c;SPBC19C7.03;SPCC24B10.07;
GO Biological Process	GO:0010605;	negative regulation of macromolecule metabolic process	Enriched	9.89247311827957 (46/465)	5.52959501557632 (284/5136)	0.00270513	SPCC736.12c;SPAC9E9.10c;SPAC29B12.01;SPBC1826.01c;SPAC25B8.19c;SPBC582.03;SPBC13E7.08c;SPAC1F7.01c;SPAC630.14c;SPAC1420.01c;SPBC32H8.07;SPAC11E3.01c;SPAC2F7.11;SPBC31F10.14c;SPAC31F12.01;SPBC29B5.01;SPBC2D10.17;SPBC776.02c;SPAC20G8.06;SPBC13E7.03c;SPCC736.15;SPBC4C3.12;SPAC6F12.02;SPCC285.16c;SPCC736.11;SPCC622.16c;SPAC23C11.15;SPCC1020.02;SPAC18G6.05c;SPCC74.03c;SPAC31G5.12c;SPBP19A11.06;SPAPB2B…
GO Biological Process	GO:0000122;	negative regulation of transcription from RNA polymerase II promoter	Enriched	3.87096774193548 (18/465)	1.44080996884735 (74/5136)	0.00284476	SPBC1826.01c;SPAC25B8.19c;SPAC630.14c;SPAC1420.01c;SPBC32H8.07;SPAC2F7.11;SPBC29B5.01;SPBC2D10.17;SPBC4C3.12;SPAC6F12.02;SPCC736.11;SPAC23C11.15;SPBC1734.16c;SPBC23E6.09;SPBC19C7.03;SPBC15D4.02;SPCC1020.10;SPBC1D7.02c;
GO Biological Process	GO:0009267;	cellular response to starvation	Enriched	4.3010752688172 (20/465)	1.71339563862928 (88/5136)	0.00311419	SPAC4F10.07c;SPAC29B12.01;SPBC582.03;SPBC30D10.10c;SPCC297.03;SPBC29B5.01;SPAC23G3.03;SPBC216.07c;SPBC27B12.11c;SPCC1393.08;SPAC6F12.02;SPCC576.15c;SPAC18G6.05c;SPAC8C9.03;SPCC74.03c;SPAC1565.08;SPAPB2B4.03;SPBC725.11c;SPBC354.14c;SPCC24B10.07;
GO Biological Process	GO:0042594;	response to starvation	Enriched	4.3010752688172 (20/465)	1.71339563862928 (88/5136)	0.00311419	SPAC4F10.07c;SPAC29B12.01;SPBC582.03;SPBC30D10.10c;SPCC297.03;SPBC29B5.01;SPAC23G3.03;SPBC216.07c;SPBC27B12.11c;SPCC1393.08;SPAC6F12.02;SPCC576.15c;SPAC18G6.05c;SPAC8C9.03;SPCC74.03c;SPAC1565.08;SPAPB2B4.03;SPBC725.11c;SPBC354.14c;SPCC24B10.07;
GO Biological Process	GO:1900237;	positive regulation of induction of conjugation with cellular fusion	Enriched	1.29032258064516 (6/465)	0.194704049844237 (10/5136)	0.00311419	SPBC30D10.10c;SPAPB18E9.02c;SPBC16G5.15c;SPAC8C9.14;SPAC6F12.02;SPCC24B10.07;
GO Biological Process	GO:0051234;	establishment of localization	Enriched	25.1612903225806 (117/465)	18.1464174454829 (932/5136)	0.00325915	SPCC162.07;SPAC11E3.02c;SPAC821.13c;SPAC1071.10c;SPAC6F6.01;SPAC3H8.10;SPAC22G7.02;SPAC23D3.06c;SPCC794.06;SPAC5D6.04;SPAC890.06;SPBC1271.10c;SPBC19C7.10;SPBC9B6.03;SPBC29A10.07;SPCC162.08c;SPBP35G2.11c;SPCC1739.14;SPBC13A2.02;SPCC2H8.02;SPBC31E1.02c;SPAC11D3.05;SPAC24B11.12c;SPCC320.05;SPBC8D2.20c;SPAC30.04c;SPAC29B12.10c;SPBC530.15c;SPAC1D4.14;SPAC17G6.02c;SPCC297.03;SPAC2C4.17c;SPAC19A8.01c;SP…
GO Biological Process	GO:0098660;	inorganic ion transmembrane transport	Enriched	5.16129032258065 (24/465)	2.23909657320872 (115/5136)	0.00328767	SPAC1071.10c;SPAC6F6.01;SPCC2H8.02;SPBC31E1.02c;SPCC320.05;SPBC530.15c;SPAC2C4.17c;SPAC7D4.10;SPCC576.17c;SPCC1183.11;SPAPB2B4.04c;SPBC18H10.16;SPCC569.05c;SPCC1322.03;SPBC16D10.06;SPBC409.08;SPCC965.13;SPAC977.10;SPBC3H7.02;SPAC14C4.14;SPCPB1C11.01;SPBC36.03c;SPBC29A3.01;SPCC126.09;
GO Biological Process	GO:0010629;	negative regulation of gene expression	Enriched	7.74193548387097 (36/465)	3.99143302180685 (205/5136)	0.00330807	SPCC736.12c;SPAC9E9.10c;SPAC29B12.01;SPBC1826.01c;SPAC25B8.19c;SPBC582.03;SPAC630.14c;SPAC1420.01c;SPBC32H8.07;SPAC11E3.01c;SPAC2F7.11;SPBC31F10.14c;SPAC31F12.01;SPBC29B5.01;SPBC2D10.17;SPAC20G8.06;SPBC13E7.03c;SPBC4C3.12;SPAC6F12.02;SPCC736.11;SPCC622.16c;SPAC23C11.15;SPAC18G6.05c;SPCC74.03c;SPAC31G5.12c;SPBP19A11.06;SPAPB2B4.03;SPBC1734.16c;SPBC23E6.09;SPAP14E8.02;SPBC19C7.03;SPAC29B12.08;SPBC1…
GO Biological Process	GO:0042149;	cellular response to glucose starvation	Enriched	1.50537634408602 (7/465)	0.272585669781931 (14/5136)	0.00348016	SPBC30D10.10c;SPCC297.03;SPAC6F12.02;SPCC576.15c;SPAC8C9.03;SPCC74.03c;SPCC24B10.07;
GO Biological Process	GO:0043900;	regulation of multi-organism process	Enriched	4.08602150537634 (19/465)	1.59657320872274 (82/5136)	0.00348016	SPBC582.03;SPBC30D10.10c;SPBC32H8.07;SPCC1322.08;SPAC2F7.11;SPAPB18E9.02c;SPBC16G5.15c;SPAC8C9.14;SPAC56F8.16;SPBC216.07c;SPCC1902.01;SPAC6F12.02;SPBC16H5.07c;SPAC27D7.03c;SPAPB2B4.03;SPAC1B9.02c;SPBC19C7.03;SPBC15D4.02;SPCC24B10.07;
GO Biological Process	GO:0031324;	negative regulation of cellular metabolic process	Enriched	10.1075268817204 (47/465)	5.76323987538941 (296/5136)	0.003534	SPCC736.12c;SPAC9E9.10c;SPAC29B12.01;SPBC1826.01c;SPAC25B8.19c;SPBC582.03;SPBC13E7.08c;SPAC1F7.01c;SPAC630.14c;SPBC30D10.10c;SPAC1420.01c;SPBC32H8.07;SPAC2F7.11;SPBC31F10.14c;SPAC31F12.01;SPBC29B5.01;SPBC2D10.17;SPBC216.07c;SPBC776.02c;SPAC20G8.06;SPBC13E7.03c;SPCC736.15;SPBC4C3.12;SPAC6F12.02;SPCC285.16c;SPCC736.11;SPCC622.16c;SPAC23C11.15;SPCC1020.02;SPAC18G6.05c;SPCC74.03c;SPAC31G5.12c;SPBP19A…
GO Biological Process	GO:0006855;	drug transmembrane transport	Enriched	1.93548387096774 (9/465)	0.447819314641745 (23/5136)	0.00354802	SPBC1271.10c;SPAC11D3.05;SPBC530.15c;SPCC576.17c;SPBC530.02;SPCC569.05c;SPBC409.08;SPCC965.13;SPBC36.03c;
GO Biological Process	GO:0015893;	drug transport	Enriched	1.93548387096774 (9/465)	0.447819314641745 (23/5136)	0.00354802	SPBC1271.10c;SPAC11D3.05;SPBC530.15c;SPCC576.17c;SPBC530.02;SPCC569.05c;SPBC409.08;SPCC965.13;SPBC36.03c;
GO Biological Process	GO:0043902;	positive regulation of multi-organism process	Enriched	2.79569892473118 (13/465)	0.876168224299065 (45/5136)	0.00401264	SPBC30D10.10c;SPBC32H8.07;SPCC1322.08;SPAPB18E9.02c;SPBC16G5.15c;SPAC8C9.14;SPAC56F8.16;SPBC216.07c;SPCC1902.01;SPAC6F12.02;SPBC16H5.07c;SPBC19C7.03;SPCC24B10.07;
GO Biological Process	GO:0034654;	nucleobase-containing compound biosynthetic process	Enriched	18.9247311827957 (88/465)	12.9478193146417 (665/5136)	0.00411269	SPAC19E9.03;SPAC2H10.01;SPAC2F7.02c;SPBC1289.10c;SPCC736.12c;SPAC9E9.10c;SPAC29B12.01;SPBC16C6.07c;SPBC1826.01c;SPBC56F2.05c;SPAC25B8.19c;SPBC19C2.09;SPAC16.05c;SPBC530.11c;SPBC1105.14;SPBC13E7.08c;SPAC1F7.01c;SPAC630.14c;SPCC16C4.14c;SPAC1420.01c;SPBC32H8.07;SPAC32A11.03c;SPAC2F7.11;SPAC26H5.05;SPBC2D10.06;SPBC31F10.14c;SPAC1D4.14;SPBC16G5.15c;SPBC839.16;SPAC31F12.01;SPAC19B12.05c;SPBC29B5.01;SP…
GO Biological Process	GO:0000086;	G2/M transition of mitotic cell cycle	Enriched	3.44086021505376 (16/465)	1.24610591900312 (64/5136)	0.00445896	SPAC23A1.06c;SPBC582.03;SPBC30D10.10c;SPCC1322.08;SPBC725.02;SPCC297.03;SPAC31F12.01;SPBC216.07c;SPBC16H5.07c;SPBC216.05;SPCC1840.03;SPAPB2B4.03;SPCC290.03c;SPCC4G3.05c;SPAC644.06c;SPCC550.13;
GO Biological Process	GO:0044839;	cell cycle G2/M phase transition	Enriched	3.44086021505376 (16/465)	1.24610591900312 (64/5136)	0.00445896	SPAC23A1.06c;SPBC582.03;SPBC30D10.10c;SPCC1322.08;SPBC725.02;SPCC297.03;SPAC31F12.01;SPBC216.07c;SPBC16H5.07c;SPBC216.05;SPCC1840.03;SPAPB2B4.03;SPCC290.03c;SPCC4G3.05c;SPAC644.06c;SPCC550.13;
GO Biological Process	GO:0009892;	negative regulation of metabolic process	Enriched	10.3225806451613 (48/465)	5.99688473520249 (308/5136)	0.00451901	SPCC736.12c;SPAC9E9.10c;SPAC29B12.01;SPBC1826.01c;SPAC25B8.19c;SPBC582.03;SPBC13E7.08c;SPAC1F7.01c;SPAC630.14c;SPBC30D10.10c;SPAC1420.01c;SPBC32H8.07;SPAC11E3.01c;SPAC2F7.11;SPBC31F10.14c;SPAC31F12.01;SPBC29B5.01;SPBC2D10.17;SPBC216.07c;SPBC776.02c;SPAC20G8.06;SPBC13E7.03c;SPCC736.15;SPBC4C3.12;SPAC6F12.02;SPCC285.16c;SPCC736.11;SPCC622.16c;SPAC23C11.15;SPCC1020.02;SPAC18G6.05c;SPCC74.03c;SPAC31G…
GO Biological Process	GO:0044764;	multi-organism cellular process	Enriched	4.94623655913978 (23/465)	2.16121495327103 (111/5136)	0.00465206	SPBC30D10.10c;SPBC32H8.07;SPCC1322.08;SPAC2F7.11;SPAPB15E9.01c;SPAC22H10.07;SPAPB18E9.02c;SPBC16G5.15c;SPAC8C9.14;SPAC56F8.16;SPBC216.07c;SPBC3E7.01;SPBC19G7.05c;SPCC1902.01;SPAC6F12.02;SPBC16H5.07c;SPAP11E10.02c;SPAPB2B4.03;SPBC1861.09;SPAC1B9.02c;SPBC19C7.03;SPBC15D4.02;SPCC24B10.07;
GO Biological Process	GO:1902578;	single-organism localization	Enriched	24.0860215053763 (112/465)	17.464953271028 (897/5136)	0.00503039	SPAC11E3.02c;SPAC821.13c;SPAC17C9.12;SPAC1071.10c;SPAC6F6.01;SPAC3H8.10;SPAC22G7.02;SPAC23D3.06c;SPCC794.06;SPAC5D6.04;SPBC582.03;SPAC890.06;SPBC1271.10c;SPBC19C7.10;SPBC9B6.03;SPBC29A10.07;SPCC162.08c;SPAC11G7.02;SPCC1739.14;SPBC13A2.02;SPCC2H8.02;SPBC31E1.02c;SPAC11D3.05;SPAC24B11.12c;SPCC320.05;SPBC8D2.20c;SPAC30.04c;SPAC29B12.10c;SPBC530.15c;SPAC17G6.02c;SPCC297.03;SPAC2C4.17c;SPAC19A8.01c;SP…
GO Biological Process	GO:0072488;	ammonium transmembrane transport	Enriched	1.50537634408602 (7/465)	0.292056074766355 (15/5136)	0.00531164	SPBC530.15c;SPCC576.17c;SPCC569.05c;SPBC409.08;SPCC965.13;SPCPB1C11.01;SPBC36.03c;
GO Biological Process	GO:0051726;	regulation of cell cycle	Enriched	10.1075268817204 (47/465)	5.86059190031153 (301/5136)	0.00537312	SPAC19E9.03;SPAC23A1.06c;SPCC736.12c;SPBC16C6.07c;SPCC645.06c;SPBC582.03;SPAC17A2.13c;SPAC821.08c;SPBC30D10.10c;SPAC3C7.06c;SPCC1322.08;SPBC725.02;SPAC23E2.02;SPAC22F3.13;SPBC19F5.01c;SPCC297.03;SPAC1006.09;SPAC31F12.01;SPBC29B5.01;SPAC19A8.02;SPBC216.07c;SPBC776.02c;SPBC16H5.07c;SPCC576.15c;SPCC1020.02;SPAC8C9.03;SPAC18G6.05c;SPBC216.01c;SPCC663.01c;SPAC9G1.02;SPAC27D7.03c;SPAP8A3.09c;SPBC216.05…
GO Biological Process	GO:0036003;	positive regulation of transcription from RNA polymerase II promoter in response to stress	Enriched	1.29032258064516 (6/465)	0.21417445482866 (11/5136)	0.00542878	SPAC26H5.05;SPAC8C9.14;SPAC2E12.02;SPCC1393.08;SPAC6F12.02;SPAC1783.07c;
GO Biological Process	GO:0006970;	response to osmotic stress	Enriched	1.72043010752688 (8/465)	0.389408099688474 (20/5136)	0.0064306	SPAC630.14c;SPBC30D10.10c;SPCC1322.08;SPBC725.02;SPAC1783.07c;SPCC74.03c;SPAC9G1.02;SPAC644.06c;
GO Biological Process	GO:0071470;	cellular response to osmotic stress	Enriched	1.72043010752688 (8/465)	0.389408099688474 (20/5136)	0.0064306	SPAC630.14c;SPBC30D10.10c;SPCC1322.08;SPBC725.02;SPAC1783.07c;SPCC74.03c;SPAC9G1.02;SPAC644.06c;
GO Biological Process	GO:0007163;	establishment or maintenance of cell polarity	Enriched	3.87096774193548 (18/465)	1.55763239875389 (80/5136)	0.00668806	SPAC6F6.06c;SPBC336.03;SPAC22H10.07;SPAC31F12.01;SPBC4F6.06;SPCC23B6.01c;SPBP19A11.04c;SPBC12D12.04c;SPBC776.02c;SPAC4F10.15c;SPBC28E12.03;SPAP8A3.09c;SPAC1565.08;SPCC31H12.05c;SPBC31F10.10c;SPAC890.03;SPBC146.13c;SPAC16.01;
GO Biological Process	GO:0070887;	cellular response to chemical stimulus	Enriched	7.31182795698925 (34/465)	3.87461059190031 (199/5136)	0.00683914	SPAC23A1.06c;SPBC3F6.03;SPBC19C2.09;SPBC30D10.10c;SPAC630.14c;SPBC32H8.07;SPCC1322.08;SPBC725.02;SPAC22H10.07;SPAC26H5.05;SPAC22F3.13;SPCC74.06;SPAC31F12.01;SPBC29B5.01;SPAC8C9.14;SPBC3E7.01;SPAC22F3.10c;SPBC1778.05c;SPBC1652.01;SPAC1783.07c;SPCC736.11;SPCC622.16c;SPCC74.03c;SPAP11E10.02c;SPAC1565.08;SPAC12G12.03;SPBC725.11c;SPBC3B9.15c;SPBC1861.09;SPBC2G5.02c;SPBC19C7.03;SPAC11E3.14;SPCC584.11c;…
GO Biological Process	GO:0000746;	conjugation	Enriched	4.51612903225806 (21/465)	1.92757009345794 (99/5136)	0.00723757	SPBC30D10.10c;SPBC32H8.07;SPCC1322.08;SPAC2F7.11;SPAC22H10.07;SPAPB18E9.02c;SPBC16G5.15c;SPAC8C9.14;SPAC56F8.16;SPBC216.07c;SPBC3E7.01;SPBC19G7.05c;SPCC1902.01;SPAC6F12.02;SPBC16H5.07c;SPAP11E10.02c;SPAPB2B4.03;SPBC1861.09;SPAC1B9.02c;SPBC19C7.03;SPCC24B10.07;
GO Biological Process	GO:0000747;	conjugation with cellular fusion	Enriched	4.51612903225806 (21/465)	1.92757009345794 (99/5136)	0.00723757	SPBC30D10.10c;SPBC32H8.07;SPCC1322.08;SPAC2F7.11;SPAC22H10.07;SPAPB18E9.02c;SPBC16G5.15c;SPAC8C9.14;SPAC56F8.16;SPBC216.07c;SPBC3E7.01;SPBC19G7.05c;SPCC1902.01;SPAC6F12.02;SPBC16H5.07c;SPAP11E10.02c;SPAPB2B4.03;SPBC1861.09;SPAC1B9.02c;SPBC19C7.03;SPCC24B10.07;
GO Biological Process	GO:0098662;	inorganic cation transmembrane transport	Enriched	4.51612903225806 (21/465)	1.92757009345794 (99/5136)	0.00723757	SPAC1071.10c;SPAC6F6.01;SPBC31E1.02c;SPBC530.15c;SPAC2C4.17c;SPAC7D4.10;SPCC576.17c;SPCC1183.11;SPAPB2B4.04c;SPBC18H10.16;SPCC569.05c;SPCC1322.03;SPBC16D10.06;SPBC409.08;SPCC965.13;SPAC977.10;SPAC14C4.14;SPCPB1C11.01;SPBC36.03c;SPBC29A3.01;SPCC126.09;
GO Biological Process	GO:0034220;	ion transmembrane transport	Enriched	6.66666666666667 (31/465)	3.42679127725857 (176/5136)	0.00755347	SPAC1071.10c;SPAC6F6.01;SPCC794.06;SPCC2H8.02;SPBC31E1.02c;SPCC320.05;SPAC30.04c;SPAC29B12.10c;SPBC530.15c;SPAC2C4.17c;SPAC7D4.10;SPCC576.17c;SPCC1183.11;SPAC3F10.11c;SPAPB2B4.04c;SPBC18H10.16;SPCC569.05c;SPCC1322.03;SPBC530.10c;SPBC16D10.06;SPBC409.08;SPCC965.13;SPAC977.10;SPBC3H7.02;SPAC14C4.14;SPCPB1C11.01;SPAC16A10.01;SPCC1795.03;SPBC36.03c;SPBC29A3.01;SPCC126.09;
GO Biological Process	GO:0007346;	regulation of mitotic cell cycle	Enriched	8.17204301075269 (38/465)	4.55607476635514 (234/5136)	0.00817249	SPAC19E9.03;SPAC23A1.06c;SPBC16C6.07c;SPCC645.06c;SPBC582.03;SPAC17A2.13c;SPAC821.08c;SPBC30D10.10c;SPCC1322.08;SPBC725.02;SPAC22F3.13;SPBC19F5.01c;SPCC297.03;SPAC1006.09;SPAC31F12.01;SPBC216.07c;SPBC776.02c;SPBC16H5.07c;SPCC576.15c;SPCC1020.02;SPAC18G6.05c;SPCC663.01c;SPAC9G1.02;SPAP8A3.09c;SPBC216.05;SPCC31H12.05c;SPCC1840.03;SPAPB2B4.03;SPCC290.03c;SPCC1322.12c;SPCC4G3.05c;SPBC17D11.08;SPAC644…
GO Biological Process	GO:0010558;	negative regulation of macromolecule biosynthetic process	Enriched	7.95698924731183 (37/465)	4.34190031152648 (223/5136)	0.00831551	SPCC736.12c;SPAC9E9.10c;SPAC29B12.01;SPBC1826.01c;SPAC25B8.19c;SPBC582.03;SPAC630.14c;SPAC1420.01c;SPBC32H8.07;SPAC2F7.11;SPBC31F10.14c;SPAC31F12.01;SPBC29B5.01;SPBC2D10.17;SPAC20G8.06;SPBC13E7.03c;SPBC4C3.12;SPAC6F12.02;SPCC736.11;SPCC622.16c;SPAC23C11.15;SPAC18G6.05c;SPCC74.03c;SPAC31G5.12c;SPBP19A11.06;SPAPB2B4.03;SPCC1672.02c;SPBC1734.16c;SPBC23E6.09;SPAP14E8.02;SPBC19C7.03;SPAC29B12.08;SPBC1…
GO Biological Process	GO:2000113;	negative regulation of cellular macromolecule biosynthetic process	Enriched	7.95698924731183 (37/465)	4.34190031152648 (223/5136)	0.00831551	SPCC736.12c;SPAC9E9.10c;SPAC29B12.01;SPBC1826.01c;SPAC25B8.19c;SPBC582.03;SPAC630.14c;SPAC1420.01c;SPBC32H8.07;SPAC2F7.11;SPBC31F10.14c;SPAC31F12.01;SPBC29B5.01;SPBC2D10.17;SPAC20G8.06;SPBC13E7.03c;SPBC4C3.12;SPAC6F12.02;SPCC736.11;SPCC622.16c;SPAC23C11.15;SPAC18G6.05c;SPCC74.03c;SPAC31G5.12c;SPBP19A11.06;SPAPB2B4.03;SPCC1672.02c;SPBC1734.16c;SPBC23E6.09;SPAP14E8.02;SPBC19C7.03;SPAC29B12.08;SPBC1…
GO Biological Process	GO:0046015;	regulation of transcription by glucose	Enriched	1.29032258064516 (6/465)	0.233644859813084 (12/5136)	0.00893603	SPAC630.14c;SPBC32H8.07;SPBC1652.01;SPCC74.03c;SPBC19C7.03;SPBC1D7.02c;
GO Biological Process	GO:0008360;	regulation of cell shape	Enriched	3.44086021505376 (16/465)	1.34345794392523 (69/5136)	0.00940462	SPAC6F6.06c;SPBC336.03;SPAC22H10.07;SPCC297.03;SPBC4F6.06;SPBP19A11.04c;SPBC12D12.04c;SPBC776.02c;SPBC3F6.05;SPAC4F10.15c;SPAC9G1.06c;SPBC28E12.03;SPCC31H12.05c;SPCP1E11.04c;SPBC146.13c;SPAC16.01;
GO Biological Process	GO:1901991;	negative regulation of mitotic cell cycle phase transition	Enriched	3.44086021505376 (16/465)	1.34345794392523 (69/5136)	0.00940462	SPAC19E9.03;SPAC23A1.06c;SPBC30D10.10c;SPCC1322.08;SPBC725.02;SPAC22F3.13;SPBC216.07c;SPBC776.02c;SPBC16H5.07c;SPCC1020.02;SPAC18G6.05c;SPBC216.05;SPAPB2B4.03;SPCC1322.12c;SPCC4G3.05c;SPCC550.13;
GO Biological Process	GO:0045944;	positive regulation of transcription from RNA polymerase II promoter	Enriched	6.02150537634409 (28/465)	3.03738317757009 (156/5136)	0.00944746	SPAC19E9.03;SPBC1289.10c;SPCC736.12c;SPBC16C6.07c;SPBC19C2.09;SPBC13E7.08c;SPAC1F7.01c;SPAC26H5.05;SPBC16G5.15c;SPBC29B5.01;SPAC8C9.14;SPAC2E12.02;SPAC56F8.16;SPBC27B12.11c;SPCC1393.08;SPBC1652.01;SPBC4C3.12;SPAC6F12.02;SPAC1783.07c;SPAC57A10.09c;SPAC1565.08;SPCC1494.10;SPBC725.11c;SPBC3B9.15c;SPBC32H8.11;SPCC736.08;SPAC2F3.15;SPCC1682.16;
GO Cellular Component	GO:0071944;	cell periphery	Enriched	20.4301075268817 (95/465)	9.6183800623053 (494/5136)	5.97825e-11	SPAC1786.02;SPAC29A4.11;SPAC23A1.06c;SPAC2F7.02c;SPCC162.07;SPAC19B12.03;SPAC821.13c;SPAC17C9.12;SPAC6F6.06c;SPAC1071.10c;SPAC6F6.01;SPCC1840.02c;SPAC26H5.07c;SPBC1271.10c;SPBC577.06c;SPAC31A2.14;SPAC11G7.02;SPAC212.01c;SPBC32H8.07;SPCC2H8.02;SPBC31E1.02c;SPAPB15E9.01c;SPAC11D3.05;SPAC24B11.12c;SPBC21B10.07;SPCC320.05;SPAC22H10.07;SPBC16A3.01;SPAC29B12.10c;SPBC530.15c;SPCP31B10.06;SPAC17G6.02c;SP…
GO Cellular Component	GO:0005886;	plasma membrane	Enriched	14.1935483870968 (66/465)	5.76323987538941 (296/5136)	6.0094e-10	SPAC1786.02;SPAC2F7.02c;SPAC19B12.03;SPAC821.13c;SPAC17C9.12;SPAC6F6.06c;SPAC1071.10c;SPAC6F6.01;SPCC1840.02c;SPAC26H5.07c;SPBC1271.10c;SPBC577.06c;SPAC212.01c;SPBC32H8.07;SPCC2H8.02;SPBC31E1.02c;SPAPB15E9.01c;SPAC11D3.05;SPAC24B11.12c;SPCC320.05;SPAC22H10.07;SPAC29B12.10c;SPBC530.15c;SPCP31B10.06;SPAC17G6.02c;SPBC4F6.06;SPCC18B5.01c;SPAC589.12;SPBC887.17;SPCC576.17c;SPAC19A8.02;SPCC1281.01;SPAC1…
GO Cellular Component	GO:0044459;	plasma membrane part	Enriched	9.46236559139785 (44/465)	3.2904984423676 (169/5136)	1.28255e-08	SPAC1786.02;SPAC19B12.03;SPAC6F6.06c;SPAC1071.10c;SPAC6F6.01;SPCC1840.02c;SPAC26H5.07c;SPBC1271.10c;SPAC212.01c;SPBC32H8.07;SPCC2H8.02;SPAPB15E9.01c;SPAC11D3.05;SPCC320.05;SPAC22H10.07;SPAC29B12.10c;SPBC530.15c;SPBC4F6.06;SPAC589.12;SPCC576.17c;SPCC1281.01;SPAC15A10.09c;SPBC4F6.09;SPBC19G7.05c;SPCC1739.10;SPBC4B4.08;SPBC530.02;SPCC548.06c;SPCC569.05c;SPCC1795.09;SPBC28E12.03;SPBC13A2.04c;SPBC16D1…
GO Cellular Component	GO:0005887;	integral component of plasma membrane	Enriched	6.45161290322581 (30/465)	1.79127725856698 (92/5136)	3.93042e-08	SPAC1071.10c;SPAC6F6.01;SPAC26H5.07c;SPBC1271.10c;SPCC2H8.02;SPAC11D3.05;SPCC320.05;SPAC29B12.10c;SPBC530.15c;SPAC589.12;SPCC576.17c;SPCC1281.01;SPAC15A10.09c;SPBC4F6.09;SPBC4B4.08;SPBC530.02;SPCC548.06c;SPCC569.05c;SPBC13A2.04c;SPBC16D10.06;SPBC409.08;SPCC965.13;SPAC4F8.15;SPAC13G7.04c;SPAC977.10;SPBC3H7.02;SPCPB1C11.01;SPCC16A11.01;SPBC36.03c;SPAC1B3.16c;
GO Cellular Component	GO:0031226;	intrinsic component of plasma membrane	Enriched	7.31182795698925 (34/465)	2.37538940809969 (122/5136)	2.04532e-07	SPAC1786.02;SPAC6F6.06c;SPAC1071.10c;SPAC6F6.01;SPAC26H5.07c;SPBC1271.10c;SPCC2H8.02;SPAPB15E9.01c;SPAC11D3.05;SPCC320.05;SPAC29B12.10c;SPBC530.15c;SPAC589.12;SPCC576.17c;SPCC1281.01;SPAC15A10.09c;SPBC4F6.09;SPBC4B4.08;SPBC530.02;SPCC548.06c;SPCC569.05c;SPCC1795.09;SPBC13A2.04c;SPBC16D10.06;SPBC409.08;SPCC965.13;SPAC4F8.15;SPAC13G7.04c;SPAC977.10;SPBC3H7.02;SPCPB1C11.01;SPCC16A11.01;SPBC36.03c;SP…
GO Cellular Component	GO:0051286;	cell tip	Enriched	10.3225806451613 (48/465)	4.18613707165109 (215/5136)	4.18476e-07	SPAC29A4.11;SPAC23A1.06c;SPAC11E3.02c;SPAC19B12.03;SPAC6F6.06c;SPAC24B11.07c;SPAC3H8.10;SPBC18H10.05;SPBP4H10.14c;SPCC1840.02c;SPAC17A2.13c;SPAC31A2.14;SPAC1834.08;SPAC22H10.07;SPAC29B12.10c;SPAC17G6.02c;SPBC2G2.02;SPCC297.03;SPAC19A8.01c;SPBC4F6.06;SPBP19A11.04c;SPAC1687.09;SPCC1281.01;SPBC12D12.04c;SPAC15A10.09c;SPBC776.02c;SPBC19G7.05c;SPCC1739.10;SPBC1778.10c;SPAC26A3.10;SPBC3F6.05;SPAC26A3.0…
GO Cellular Component	GO:0060187;	cell pole	Enriched	10.3225806451613 (48/465)	4.18613707165109 (215/5136)	4.18476e-07	SPAC29A4.11;SPAC23A1.06c;SPAC11E3.02c;SPAC19B12.03;SPAC6F6.06c;SPAC24B11.07c;SPAC3H8.10;SPBC18H10.05;SPBP4H10.14c;SPCC1840.02c;SPAC17A2.13c;SPAC31A2.14;SPAC1834.08;SPAC22H10.07;SPAC29B12.10c;SPAC17G6.02c;SPBC2G2.02;SPCC297.03;SPAC19A8.01c;SPBC4F6.06;SPBP19A11.04c;SPAC1687.09;SPCC1281.01;SPBC12D12.04c;SPAC15A10.09c;SPBC776.02c;SPBC19G7.05c;SPCC1739.10;SPBC1778.10c;SPAC26A3.10;SPBC3F6.05;SPAC26A3.0…
GO Cellular Component	GO:0032153;	cell division site	Enriched	13.1182795698925 (61/465)	6.28894080996885 (323/5136)	1.56275e-06	SPAC29A4.11;SPAC11E3.02c;SPAC19B12.03;SPCC645.06c;SPAC24B11.07c;SPAC3H8.10;SPBC18H10.05;SPBP4H10.14c;SPCC1840.02c;SPAC17A2.13c;SPAC31A2.14;SPAC821.08c;SPAC3C7.06c;SPAC1834.08;SPAC22H10.07;SPBC16A3.01;SPAC17G6.02c;SPBC2G2.02;SPCC297.03;SPAC31F12.01;SPAC19A8.01c;SPBC4F6.06;SPBP19A11.04c;SPAC1687.09;SPBC12D12.04c;SPCC1281.01;SPAC15A10.09c;SPBC776.02c;SPAC56F8.02;SPBC19G7.05c;SPCC1902.01;SPCC1739.10;…
GO Cellular Component	GO:0005840;	ribosome	Underrepresented	0.645161290322581 (3/465)	4.63395638629283 (238/5136)	3.34743e-05	SPBC354.06;SPAC343.08c;SPAP14E8.02;
GO Cellular Component	GO:0044391;	ribosomal subunit	Underrepresented	0.645161290322581 (3/465)	4.41978193146417 (227/5136)	8.87731e-05	SPBC354.06;SPAC343.08c;SPAP14E8.02;
GO Cellular Component	GO:0005623;	cell	Enriched	98.9247311827957 (460/465)	94.8208722741433 (4870/5136)	0.000103853	SPAC19E9.03;SPAC2H10.01;SPAC4F10.07c;SPCC1739.01;SPAC1786.02;SPAC29A4.11;SPAC23A1.06c;SPBC543.09;SPBC8D2.17;SPAC2F7.02c;SPCC320.06;SPCC162.07;SPBC2D10.05;SPBC1289.10c;SPBP8B7.17c;SPAC6B12.02c;SPCC736.12c;SPCC1450.02;SPAC9E9.10c;SPAC2F3.16;SPAC11E3.02c;SPAC29B12.01;SPAC19B12.03;SPBC12C2.03c;SPAC664.15;SPBC16C6.07c;SPBC1826.01c;SPCC757.08;SPAC22E12.16c;SPBC3H7.03c;SPCC645.06c;SPBC354.12;SPBC56F2.05…
GO Cellular Component	GO:0044464;	cell part	Enriched	98.9247311827957 (460/465)	94.8208722741433 (4870/5136)	0.000103853	SPAC19E9.03;SPAC2H10.01;SPAC4F10.07c;SPCC1739.01;SPAC1786.02;SPAC29A4.11;SPAC23A1.06c;SPBC543.09;SPBC8D2.17;SPAC2F7.02c;SPCC320.06;SPCC162.07;SPBC2D10.05;SPBC1289.10c;SPBP8B7.17c;SPAC6B12.02c;SPCC736.12c;SPCC1450.02;SPAC9E9.10c;SPAC2F3.16;SPAC11E3.02c;SPAC29B12.01;SPAC19B12.03;SPBC12C2.03c;SPAC664.15;SPBC16C6.07c;SPBC1826.01c;SPCC757.08;SPAC22E12.16c;SPBC3H7.03c;SPCC645.06c;SPBC354.12;SPBC56F2.05…
GO Cellular Component	GO:0035838;	growing cell tip	Enriched	2.79569892473118 (13/465)	0.661993769470405 (34/5136)	0.000205628	SPAC6F6.06c;SPCC1840.02c;SPCC297.03;SPBC4F6.06;SPBP19A11.04c;SPCC1281.01;SPBC776.02c;SPBC19G7.05c;SPCC1739.10;SPAC26A3.09c;SPAC13G7.04c;SPBC800.10c;SPAC16.01;
GO Cellular Component	GO:0030427;	site of polarized growth	Enriched	3.87096774193548 (18/465)	1.20716510903427 (62/5136)	0.000283693	SPAC19B12.03;SPAC6F6.06c;SPCC1840.02c;SPAC22H10.07;SPCC297.03;SPBC4F6.06;SPBP19A11.04c;SPCC1281.01;SPBC776.02c;SPBC19G7.05c;SPCC1739.10;SPAC4F10.15c;SPAC26A3.09c;SPCP1E11.04c;SPAC13G7.04c;SPBC800.10c;SPBC146.13c;SPAC16.01;
GO Cellular Component	GO:0030529;	ribonucleoprotein complex	Underrepresented	5.59139784946237 (26/465)	11.0981308411215 (570/5136)	0.00116507	SPCC736.12c;SPAC664.15;SPAC19A8.08;SPAC2F7.05c;SPAC27F1.09c;SPAC1093.05;SPAC2F7.11;SPBC354.06;SPAC29E6.02;SPCC737.08;SPAC4F8.12c;SPAC20G8.06;SPBC13E7.03c;SPAC343.08c;SPCC736.11;SPCC320.10;SPAC2C4.07c;SPAC27D7.03c;SPBC16H5.10c;SPAC12G12.03;SPBC2F12.03c;SPBC2G5.02c;SPAC29E6.01;SPAP14E8.02;SPAC9.03c;SPAC12G12.04;
GO Cellular Component	GO:0005739;	mitochondrion	Underrepresented	8.60215053763441 (40/465)	14.4665109034268 (743/5136)	0.00303522	SPBC543.09;SPAC664.15;SPBC3H7.03c;SPBC3F6.03;SPAPB1E7.07;SPAC869.02c;SPAC1D4.08;SPBC577.06c;SPAC824.03c;SPAC6F12.17;SPBC776.15c;SPBC354.06;SPBC660.16;SPAC23E2.02;SPAC8F11.05c;SPBC16G5.03;SPAC8C9.06c;SPAC3H5.09c;SPCC1223.03c;SPAC343.08c;SPBC365.16;SPAC4A8.05c;SPCC70.03c;SPCC1450.12;SPAC26F1.14c;SPAC9E9.09c;SPAC6C3.04;SPAC17G6.15c;SPAC1565.08;SPBC530.10c;SPAC24C9.06c;SPCC4G3.05c;SPAC26H5.12;SPAC25B…
GO Cellular Component	GO:0044425;	membrane part	Enriched	31.6129032258064 (147/465)	23.9680685358255 (1231/5136)	0.00311419	SPAC4F10.07c;SPAC1786.02;SPBC543.09;SPBC8D2.17;SPAC19B12.03;SPAC821.13c;SPBC18H10.18c;SPAC17C9.12;SPAC6F6.06c;SPAC3H8.06;SPAC1071.10c;SPAC6F6.01;SPBC713.12;SPAC22G7.02;SPCC594.02c;SPBC19C2.09;SPAC23D3.06c;SPCC1840.02c;SPCC794.06;SPAC5D6.04;SPAC1D4.08;SPAC890.06;SPAC26H5.07c;SPBC1271.10c;SPBC19C7.10;SPBC9B6.03;SPBC29A10.07;SPCC162.08c;SPAC212.01c;SPBC32H8.07;SPCC1739.14;SPCC1281.06c;SPBC13A2.02;SP…
GO Cellular Component	GO:0016020;	membrane	Enriched	35.6989247311828 (166/465)	27.8232087227414 (1429/5136)	0.0040024	SPAC4F10.07c;SPAC1786.02;SPBC543.09;SPBC8D2.17;SPAC2F7.02c;SPAC19B12.03;SPAC664.15;SPAC22E12.16c;SPAC821.13c;SPBC18H10.18c;SPAC17C9.12;SPAC6F6.06c;SPAC3H8.06;SPAC1071.10c;SPAC6F6.01;SPAC3H8.10;SPBC713.12;SPAC22G7.02;SPCC594.02c;SPBC19C2.09;SPAC23D3.06c;SPCC1840.02c;SPCC794.06;SPAC5D6.04;SPAC1D4.08;SPAC890.06;SPAC26H5.07c;SPBP4H10.11c;SPBC1271.10c;SPBC577.06c;SPBC19C7.10;SPBC9B6.03;SPBC29A10.07;SP…
GO Cellular Component	GO:0016021;	integral component of membrane	Enriched	26.2365591397849 (122/465)	19.3535825545171 (994/5136)	0.00453471	SPBC543.09;SPBC8D2.17;SPAC19B12.03;SPAC821.13c;SPBC18H10.18c;SPAC17C9.12;SPAC6F6.06c;SPAC3H8.06;SPAC1071.10c;SPAC6F6.01;SPBC713.12;SPAC22G7.02;SPCC594.02c;SPBC19C2.09;SPAC23D3.06c;SPCC1840.02c;SPCC794.06;SPAC5D6.04;SPAC1D4.08;SPAC890.06;SPAC26H5.07c;SPBC1271.10c;SPBC19C7.10;SPBC29A10.07;SPCC162.08c;SPAC212.01c;SPCC1739.14;SPCC1281.06c;SPBC13A2.02;SPCC2H8.02;SPBC31E1.02c;SPAC11D3.05;SPBC13A2.03;SP…
GO Cellular Component	GO:0031224;	intrinsic component of membrane	Enriched	26.8817204301075 (125/465)	19.9571651090343 (1025/5136)	0.00516736	SPAC1786.02;SPBC543.09;SPBC8D2.17;SPAC19B12.03;SPAC821.13c;SPBC18H10.18c;SPAC17C9.12;SPAC6F6.06c;SPAC3H8.06;SPAC1071.10c;SPAC6F6.01;SPBC713.12;SPAC22G7.02;SPCC594.02c;SPBC19C2.09;SPAC23D3.06c;SPCC1840.02c;SPCC794.06;SPAC5D6.04;SPAC1D4.08;SPAC890.06;SPAC26H5.07c;SPBC1271.10c;SPBC19C7.10;SPBC29A10.07;SPCC162.08c;SPAC212.01c;SPCC1739.14;SPCC1281.06c;SPBC13A2.02;SPCC2H8.02;SPBC31E1.02c;SPAPB15E9.01c;…
GO Cellular Component	GO:0005938;	cell cortex	Enriched	7.31182795698925 (34/465)	3.81619937694704 (196/5136)	0.00580047	SPAC29A4.11;SPAC23A1.06c;SPCC162.07;SPCC1840.02c;SPBC1271.10c;SPAC31A2.14;SPBC16A3.01;SPCP31B10.06;SPAC2C4.17c;SPCC297.03;SPAC31F12.01;SPCC23B6.01c;SPBP19A11.04c;SPAC19A8.02;SPAC15A10.09c;SPBC776.02c;SPBC19G7.05c;SPAC110.01;SPCC736.15;SPCC962.01;SPAC30.01c;SPAC4A8.05c;SPAC4F10.15c;SPAC9G1.06c;SPBC28E12.03;SPCC1183.01;SPCP1E11.04c;SPAC644.06c;SPBC800.10c;SPBC146.13c;SPBC6B1.02;SPBC83.01;SPAC16.01;…
GO Cellular Component	GO:0044429;	mitochondrial part	Underrepresented	4.73118279569892 (22/465)	9.28738317757009 (477/5136)	0.00655031	SPBC543.09;SPAC664.15;SPBC3H7.03c;SPAC1D4.08;SPBC776.15c;SPBC354.06;SPAC23E2.02;SPAC343.08c;SPCC70.03c;SPAC26F1.14c;SPAC9E9.09c;SPAC6C3.04;SPAC17G6.15c;SPAC1565.08;SPBC530.10c;SPAC24C9.06c;SPAC26H5.12;SPAC25B8.03;SPCC1442.03;SPAC12G12.04;SPAC14C4.14;SPCC306.08c;
GO Cellular Component	GO:0005643;	nuclear pore	Enriched	3.01075268817204 (14/465)	1.0708722741433 (55/5136)	0.0082394	SPAC22G7.02;SPAC23D3.06c;SPAC890.06;SPBC29A10.07;SPCC162.08c;SPCC1739.14;SPBC13A2.02;SPCC550.11;SPAC1805.17;SPBC1604.08c;SPCC576.05;SPCC1840.03;SPCC290.03c;SPCC962.03c;
GO Cellular Component	GO:0046930;	pore complex	Enriched	3.01075268817204 (14/465)	1.0708722741433 (55/5136)	0.0082394	SPAC22G7.02;SPAC23D3.06c;SPAC890.06;SPBC29A10.07;SPCC162.08c;SPCC1739.14;SPBC13A2.02;SPCC550.11;SPAC1805.17;SPBC1604.08c;SPCC576.05;SPCC1840.03;SPCC290.03c;SPCC962.03c;
GO Molecular Function	GO:0000975;	regulatory region DNA binding	Enriched	7.74193548387097 (36/465)	2.33644859813084 (120/5136)	1.09263e-08	SPAC2H10.01;SPBC1289.10c;SPBC56F2.05c;SPAC25B8.19c;SPBC19C2.09;SPAC16.05c;SPBC530.11c;SPBC1105.14;SPAC32A11.03c;SPBC16G5.15c;SPBC29B5.01;SPAC8C9.14;SPAC2E12.02;SPAC56F8.16;SPBC27B12.11c;SPAC29E6.08;SPCC1393.08;SPCC1902.01;SPBC530.08;SPBC4C3.12;SPAC6F12.02;SPAC1783.07c;SPAC1F7.11c;SPAC31G5.12c;SPBC30B4.04c;SPCC1494.10;SPBC16G5.16;SPBC725.11c;SPBC32H8.11;SPBC23E6.09;SPAC26H5.12;SPCC736.08;SPAC6G9.1…
GO Molecular Function	GO:0044212;	transcription regulatory region DNA binding	Enriched	7.74193548387097 (36/465)	2.33644859813084 (120/5136)	1.09263e-08	SPAC2H10.01;SPBC1289.10c;SPBC56F2.05c;SPAC25B8.19c;SPBC19C2.09;SPAC16.05c;SPBC530.11c;SPBC1105.14;SPAC32A11.03c;SPBC16G5.15c;SPBC29B5.01;SPAC8C9.14;SPAC2E12.02;SPAC56F8.16;SPBC27B12.11c;SPAC29E6.08;SPCC1393.08;SPCC1902.01;SPBC530.08;SPBC4C3.12;SPAC6F12.02;SPAC1783.07c;SPAC1F7.11c;SPAC31G5.12c;SPBC30B4.04c;SPCC1494.10;SPBC16G5.16;SPBC725.11c;SPBC32H8.11;SPBC23E6.09;SPAC26H5.12;SPCC736.08;SPAC6G9.1…
GO Molecular Function	GO:0001067;	regulatory region nucleic acid binding	Enriched	7.74193548387097 (36/465)	2.35591900311526 (121/5136)	1.34765e-08	SPAC2H10.01;SPBC1289.10c;SPBC56F2.05c;SPAC25B8.19c;SPBC19C2.09;SPAC16.05c;SPBC530.11c;SPBC1105.14;SPAC32A11.03c;SPBC16G5.15c;SPBC29B5.01;SPAC8C9.14;SPAC2E12.02;SPAC56F8.16;SPBC27B12.11c;SPAC29E6.08;SPCC1393.08;SPCC1902.01;SPBC530.08;SPBC4C3.12;SPAC6F12.02;SPAC1783.07c;SPAC1F7.11c;SPAC31G5.12c;SPBC30B4.04c;SPCC1494.10;SPBC16G5.16;SPBC725.11c;SPBC32H8.11;SPBC23E6.09;SPAC26H5.12;SPCC736.08;SPAC6G9.1…
GO Molecular Function	GO:0000978;	RNA polymerase II core promoter proximal region sequence-specific DNA binding	Enriched	6.66666666666667 (31/465)	1.84968847352025 (95/5136)	2.16984e-08	SPAC2H10.01;SPBC1289.10c;SPBC56F2.05c;SPAC25B8.19c;SPBC19C2.09;SPAC16.05c;SPBC530.11c;SPBC1105.14;SPAC32A11.03c;SPBC16G5.15c;SPBC29B5.01;SPAC8C9.14;SPAC2E12.02;SPAC56F8.16;SPBC27B12.11c;SPAC29E6.08;SPCC1393.08;SPCC1902.01;SPBC530.08;SPBC4C3.12;SPAC6F12.02;SPAC1783.07c;SPAC1F7.11c;SPCC1494.10;SPBC16G5.16;SPBC725.11c;SPBC32H8.11;SPBC23E6.09;SPCC736.08;SPBC15D4.02;SPBC1D7.02c;
GO Molecular Function	GO:0000987;	core promoter proximal region sequence-specific DNA binding	Enriched	6.66666666666667 (31/465)	1.86915887850467 (96/5136)	2.60533e-08	SPAC2H10.01;SPBC1289.10c;SPBC56F2.05c;SPAC25B8.19c;SPBC19C2.09;SPAC16.05c;SPBC530.11c;SPBC1105.14;SPAC32A11.03c;SPBC16G5.15c;SPBC29B5.01;SPAC8C9.14;SPAC2E12.02;SPAC56F8.16;SPBC27B12.11c;SPAC29E6.08;SPCC1393.08;SPCC1902.01;SPBC530.08;SPBC4C3.12;SPAC6F12.02;SPAC1783.07c;SPAC1F7.11c;SPCC1494.10;SPBC16G5.16;SPBC725.11c;SPBC32H8.11;SPBC23E6.09;SPCC736.08;SPBC15D4.02;SPBC1D7.02c;
GO Molecular Function	GO:0001071;	nucleic acid binding transcription factor activity	Enriched	6.66666666666667 (31/465)	1.86915887850467 (96/5136)	2.60533e-08	SPAC2H10.01;SPBC1289.10c;SPBC56F2.05c;SPAC25B8.19c;SPBC19C2.09;SPAC16.05c;SPBC530.11c;SPBC1105.14;SPAC32A11.03c;SPBC16G5.15c;SPBC29B5.01;SPAC8C9.14;SPAC2E12.02;SPAC56F8.16;SPBC27B12.11c;SPAC29E6.08;SPCC1393.08;SPCC1902.01;SPBC530.08;SPBC4C3.12;SPAC6F12.02;SPAC1783.07c;SPAC1F7.11c;SPAC31G5.12c;SPCC1494.10;SPBC16G5.16;SPBC725.11c;SPBC32H8.11;SPCC736.08;SPBC15D4.02;SPBC1D7.02c;
GO Molecular Function	GO:0001159;	core promoter proximal region DNA binding	Enriched	6.66666666666667 (31/465)	1.86915887850467 (96/5136)	2.60533e-08	SPAC2H10.01;SPBC1289.10c;SPBC56F2.05c;SPAC25B8.19c;SPBC19C2.09;SPAC16.05c;SPBC530.11c;SPBC1105.14;SPAC32A11.03c;SPBC16G5.15c;SPBC29B5.01;SPAC8C9.14;SPAC2E12.02;SPAC56F8.16;SPBC27B12.11c;SPAC29E6.08;SPCC1393.08;SPCC1902.01;SPBC530.08;SPBC4C3.12;SPAC6F12.02;SPAC1783.07c;SPAC1F7.11c;SPCC1494.10;SPBC16G5.16;SPBC725.11c;SPBC32H8.11;SPBC23E6.09;SPCC736.08;SPBC15D4.02;SPBC1D7.02c;
GO Molecular Function	GO:0003700;	sequence-specific DNA binding transcription factor activity	Enriched	6.66666666666667 (31/465)	1.86915887850467 (96/5136)	2.60533e-08	SPAC2H10.01;SPBC1289.10c;SPBC56F2.05c;SPAC25B8.19c;SPBC19C2.09;SPAC16.05c;SPBC530.11c;SPBC1105.14;SPAC32A11.03c;SPBC16G5.15c;SPBC29B5.01;SPAC8C9.14;SPAC2E12.02;SPAC56F8.16;SPBC27B12.11c;SPAC29E6.08;SPCC1393.08;SPCC1902.01;SPBC530.08;SPBC4C3.12;SPAC6F12.02;SPAC1783.07c;SPAC1F7.11c;SPAC31G5.12c;SPCC1494.10;SPBC16G5.16;SPBC725.11c;SPBC32H8.11;SPCC736.08;SPBC15D4.02;SPBC1D7.02c;
GO Molecular Function	GO:0000977;	RNA polymerase II regulatory region sequence-specific DNA binding	Enriched	6.66666666666667 (31/465)	1.90809968847352 (98/5136)	4.50671e-08	SPAC2H10.01;SPBC1289.10c;SPBC56F2.05c;SPAC25B8.19c;SPBC19C2.09;SPAC16.05c;SPBC530.11c;SPBC1105.14;SPAC32A11.03c;SPBC16G5.15c;SPBC29B5.01;SPAC8C9.14;SPAC2E12.02;SPAC56F8.16;SPBC27B12.11c;SPAC29E6.08;SPCC1393.08;SPCC1902.01;SPBC530.08;SPBC4C3.12;SPAC6F12.02;SPAC1783.07c;SPAC1F7.11c;SPCC1494.10;SPBC16G5.16;SPBC725.11c;SPBC32H8.11;SPBC23E6.09;SPCC736.08;SPBC15D4.02;SPBC1D7.02c;
GO Molecular Function	GO:0000976;	transcription regulatory region sequence-specific DNA binding	Enriched	6.88172043010753 (32/465)	2.02492211838006 (104/5136)	4.97763e-08	SPAC2H10.01;SPBC1289.10c;SPAC25B8.19c;SPBC56F2.05c;SPBC19C2.09;SPAC16.05c;SPBC530.11c;SPBC1105.14;SPAC32A11.03c;SPBC16G5.15c;SPBC29B5.01;SPAC8C9.14;SPAC2E12.02;SPAC56F8.16;SPBC27B12.11c;SPAC29E6.08;SPCC1393.08;SPCC1902.01;SPBC530.08;SPBC4C3.12;SPAC6F12.02;SPAC1783.07c;SPAC1F7.11c;SPCC1494.10;SPBC16G5.16;SPBC725.11c;SPBC32H8.11;SPBC23E6.09;SPCC736.08;SPAC6G9.10c;SPBC15D4.02;SPBC1D7.02c;
GO Molecular Function	GO:0001012;	RNA polymerase II regulatory region DNA binding	Enriched	6.66666666666667 (31/465)	1.96651090342679 (101/5136)	9.9378e-08	SPAC2H10.01;SPBC1289.10c;SPBC56F2.05c;SPAC25B8.19c;SPBC19C2.09;SPAC16.05c;SPBC530.11c;SPBC1105.14;SPAC32A11.03c;SPBC16G5.15c;SPBC29B5.01;SPAC8C9.14;SPAC2E12.02;SPAC56F8.16;SPBC27B12.11c;SPAC29E6.08;SPCC1393.08;SPCC1902.01;SPBC530.08;SPBC4C3.12;SPAC6F12.02;SPAC1783.07c;SPAC1F7.11c;SPCC1494.10;SPBC16G5.16;SPBC725.11c;SPBC32H8.11;SPBC23E6.09;SPCC736.08;SPBC15D4.02;SPBC1D7.02c;
GO Molecular Function	GO:0000981;	sequence-specific DNA binding RNA polymerase II transcription factor activity	Enriched	6.23655913978495 (29/465)	1.79127725856698 (92/5136)	1.64794e-07	SPAC2H10.01;SPBC1289.10c;SPBC56F2.05c;SPAC25B8.19c;SPBC19C2.09;SPAC16.05c;SPBC530.11c;SPBC1105.14;SPAC32A11.03c;SPBC16G5.15c;SPBC29B5.01;SPAC8C9.14;SPAC2E12.02;SPAC56F8.16;SPBC27B12.11c;SPCC1393.08;SPCC1902.01;SPBC530.08;SPBC4C3.12;SPAC6F12.02;SPAC1783.07c;SPAC1F7.11c;SPCC1494.10;SPBC16G5.16;SPBC725.11c;SPBC32H8.11;SPCC736.08;SPBC15D4.02;SPBC1D7.02c;
GO Molecular Function	GO:0043565;	sequence-specific DNA binding	Enriched	8.60215053763441 (40/465)	3.07632398753894 (158/5136)	1.64794e-07	SPAC2H10.01;SPBC1289.10c;SPAC9E9.10c;SPBC56F2.05c;SPAC25B8.19c;SPBC19C2.09;SPAC16.05c;SPBC530.11c;SPBC1105.14;SPAC32A11.03c;SPAC26H5.05;SPBC16G5.15c;SPBC29B5.01;SPBC660.11;SPAC8C9.14;SPAC2E12.02;SPAC56F8.16;SPBC27B12.11c;SPAC29E6.08;SPCC1393.08;SPCC1902.01;SPBC1652.01;SPBC530.08;SPBC4C3.12;SPAC6F12.02;SPAC1783.07c;SPAC1F7.11c;SPAC31G5.12c;SPCC1494.10;SPBC16G5.16;SPBC2F12.03c;SPCC1672.02c;SPBC725.…
GO Molecular Function	GO:0043168;	anion binding	Enriched	25.8064516129032 (120/465)	15.4984423676012 (796/5136)	2.83911e-07	SPAC23A1.06c;SPBC543.09;SPCC162.07;SPBP8B7.17c;SPAC11E3.02c;SPAC29B12.01;SPBC12C2.03c;SPBC16C6.07c;SPBC1826.01c;SPBC3H7.03c;SPAC821.13c;SPBC8D2.01;SPBC16E9.11c;SPAPB1E7.07;SPAC1071.10c;SPBC713.12;SPAC22G7.02;SPAC869.02c;SPAC1D4.08;SPAC1093.05;SPBP4H10.11c;SPBC577.06c;SPBC13E7.08c;SPBC9B6.03;SPBC30D10.10c;SPAC3C7.06c;SPAC11G7.02;SPAC11E3.01c;SPAC1834.08;SPCC1322.08;SPBC31E1.02c;SPAC24B11.12c;SPAC2…
GO Molecular Function	GO:0036094;	small molecule binding	Enriched	24.3010752688172 (113/465)	14.797507788162 (760/5136)	2.02951e-06	SPAC23A1.06c;SPBC543.09;SPBP8B7.17c;SPAC11E3.02c;SPAC29B12.01;SPBC12C2.03c;SPBC16C6.07c;SPBC1826.01c;SPBC3H7.03c;SPBC354.12;SPAC821.13c;SPBC8D2.01;SPAPB1E7.07;SPAC1071.10c;SPBC713.12;SPAC22G7.02;SPAC869.02c;SPAC1D4.08;SPAC1093.05;SPBP4H10.11c;SPBC577.06c;SPBC13E7.08c;SPBC30D10.10c;SPAC3C7.06c;SPAC11E3.01c;SPAC1834.08;SPCC1322.08;SPBC31E1.02c;SPBC660.16;SPAC24B11.12c;SPBC16A3.01;SPAC30.04c;SPAPB18…
GO Molecular Function	GO:0043167;	ion binding	Enriched	39.1397849462366 (182/465)	27.667445482866 (1421/5136)	2.50154e-06	SPAC2H10.01;SPCC1739.01;SPAC29A4.11;SPAC23A1.06c;SPBC543.09;SPCC162.07;SPBP8B7.17c;SPAC2F3.16;SPAC11E3.02c;SPAC29B12.01;SPBC12C2.03c;SPBC16C6.07c;SPBC1826.01c;SPBC3H7.03c;SPBC56F2.05c;SPAC25B8.19c;SPAC821.13c;SPBC8D2.01;SPBC16E9.11c;SPAPB1E7.07;SPAC1071.10c;SPBC713.12;SPAC22G7.02;SPAC869.02c;SPAC343.11c;SPAC1D4.08;SPAC1093.05;SPAC16.05c;SPBC530.11c;SPBP4H10.11c;SPBC1105.14;SPBC577.06c;SPBC13E7.08…
GO Molecular Function	GO:0004672;	protein kinase activity	Enriched	7.09677419354839 (33/465)	2.57009345794392 (132/5136)	4.54373e-06	SPAC23A1.06c;SPBC8D2.01;SPBC582.03;SPBC30D10.10c;SPAC3C7.06c;SPAC1834.08;SPCC1322.08;SPAPB18E9.02c;SPCC297.03;SPAC1006.09;SPCC74.06;SPBC4F6.06;SPBC12D12.04c;SPBC216.07c;SPAC110.01;SPBC1778.10c;SPCC576.15c;SPCC74.03c;SPAC9G1.02;SPBC16E9.13;SPBC216.05;SPAPB2B4.03;SPCC1322.12c;SPBC1861.09;SPAC644.06c;SPAC890.03;SPAC1687.15;SPAC1B9.02c;SPAC1805.05;SPBC6B1.02;SPAC2F3.15;SPCC1020.10;SPCC24B10.07;
GO Molecular Function	GO:0097367;	carbohydrate derivative binding	Enriched	21.505376344086 (100/465)	13.006230529595 (668/5136)	1.06587e-05	SPAC23A1.06c;SPBC543.09;SPBP8B7.17c;SPAC11E3.02c;SPAC29B12.01;SPBC12C2.03c;SPBC16C6.07c;SPBC1826.01c;SPAC821.13c;SPBC8D2.01;SPAPB1E7.07;SPAC1071.10c;SPAC22G7.02;SPAC1D4.08;SPAC1093.05;SPBP4H10.11c;SPBC577.06c;SPBC30D10.10c;SPAC3C7.06c;SPAC11E3.01c;SPAC1834.08;SPCC1322.08;SPBC31E1.02c;SPAC24B11.12c;SPBC16A3.01;SPAC30.04c;SPAPB18E9.02c;SPBC19F5.04;SPCC297.03;SPBC839.16;SPAC1006.09;SPCC74.06;SPBC4F6…
GO Molecular Function	GO:0097159;	organic cyclic compound binding	Enriched	40.2150537634409 (187/465)	29.4976635514019 (1515/5136)	2.57121e-05	SPAC2H10.01;SPAC23A1.06c;SPBC543.09;SPBC1289.10c;SPBP8B7.17c;SPCC736.12c;SPAC9E9.10c;SPAC29B12.01;SPBC12C2.03c;SPBC16C6.07c;SPBC1826.01c;SPCC757.08;SPBC3H7.03c;SPBC354.12;SPBC56F2.05c;SPAC25B8.19c;SPAC821.13c;SPAC19A8.08;SPBC8D2.01;SPAC2F7.05c;SPAPB1E7.07;SPAC1071.10c;SPBC713.12;SPAC22G7.02;SPAC869.02c;SPBC19C2.09;SPAC27F1.09c;SPAC1D4.08;SPAC1093.05;SPAC16.05c;SPBC530.11c;SPBP4H10.11c;SPBC1105.14…
GO Molecular Function	GO:0005215;	transporter activity	Enriched	12.6881720430108 (59/465)	6.52258566978193 (335/5136)	2.86725e-05	SPAC1071.10c;SPAC3H8.10;SPAC6F6.01;SPAC22G7.02;SPCC794.06;SPAC5D6.04;SPBC1271.10c;SPCC2H8.02;SPBC31E1.02c;SPAC11D3.05;SPAC24B11.12c;SPCC320.05;SPAC30.04c;SPAC29B12.10c;SPBC530.15c;SPAC2C4.17c;SPBC354.07c;SPCC18B5.01c;SPAC7D4.10;SPCC23B6.01c;SPBC887.17;SPCC576.17c;SPBC4F6.09;SPAPB24D3.09c;SPCC550.11;SPAC1805.17;SPCC1183.11;SPBC1604.08c;SPBC4B4.08;SPAC3F10.11c;SPBC11G11.07;SPBC530.02;SPAPB2B4.04c;S…
GO Molecular Function	GO:0003735;	structural constituent of ribosome	Underrepresented	0.43010752688172 (2/465)	4.24454828660436 (218/5136)	3.27634e-05	SPBC354.06;SPAC343.08c;
GO Molecular Function	GO:0032553;	ribonucleotide binding	Enriched	20.8602150537634 (97/465)	12.8699376947041 (661/5136)	3.53436e-05	SPAC23A1.06c;SPBC543.09;SPBP8B7.17c;SPAC29B12.01;SPBC12C2.03c;SPBC16C6.07c;SPBC1826.01c;SPAC821.13c;SPBC8D2.01;SPAPB1E7.07;SPAC1071.10c;SPAC22G7.02;SPAC1D4.08;SPAC1093.05;SPBP4H10.11c;SPBC577.06c;SPBC30D10.10c;SPAC3C7.06c;SPAC11E3.01c;SPAC1834.08;SPCC1322.08;SPBC31E1.02c;SPAC24B11.12c;SPBC16A3.01;SPAC30.04c;SPAPB18E9.02c;SPBC19F5.04;SPCC297.03;SPBC839.16;SPAC1006.09;SPCC74.06;SPBC4F6.06;SPCC18B5.…
GO Molecular Function	GO:0000166;	nucleotide binding	Enriched	22.3655913978495 (104/465)	14.154984423676 (727/5136)	4.6798e-05	SPAC23A1.06c;SPBC543.09;SPBP8B7.17c;SPAC29B12.01;SPBC12C2.03c;SPBC16C6.07c;SPBC1826.01c;SPBC354.12;SPAC821.13c;SPBC8D2.01;SPAPB1E7.07;SPAC1071.10c;SPBC713.12;SPAC22G7.02;SPAC869.02c;SPAC1D4.08;SPAC1093.05;SPBP4H10.11c;SPBC577.06c;SPBC30D10.10c;SPAC3C7.06c;SPAC11E3.01c;SPAC1834.08;SPCC1322.08;SPBC31E1.02c;SPBC660.16;SPAC24B11.12c;SPBC16A3.01;SPAC30.04c;SPAPB18E9.02c;SPBC19F5.04;SPCC297.03;SPBC839.…
GO Molecular Function	GO:1901265;	nucleoside phosphate binding	Enriched	22.3655913978495 (104/465)	14.154984423676 (727/5136)	4.6798e-05	SPAC23A1.06c;SPBC543.09;SPBP8B7.17c;SPAC29B12.01;SPBC12C2.03c;SPBC16C6.07c;SPBC1826.01c;SPBC354.12;SPAC821.13c;SPBC8D2.01;SPAPB1E7.07;SPAC1071.10c;SPBC713.12;SPAC22G7.02;SPAC869.02c;SPAC1D4.08;SPAC1093.05;SPBP4H10.11c;SPBC577.06c;SPBC30D10.10c;SPAC3C7.06c;SPAC11E3.01c;SPAC1834.08;SPCC1322.08;SPBC31E1.02c;SPBC660.16;SPAC24B11.12c;SPBC16A3.01;SPAC30.04c;SPAPB18E9.02c;SPBC19F5.04;SPCC297.03;SPBC839.…
GO Molecular Function	GO:0032549;	ribonucleoside binding	Enriched	20.2150537634409 (94/465)	12.5194704049844 (643/5136)	5.52595e-05	SPAC23A1.06c;SPBC543.09;SPBP8B7.17c;SPAC29B12.01;SPBC16C6.07c;SPBC1826.01c;SPAC821.13c;SPBC8D2.01;SPAC1071.10c;SPAC22G7.02;SPAC1D4.08;SPAC1093.05;SPBP4H10.11c;SPBC577.06c;SPBC30D10.10c;SPAC3C7.06c;SPAC11E3.01c;SPAC1834.08;SPCC1322.08;SPBC31E1.02c;SPAC24B11.12c;SPBC16A3.01;SPAC30.04c;SPAPB18E9.02c;SPBC19F5.04;SPCC297.03;SPBC839.16;SPAC1006.09;SPCC74.06;SPBC4F6.06;SPCC18B5.01c;SPCC737.08;SPBC14F5.0…
GO Molecular Function	GO:0004674;	protein serine/threonine kinase activity	Enriched	6.23655913978495 (29/465)	2.37538940809969 (122/5136)	5.93436e-05	SPAC23A1.06c;SPBC8D2.01;SPBC30D10.10c;SPAC3C7.06c;SPCC1322.08;SPAPB18E9.02c;SPCC297.03;SPAC1006.09;SPBC4F6.06;SPBC12D12.04c;SPBC216.07c;SPAC110.01;SPBC1778.10c;SPCC576.15c;SPCC74.03c;SPAC9G1.02;SPBC16E9.13;SPBC216.05;SPCC1322.12c;SPBC1861.09;SPAC644.06c;SPAC890.03;SPAC1687.15;SPAC1B9.02c;SPAC1805.05;SPBC6B1.02;SPAC2F3.15;SPCC1020.10;SPCC24B10.07;
GO Molecular Function	GO:1901363;	heterocyclic compound binding	Enriched	39.5698924731183 (184/465)	29.3029595015576 (1505/5136)	6.05206e-05	SPAC2H10.01;SPAC23A1.06c;SPBC543.09;SPBC1289.10c;SPBP8B7.17c;SPCC736.12c;SPAC9E9.10c;SPAC29B12.01;SPBC12C2.03c;SPBC16C6.07c;SPBC1826.01c;SPCC757.08;SPBC3H7.03c;SPBC354.12;SPBC56F2.05c;SPAC25B8.19c;SPAC821.13c;SPAC19A8.08;SPBC8D2.01;SPAC2F7.05c;SPAPB1E7.07;SPAC1071.10c;SPBC713.12;SPAC22G7.02;SPAC869.02c;SPBC19C2.09;SPAC27F1.09c;SPAC1D4.08;SPAC1093.05;SPAC16.05c;SPBC530.11c;SPBP4H10.11c;SPBC1105.14…
GO Molecular Function	GO:0001882;	nucleoside binding	Enriched	20.2150537634409 (94/465)	12.5389408099688 (644/5136)	7.39265e-05	SPAC23A1.06c;SPBC543.09;SPBP8B7.17c;SPAC29B12.01;SPBC16C6.07c;SPBC1826.01c;SPAC821.13c;SPBC8D2.01;SPAC1071.10c;SPAC22G7.02;SPAC1D4.08;SPAC1093.05;SPBP4H10.11c;SPBC577.06c;SPBC30D10.10c;SPAC3C7.06c;SPAC11E3.01c;SPAC1834.08;SPCC1322.08;SPBC31E1.02c;SPAC24B11.12c;SPBC16A3.01;SPAC30.04c;SPAPB18E9.02c;SPBC19F5.04;SPCC297.03;SPBC839.16;SPAC1006.09;SPCC74.06;SPBC4F6.06;SPCC18B5.01c;SPCC737.08;SPBC14F5.0…
GO Molecular Function	GO:0016773;	phosphotransferase activity, alcohol group as acceptor	Enriched	8.17204301075269 (38/465)	3.60202492211838 (185/5136)	8.37307e-05	SPAC23A1.06c;SPBP8B7.17c;SPAC22E12.16c;SPBC8D2.01;SPBC582.03;SPBC577.06c;SPBC30D10.10c;SPAC3C7.06c;SPAC1834.08;SPCC1322.08;SPAPB18E9.02c;SPCC297.03;SPAC1006.09;SPCC74.06;SPBC4F6.06;SPBC12D12.04c;SPBC216.07c;SPBC3E7.01;SPAC110.01;SPBC1778.10c;SPCC576.15c;SPCC74.03c;SPAC9G1.02;SPBC16E9.13;SPBC216.05;SPAPB2B4.03;SPCC1322.12c;SPBC1861.09;SPAC644.06c;SPAC890.03;SPAC1687.15;SPAC24H6.04;SPAC1B9.02c;SPAC…
GO Molecular Function	GO:0001228;	RNA polymerase II transcription regulatory region sequence-specific DNA binding transcription factor activity involved in positive regulation of transcription	Enriched	3.2258064516129 (15/465)	0.798286604361371 (41/5136)	8.79913e-05	SPBC19C2.09;SPBC16G5.15c;SPBC29B5.01;SPAC8C9.14;SPAC2E12.02;SPAC56F8.16;SPBC27B12.11c;SPCC1393.08;SPCC1902.01;SPBC4C3.12;SPAC6F12.02;SPAC1783.07c;SPBC725.11c;SPBC32H8.11;SPCC736.08;
GO Molecular Function	GO:0032559;	adenyl ribonucleotide binding	Enriched	17.8494623655914 (83/465)	10.7671339563863 (553/5136)	9.56145e-05	SPAC23A1.06c;SPBC543.09;SPBP8B7.17c;SPAC29B12.01;SPBC16C6.07c;SPBC1826.01c;SPAC821.13c;SPBC8D2.01;SPAC1071.10c;SPAC1D4.08;SPAC1093.05;SPBP4H10.11c;SPBC577.06c;SPBC30D10.10c;SPAC3C7.06c;SPAC11E3.01c;SPAC1834.08;SPCC1322.08;SPBC31E1.02c;SPAC24B11.12c;SPAC30.04c;SPAPB18E9.02c;SPBC19F5.04;SPCC297.03;SPBC839.16;SPAC1006.09;SPCC74.06;SPBC4F6.06;SPCC18B5.01c;SPCC737.08;SPAC26F1.13c;SPBC14F5.06;SPBC12D12…
GO Molecular Function	GO:0032555;	purine ribonucleotide binding	Enriched	20 (93/465)	12.4610591900312 (640/5136)	9.58292e-05	SPAC23A1.06c;SPBC543.09;SPBP8B7.17c;SPAC29B12.01;SPBC16C6.07c;SPBC1826.01c;SPAC821.13c;SPBC8D2.01;SPAC1071.10c;SPAC22G7.02;SPAC1D4.08;SPAC1093.05;SPBP4H10.11c;SPBC577.06c;SPBC30D10.10c;SPAC3C7.06c;SPAC11E3.01c;SPAC1834.08;SPCC1322.08;SPBC31E1.02c;SPAC24B11.12c;SPBC16A3.01;SPAC30.04c;SPAPB18E9.02c;SPBC19F5.04;SPCC297.03;SPBC839.16;SPAC1006.09;SPCC74.06;SPBC4F6.06;SPCC18B5.01c;SPCC737.08;SPBC14F5.0…
GO Molecular Function	GO:0017076;	purine nucleotide binding	Enriched	20 (93/465)	12.5389408099688 (644/5136)	0.000103853	SPAC23A1.06c;SPBC543.09;SPBP8B7.17c;SPAC29B12.01;SPBC16C6.07c;SPBC1826.01c;SPAC821.13c;SPBC8D2.01;SPAC1071.10c;SPAC22G7.02;SPAC1D4.08;SPAC1093.05;SPBP4H10.11c;SPBC577.06c;SPBC30D10.10c;SPAC3C7.06c;SPAC11E3.01c;SPAC1834.08;SPCC1322.08;SPBC31E1.02c;SPAC24B11.12c;SPBC16A3.01;SPAC30.04c;SPAPB18E9.02c;SPBC19F5.04;SPCC297.03;SPBC839.16;SPAC1006.09;SPCC74.06;SPBC4F6.06;SPCC18B5.01c;SPCC737.08;SPBC14F5.0…
GO Molecular Function	GO:0016301;	kinase activity	Enriched	8.81720430107527 (41/465)	4.1082554517134 (211/5136)	0.000113811	SPAC23A1.06c;SPBP8B7.17c;SPAC22E12.16c;SPBC8D2.01;SPBC582.03;SPBC577.06c;SPBC30D10.10c;SPAC3C7.06c;SPAC1834.08;SPCC1322.08;SPBC725.02;SPAPB18E9.02c;SPBC19F5.04;SPCC297.03;SPAC1006.09;SPCC74.06;SPBC4F6.06;SPBC12D12.04c;SPBC216.07c;SPBC3E7.01;SPAC110.01;SPBC1778.10c;SPCC576.15c;SPCC74.03c;SPAC9G1.02;SPBC16E9.13;SPBC216.05;SPAPB2B4.03;SPCC1322.12c;SPBC1861.09;SPAC644.06c;SPAC890.03;SPAC1687.15;SPAC2…
GO Molecular Function	GO:0035639;	purine ribonucleoside triphosphate binding	Enriched	19.7849462365591 (92/465)	12.3831775700935 (636/5136)	0.000121958	SPAC23A1.06c;SPBC543.09;SPBP8B7.17c;SPAC29B12.01;SPBC16C6.07c;SPBC1826.01c;SPAC821.13c;SPBC8D2.01;SPAC1071.10c;SPAC22G7.02;SPAC1D4.08;SPAC1093.05;SPBP4H10.11c;SPBC577.06c;SPBC30D10.10c;SPAC3C7.06c;SPAC11E3.01c;SPAC1834.08;SPCC1322.08;SPBC31E1.02c;SPAC24B11.12c;SPBC16A3.01;SPAC30.04c;SPAPB18E9.02c;SPBC19F5.04;SPCC297.03;SPBC839.16;SPAC1006.09;SPCC74.06;SPBC4F6.06;SPCC18B5.01c;SPCC737.08;SPBC14F5.0…
GO Molecular Function	GO:0001883;	purine nucleoside binding	Enriched	19.7849462365591 (92/465)	12.4415887850467 (639/5136)	0.000125901	SPAC23A1.06c;SPBC543.09;SPBP8B7.17c;SPAC29B12.01;SPBC16C6.07c;SPBC1826.01c;SPAC821.13c;SPBC8D2.01;SPAC1071.10c;SPAC22G7.02;SPAC1D4.08;SPAC1093.05;SPBP4H10.11c;SPBC577.06c;SPBC30D10.10c;SPAC3C7.06c;SPAC11E3.01c;SPAC1834.08;SPCC1322.08;SPBC31E1.02c;SPAC24B11.12c;SPBC16A3.01;SPAC30.04c;SPAPB18E9.02c;SPBC19F5.04;SPCC297.03;SPBC839.16;SPAC1006.09;SPCC74.06;SPBC4F6.06;SPCC18B5.01c;SPCC737.08;SPBC14F5.0…
GO Molecular Function	GO:0005524;	ATP binding	Enriched	17.6344086021505 (82/465)	10.708722741433 (550/5136)	0.000125901	SPAC23A1.06c;SPBC543.09;SPBP8B7.17c;SPAC29B12.01;SPBC16C6.07c;SPBC1826.01c;SPAC821.13c;SPBC8D2.01;SPAC1071.10c;SPAC1D4.08;SPAC1093.05;SPBP4H10.11c;SPBC577.06c;SPBC30D10.10c;SPAC3C7.06c;SPAC11E3.01c;SPAC1834.08;SPCC1322.08;SPBC31E1.02c;SPAC24B11.12c;SPAC30.04c;SPAPB18E9.02c;SPBC19F5.04;SPCC297.03;SPBC839.16;SPAC1006.09;SPCC74.06;SPBC4F6.06;SPCC18B5.01c;SPCC737.08;SPAC26F1.13c;SPBC14F5.06;SPBC12D12…
GO Molecular Function	GO:0032550;	purine ribonucleoside binding	Enriched	19.7849462365591 (92/465)	12.4415887850467 (639/5136)	0.000125901	SPAC23A1.06c;SPBC543.09;SPBP8B7.17c;SPAC29B12.01;SPBC16C6.07c;SPBC1826.01c;SPAC821.13c;SPBC8D2.01;SPAC1071.10c;SPAC22G7.02;SPAC1D4.08;SPAC1093.05;SPBP4H10.11c;SPBC577.06c;SPBC30D10.10c;SPAC3C7.06c;SPAC11E3.01c;SPAC1834.08;SPCC1322.08;SPBC31E1.02c;SPAC24B11.12c;SPBC16A3.01;SPAC30.04c;SPAPB18E9.02c;SPBC19F5.04;SPCC297.03;SPBC839.16;SPAC1006.09;SPCC74.06;SPBC4F6.06;SPCC18B5.01c;SPCC737.08;SPBC14F5.0…
GO Molecular Function	GO:0030554;	adenyl nucleotide binding	Enriched	17.8494623655914 (83/465)	10.8255451713396 (556/5136)	0.000128858	SPAC23A1.06c;SPBC543.09;SPBP8B7.17c;SPAC29B12.01;SPBC16C6.07c;SPBC1826.01c;SPAC821.13c;SPBC8D2.01;SPAC1071.10c;SPAC1D4.08;SPAC1093.05;SPBP4H10.11c;SPBC577.06c;SPBC30D10.10c;SPAC3C7.06c;SPAC11E3.01c;SPAC1834.08;SPCC1322.08;SPBC31E1.02c;SPAC24B11.12c;SPAC30.04c;SPAPB18E9.02c;SPBC19F5.04;SPCC297.03;SPBC839.16;SPAC1006.09;SPCC74.06;SPBC4F6.06;SPCC18B5.01c;SPCC737.08;SPAC26F1.13c;SPBC14F5.06;SPBC12D12…
GO Molecular Function	GO:0022892;	substrate-specific transporter activity	Enriched	10.752688172043 (50/465)	5.52959501557632 (284/5136)	0.000182486	SPAC1071.10c;SPAC3H8.10;SPAC6F6.01;SPAC22G7.02;SPCC794.06;SPBC31E1.02c;SPAC24B11.12c;SPCC320.05;SPAC29B12.10c;SPBC530.15c;SPAC2C4.17c;SPBC354.07c;SPAC7D4.10;SPCC23B6.01c;SPBC887.17;SPCC576.17c;SPBC4F6.09;SPCC550.11;SPAC1805.17;SPCC1183.11;SPBC1604.08c;SPBC4B4.08;SPAC3F10.11c;SPBC11G11.07;SPAPB2B4.04c;SPBC18H10.16;SPCC548.06c;SPCC569.05c;SPBC14F5.03c;SPAC17G6.15c;SPCC1322.03;SPBC13A2.04c;SPBC530.1…
GO Molecular Function	GO:0005543;	phospholipid binding	Enriched	3.87096774193548 (18/465)	1.24610591900312 (64/5136)	0.000426544	SPCC162.07;SPAC11E3.02c;SPBC16E9.11c;SPBC9B6.03;SPAC11G7.02;SPAC22H10.07;SPCP31B10.06;SPAC2F7.16c;SPAC1687.09;SPBC3E7.01;SPCC962.01;SPCC1827.02c;SPCC576.15c;SPCC1450.12;SPCC16A11.08;SPCC1682.15;SPBC146.13c;SPBC28E12.06c;
GO Molecular Function	GO:0008289;	lipid binding	Enriched	4.73118279569892 (22/465)	1.73286604361371 (89/5136)	0.000438617	SPCC162.07;SPAC11E3.02c;SPBC16E9.11c;SPBC9B6.03;SPAC11G7.02;SPAC22H10.07;SPCP31B10.06;SPBC354.07c;SPCC23B6.01c;SPAC2F7.16c;SPAC1687.09;SPBC3E7.01;SPCC736.15;SPCC962.01;SPCC1827.02c;SPCC576.15c;SPCC1450.12;SPCC16A11.08;SPCC1682.15;SPBC3B9.15c;SPBC146.13c;SPBC28E12.06c;
GO Molecular Function	GO:0042910;	xenobiotic transporter activity	Enriched	2.36559139784946 (11/465)	0.525700934579439 (27/5136)	0.000504724	SPBC1271.10c;SPAC11D3.05;SPAC30.04c;SPBC530.15c;SPCC576.17c;SPBC530.02;SPCC663.03;SPCC569.05c;SPBC409.08;SPCC965.13;SPBC36.03c;
GO Molecular Function	GO:0005488;	binding	Enriched	62.3655913978495 (290/465)	53.0763239875389 (2726/5136)	0.00119639	SPAC19E9.03;SPAC2H10.01;SPAC4F10.07c;SPCC1739.01;SPAC29A4.11;SPAC23A1.06c;SPBC543.09;SPCC162.07;SPBC1289.10c;SPBP8B7.17c;SPAC6B12.02c;SPCC736.12c;SPAC9E9.10c;SPAC2F3.16;SPAC11E3.02c;SPAC29B12.01;SPBC12C2.03c;SPAC664.15;SPBC16C6.07c;SPBC1826.01c;SPCC757.08;SPAC22E12.16c;SPBC3H7.03c;SPCC645.06c;SPBC354.12;SPBC56F2.05c;SPAC25B8.19c;SPAC821.13c;SPBC3F6.03;SPAC19A8.08;SPAPB1A10.14;SPBC8D2.01;SPAC2F7.0…
GO Molecular Function	GO:0003677;	DNA binding	Enriched	13.3333333333333 (62/465)	7.94392523364486 (408/5136)	0.00129436	SPAC2H10.01;SPBC1289.10c;SPAC9E9.10c;SPAC29B12.01;SPBC1826.01c;SPBC56F2.05c;SPAC25B8.19c;SPBC19C2.09;SPAC16.05c;SPBC530.11c;SPBC1105.14;SPBC19C7.10;SPAC1F7.01c;SPCC16C4.14c;SPAC17H9.10c;SPAC11E3.01c;SPAC32A11.03c;SPAC23E2.02;SPAC26H5.05;SPAC1D4.14;SPBC16G5.15c;SPBC839.16;SPBC29B5.01;SPBC660.11;SPAC8C9.14;SPAC2E12.02;SPAC56F8.16;SPBC27B12.11c;SPAC29E6.08;SPCC1393.08;SPCC1902.01;SPBC1652.01;SPBC530…
GO Molecular Function	GO:0016772;	transferase activity, transferring phosphorus-containing groups	Enriched	11.1827956989247 (52/465)	6.38629283489097 (328/5136)	0.00165533	SPAC23A1.06c;SPBP8B7.17c;SPAC22E12.16c;SPBC8D2.01;SPBC582.03;SPAC1D4.08;SPBC577.06c;SPBC30D10.10c;SPAC3C7.06c;SPAC1834.08;SPCC1322.08;SPBC725.02;SPBC13A2.03;SPAPB18E9.02c;SPBC19F5.04;SPCC297.03;SPAC1006.09;SPCC74.06;SPBC4F6.06;SPBC12D12.04c;SPBC216.07c;SPBC3E7.01;SPAC110.01;SPBC839.08c;SPBP23A10.07;SPBC1778.10c;SPCC1827.02c;SPCC576.15c;SPCC74.03c;SPAC9G1.02;SPBC16E9.13;SPBPB2B2.10c;SPBC216.05;SPA…
GO Molecular Function	GO:0061608;	nuclear import signal receptor activity	Enriched	1.50537634408602 (7/465)	0.253115264797508 (13/5136)	0.00207042	SPAC22G7.02;SPCC550.11;SPBC1604.08c;SPBC11G11.07;SPBC14F5.03c;SPCC1840.03;SPCC962.03c;
GO Molecular Function	GO:0060089;	molecular transducer activity	Enriched	1.93548387096774 (9/465)	0.447819314641745 (23/5136)	0.00354802	SPAC26H5.07c;SPBP35G2.11c;SPAC1834.08;SPBC725.02;SPAC1006.09;SPCC74.06;SPAC8C9.14;SPBC30B4.01c;SPAC9G1.02;
GO Molecular Function	GO:0022857;	transmembrane transporter activity	Enriched	10.1075268817204 (47/465)	5.88006230529595 (302/5136)	0.00549958	SPAC1071.10c;SPAC6F6.01;SPCC794.06;SPAC5D6.04;SPBC1271.10c;SPCC2H8.02;SPBC31E1.02c;SPAC11D3.05;SPCC320.05;SPAC30.04c;SPAC29B12.10c;SPBC530.15c;SPAC2C4.17c;SPCC18B5.01c;SPAC7D4.10;SPBC887.17;SPCC576.17c;SPBC4F6.09;SPAPB24D3.09c;SPCC1183.11;SPBC4B4.08;SPAC3F10.11c;SPBC530.02;SPAPB2B4.04c;SPBC18H10.16;SPCC548.06c;SPCC663.03;SPCC569.05c;SPAC17G6.15c;SPCC1322.03;SPBC13A2.04c;SPBC530.10c;SPBC16D10.06;S…
GO Molecular Function	GO:0008324;	cation transmembrane transporter activity	Enriched	6.23655913978495 (29/465)	3.05685358255452 (157/5136)	0.0056013	SPAC1071.10c;SPAC6F6.01;SPBC31E1.02c;SPBC530.15c;SPAC2C4.17c;SPAC7D4.10;SPCC576.17c;SPBC4F6.09;SPCC1183.11;SPBC4B4.08;SPAPB2B4.04c;SPBC18H10.16;SPCC548.06c;SPCC569.05c;SPAC17G6.15c;SPCC1322.03;SPBC13A2.04c;SPBC16D10.06;SPBC409.08;SPCC965.13;SPAC4F8.15;SPCC1442.03;SPAC977.10;SPAC14C4.14;SPCPB1C11.01;SPBC36.03c;SPBC29A3.01;SPCC126.09;SPAC1B3.16c;
GO Molecular Function	GO:0032451;	demethylase activity	Enriched	1.29032258064516 (6/465)	0.233644859813084 (12/5136)	0.00893603	SPAC343.11c;SPAC23E2.02;SPCC622.16c;SPBP19A11.06;SPAC13A11.02c;SPBC23E6.09;
Gene Expression		Atf1 module	Enriched	13.1182795698925 (61/465)	3.91355140186916 (201/5136)	1.0854e-15	SPCC1739.01;SPAC29A4.11;SPCC320.06;SPAC19B12.03;SPBC3H7.03c;SPBC16E9.11c;SPAC4A8.10;SPAC6F6.06c;SPAC24B11.07c;SPAC22G7.02;SPBC19C2.09;SPCC1840.02c;SPBC336.03;SPBC530.11c;SPBC36.07;SPBC29A10.07;SPAC1F7.01c;SPAC11G7.02;SPBC31E1.02c;SPAPB15E9.01c;SPAC23E2.02;SPAC22F3.13;SPAC29B12.10c;SPBC530.15c;SPBC1215.02c;SPAC2C4.17c;SPBC660.07;SPAC31F12.01;SPCC550.11;SPBC1778.05c;SPBC660.15;SPCC622.16c;SPBC354.1…
Gene Expression		Atf1 repressed	Enriched	13.7634408602151 (64/465)	5.23753894080997 (269/5136)	5.97825e-11	SPCC1739.01;SPAC29A4.11;SPAC19B12.03;SPBC3H7.03c;SPBC32H8.02c;SPAC19A8.08;SPBC16E9.11c;SPAC6F6.06c;SPAC1071.10c;SPAC24B11.07c;SPAC22G7.02;SPBC19C2.09;SPCC1840.02c;SPBC530.11c;SPBC36.07;SPBC29A10.07;SPAC1F7.01c;SPAC11G7.02;SPAC11E3.01c;SPCC2H8.02;SPAPB15E9.01c;SPAC23E2.02;SPAC22H10.07;SPAC22F3.13;SPBC31F10.14c;SPBC530.15c;SPBC1215.02c;SPBC839.16;SPAC31F12.01;SPAC21E11.08;SPAC4F8.12c;SPCC550.11;SPB…
Gene Expression		Scw1 RNA targets	Enriched	5.80645161290323 (27/465)	1.75233644859813 (90/5136)	1.53748e-06	SPAC2H10.01;SPAC29A4.11;SPBC8D2.17;SPAPB1A10.14;SPBC8D2.01;SPAC3H8.06;SPCC794.06;SPBC1105.14;SPBC9B6.03;SPAC2F7.11;SPBC21B10.07;SPCC297.03;SPAC56F8.16;SPAC56F8.02;SPAC110.01;SPCC736.15;SPCC1183.11;SPAC26A3.10;SPCC1795.09;SPCC1322.03;SPBC409.08;SPAC11G7.01;SPAC29B12.08;SPBC15D4.02;SPBC3H7.02;SPAC16.01;SPCC970.08;
Gene Expression		Oxidative Stess Cluster 4	Enriched	15.4838709677419 (72/465)	8.00233644859813 (411/5136)	2.14292e-06	SPAC4F10.07c;SPCC320.06;SPBC2D10.05;SPAC2F3.16;SPAC11E3.02c;SPAC664.15;SPAC24B11.05;SPBC16E9.11c;SPBC18H10.05;SPAC5D6.04;SPBC1105.14;SPBC19C7.10;SPCC569.01c;SPAC22F8.05;SPBC32H8.07;SPCC1322.08;SPBC725.02;SPBC660.16;SPCC320.05;SPCP31B10.06;SPAC2C4.17c;SPBC660.07;SPBC4F6.06;SPBC29B5.01;SPCC23B6.01c;SPCC576.17c;SPAC2E12.02;SPCC285.10c;SPAPB24D3.09c;SPCC1223.03c;SPCC736.15;SPCC962.01;SPAC6F12.02;SPBC…
Gene Expression		Core Environmental Stress Response induced	Enriched	17.8494623655914 (83/465)	10.4361370716511 (536/5136)	3.37125e-05	SPAC19E9.03;SPAC4F10.07c;SPCC320.06;SPBC2D10.05;SPAC2F3.16;SPAC11E3.02c;SPAC664.15;SPAC24B11.05;SPBC16E9.11c;SPBC18H10.05;SPAC5D6.04;SPBC1105.14;SPBC19C7.10;SPCC569.01c;SPAC22F8.05;SPBC32H8.07;SPCC1322.08;SPBC725.02;SPBC660.16;SPAC11D3.05;SPCC320.05;SPCP31B10.06;SPAC2C4.17c;SPBC660.07;SPBC4F6.06;SPCC18B5.01c;SPBC29B5.01;SPCC23B6.01c;SPAC23G3.03;SPCC576.17c;SPBC660.11;SPACUNK4.16c;SPAC2E12.02;SPAC…
Gene Expression		Cell cycle periodically expressed	Enriched	15.9139784946237 (74/465)	9.67679127725857 (497/5136)	0.000392324	SPAC19E9.03;SPCC1739.01;SPAC1786.02;SPCC645.06c;SPAC24B11.07c;SPAC22G7.02;SPAC869.02c;SPCC1840.02c;SPBC582.03;SPBC1105.14;SPBC1271.10c;SPAC821.08c;SPCC1322.08;SPBC725.02;SPAC2F7.11;SPAPB15E9.01c;SPBC13A2.03;SPAC24B11.12c;SPBC21B10.07;SPAC22H10.07;SPAC29B12.10c;SPBPB2B2.06c;SPBC16G5.15c;SPAC2C4.17c;SPAC31F12.01;SPCC18B5.01c;SPBC29B5.01;SPAC15A10.09c;SPBC4F6.09;SPAC110.01;SPAPB24D3.09c;SPCC550.11;S…
Gene Expression		Repressed diploid cells	Enriched	6.45161290322581 (30/465)	3.05685358255452 (157/5136)	0.00234223	SPAC19E9.03;SPAC821.13c;SPAC3H8.10;SPBC29A10.07;SPAC1F7.01c;SPAC32A11.03c;SPBC660.16;SPAC19D5.04;SPBC19F5.01c;SPBC1709.08;SPAC31F12.01;SPBP19A11.04c;SPBC19G7.05c;SPAPB24D3.09c;SPCC962.01;SPCC1739.10;SPAC30.01c;SPCC1827.02c;SPCC1020.02;SPAC1F7.11c;SPAC926.09c;SPAC9G1.06c;SPBC29A10.04;SPAC27D7.03c;SPBC216.05;SPBC1921.05;SPBC15D4.02;SPCC24B10.07;SPBC336.04;SPAC18G6.09c;
Gene Expression		Ribosomal protein module Homol D E	Underrepresented	1.0752688172043 (5/465)	4.32242990654206 (222/5136)	0.0024156	SPBC839.16;SPAC10F6.01c;SPAC12G12.04;SPBC119.10;SPAC1B3.16c;
Gene Expression		Sty1 but not Atf1 activated genes	Enriched	2.36559139784946 (11/465)	0.681464174454829 (35/5136)	0.00542878	SPBC1105.14;SPCC1322.08;SPBC725.02;SPBC660.07;SPBC29B5.01;SPCC1183.11;SPAC8C9.03;SPAC57A10.09c;SPAC16A10.01;SPAC11E3.14;SPCC63.14;
Gene Expression		Ribosomal protein module 2	Underrepresented	1.93548387096774 (9/465)	5.21806853582555 (268/5136)	0.00831551	SPBC839.16;SPCC18B5.01c;SPAC10F6.01c;SPAC9E9.03;SPBC16H5.10c;SPBC16D10.06;SPAC12G12.04;SPBC119.10;SPAC1B3.16c;
Gene Features		Average intron length	Higher	163.152	88.3584	6.9848e-16	SPAC23E2.02;SPAC13A11.03;SPAC1D4.08;SPAC2G11.02;SPAC1687.15;SPAC222.14c;SPAC56E4.04c;SPAC57A10.04;SPAC57A10.09c;SPAP14E8.02;SPAC9G1.06c;SPAC1805.05;SPAC589.12;SPAC26A3.10;SPAC17A2.13c;SPAC17G6.16c;SPAC23A1.06c;SPAC26H5.07c;SPAC23D3.06c;SPAC144.15c;SPAC1834.08;SPAC4F10.15c;SPAC22E12.16c;SPAC11E3.02c;SPAC29B12.08;SPAC212.04c;SPAC31A2.14;SPAC22F3.10c;SPAC22G7.02;SPAC2G11.11c;SPAC1687.22c;SPAC222.09;…
Gene Features		Length of first intron	Higher	161.848	88.5996	6.74554e-12	SPAC23E2.02;SPAC13A11.03;SPAC1D4.08;SPAC2G11.02;SPAC1687.15;SPAC222.14c;SPAC56E4.04c;SPAC57A10.04;SPAC57A10.09c;SPAP14E8.02;SPAC9G1.06c;SPAC1805.05;SPAC589.12;SPAC26A3.10;SPAC17A2.13c;SPAC17G6.16c;SPAC23A1.06c;SPAC26H5.07c;SPAC23D3.06c;SPAC144.15c;SPAC1834.08;SPAC4F10.15c;SPAC22E12.16c;SPAC11E3.02c;SPAC29B12.08;SPAC212.04c;SPAC31A2.14;SPAC22F3.10c;SPAC22G7.02;SPAC2G11.11c;SPAC1687.22c;SPAC222.09;…
Phenotypes (FYPO)	FYPO:0000989;	altered level of substance in cell	Enriched	30.1075268817204 (140/465)	16.5498442367601 (850/5136)	1.45457e-11	SPAC19E9.03;SPAC4F10.07c;SPAC23A1.06c;SPBC543.09;SPCC736.12c;SPAC11E3.02c;SPAC22E12.16c;SPAC25B8.19c;SPBC3F6.03;SPAC1071.10c;SPAC869.02c;SPBC19C2.09;SPCC1840.02c;SPAC27F1.09c;SPBC582.03;SPAC890.06;SPBC1105.14;SPAC17A2.13c;SPBC13E7.08c;SPCC162.08c;SPAC821.08c;SPAC6F12.17;SPAC1F7.01c;SPAC630.14c;SPBC30D10.10c;SPAC3F10.19;SPAC3C7.06c;SPAC17H9.10c;SPAC11G7.02;SPBC32H8.07;SPAC1834.08;SPCC1739.14;SPCC1…
Phenotypes (FYPO)	FYPO:0001323;	altered level of substance in cell during vegetative growth	Enriched	27.741935483871 (129/465)	15.1869158878505 (780/5136)	1.64818e-10	SPAC19E9.03;SPAC4F10.07c;SPAC23A1.06c;SPBC543.09;SPCC736.12c;SPAC11E3.02c;SPAC22E12.16c;SPAC25B8.19c;SPBC3F6.03;SPAC869.02c;SPBC19C2.09;SPCC1840.02c;SPAC27F1.09c;SPBC582.03;SPAC890.06;SPAC17A2.13c;SPBC13E7.08c;SPCC162.08c;SPAC821.08c;SPAC6F12.17;SPAC1F7.01c;SPBC30D10.10c;SPAC3F10.19;SPAC3C7.06c;SPAC17H9.10c;SPAC11G7.02;SPBC32H8.07;SPAC1834.08;SPCC1739.14;SPCC1322.08;SPBC725.02;SPBC31E1.02c;SPAC32…
Phenotypes (FYPO)	FYPO:0000142;	gene expression phenotype	Enriched	29.4623655913978 (137/465)	16.7640186915888 (861/5136)	3.73607e-10	SPAC19E9.03;SPAC4F10.07c;SPBC543.09;SPCC736.12c;SPAC11E3.02c;SPAC29B12.01;SPBC354.12;SPAC25B8.19c;SPBC3F6.03;SPAC19A8.08;SPAC1071.10c;SPAC6F6.01;SPAC869.02c;SPBC19C2.09;SPAC27F1.09c;SPBC582.03;SPAC890.06;SPBC36.07;SPBC1105.14;SPAC17A2.13c;SPBC19C7.10;SPBC13E7.08c;SPCC162.08c;SPAC821.08c;SPAC6F12.17;SPAC1F7.01c;SPAC630.14c;SPBC30D10.10c;SPAC3F10.19;SPAC17H9.10c;SPAC11G7.02;SPBC32H8.07;SPAC11E3.01c…
Phenotypes (FYPO)	FYPO:0000991;	decreased level of substance in cell	Enriched	21.505376344086 (100/465)	10.6503115264798 (547/5136)	3.73607e-10	SPAC19E9.03;SPAC23A1.06c;SPCC736.12c;SPAC11E3.02c;SPAC22E12.16c;SPAC25B8.19c;SPBC3F6.03;SPBC19C2.09;SPCC1840.02c;SPBC582.03;SPBC1105.14;SPBC13E7.08c;SPAC821.08c;SPAC6F12.17;SPBC30D10.10c;SPAC3C7.06c;SPAC17H9.10c;SPAC1834.08;SPCC1322.08;SPBC725.02;SPBC31E1.02c;SPAC32A11.03c;SPAC2F7.11;SPAC26H5.05;SPAC22F3.13;SPBC2D10.06;SPBC31F10.14c;SPAC29B12.10c;SPAPB18E9.02c;SPAC823.15;SPCC297.03;SPBC16G5.15c;S…
Phenotypes (FYPO)	FYPO:0001329;	decreased level of substance in cell during vegetative growth	Enriched	19.1397849462366 (89/465)	9.2095015576324 (473/5136)	1.24245e-09	SPAC19E9.03;SPAC23A1.06c;SPAC11E3.02c;SPAC22E12.16c;SPAC25B8.19c;SPBC3F6.03;SPBC19C2.09;SPCC1840.02c;SPBC582.03;SPBC13E7.08c;SPAC821.08c;SPAC6F12.17;SPBC30D10.10c;SPAC3C7.06c;SPAC17H9.10c;SPAC1834.08;SPCC1322.08;SPBC725.02;SPBC31E1.02c;SPAC32A11.03c;SPAC2F7.11;SPAC26H5.05;SPAC22F3.13;SPBC31F10.14c;SPAC29B12.10c;SPAC823.15;SPCC297.03;SPBC354.13;SPAC1006.09;SPCC74.06;SPBC660.07;SPBC29B5.01;SPAC29E6…
Phenotypes (FYPO)	FYPO:0001357;	normal vegetative cell population growth	Enriched	32.4731182795699 (151/465)	19.8403426791277 (1019/5136)	5.01136e-09	SPAC19E9.03;SPCC1739.01;SPAC23A1.06c;SPBC543.09;SPBC2D10.05;SPAC6B12.02c;SPCC1450.02;SPAC9E9.10c;SPBC3H7.03c;SPCC645.06c;SPAC25B8.19c;SPBC8D2.01;SPBC16E9.11c;SPAC3H8.06;SPAC1071.10c;SPBC713.12;SPAC343.11c;SPCC1840.02c;SPBC582.03;SPBC1271.10c;SPBC36.07;SPBC1105.14;SPAC17A2.13c;SPBC19C7.10;SPBC13E7.08c;SPAC6F12.17;SPAC630.14c;SPBC30D10.10c;SPAC3F10.19;SPAC17H9.10c;SPAC11G7.02;SPBC32H8.07;SPAC11E3.0…
Phenotypes (FYPO)	FYPO:0000047;	normal cell population growth	Enriched	32.6881720430108 (152/465)	19.9766355140187 (1026/5136)	5.22882e-09	SPAC19E9.03;SPCC1739.01;SPAC23A1.06c;SPBC543.09;SPBC2D10.05;SPAC6B12.02c;SPCC1450.02;SPAC9E9.10c;SPBC3H7.03c;SPCC645.06c;SPAC25B8.19c;SPBC3F6.03;SPBC8D2.01;SPBC16E9.11c;SPAC3H8.06;SPAC1071.10c;SPBC713.12;SPAC343.11c;SPCC1840.02c;SPBC582.03;SPBC1271.10c;SPBC36.07;SPBC1105.14;SPAC17A2.13c;SPBC19C7.10;SPBC13E7.08c;SPAC6F12.17;SPAC630.14c;SPBC30D10.10c;SPAC3F10.19;SPAC17H9.10c;SPAC11G7.02;SPBC32H8.07…
Phenotypes (FYPO)	FYPO:0000824;	altered RNA level	Enriched	19.5698924731183 (91/465)	9.83255451713396 (505/5136)	9.37423e-09	SPAC19E9.03;SPAC4F10.07c;SPBC543.09;SPCC736.12c;SPAC25B8.19c;SPBC3F6.03;SPAC1071.10c;SPBC19C2.09;SPAC27F1.09c;SPAC890.06;SPBC1105.14;SPAC17A2.13c;SPBC13E7.08c;SPCC162.08c;SPAC1F7.01c;SPAC630.14c;SPBC30D10.10c;SPAC3F10.19;SPAC17H9.10c;SPBC32H8.07;SPCC1739.14;SPAC1834.08;SPBC725.02;SPAC32A11.03c;SPAC2F7.11;SPAC26H5.05;SPAC22F3.13;SPAC19D5.04;SPBC2D10.06;SPBC31F10.14c;SPAPB18E9.02c;SPCC297.03;SPBC16…
Phenotypes (FYPO)	FYPO:0002677;	abnormal protein phosphorylation	Enriched	12.0430107526882 (56/465)	4.88707165109034 (251/5136)	2.41884e-08	SPAC23A1.06c;SPAC343.11c;SPBC582.03;SPAC17A2.13c;SPAC31A2.14;SPBC30D10.10c;SPCC16C4.14c;SPAC17H9.10c;SPCC1322.08;SPBC29A10.02;SPBC725.02;SPAC22F3.13;SPAPB18E9.02c;SPAC823.15;SPBC16G5.15c;SPCC297.03;SPAC1006.09;SPCC74.06;SPBC4F6.06;SPAC19B12.05c;SPBC29B5.01;SPAC26F1.13c;SPBC12D12.04c;SPBC216.07c;SPBC776.02c;SPBC1778.05c;SPAC6F12.02;SPAC1783.07c;SPBC16H5.07c;SPCC622.16c;SPCC576.15c;SPCC1020.02;SPAC…
Phenotypes (FYPO)	FYPO:0001331;	cellular process phenotype during vegetative growth	Enriched	44.3010752688172 (206/465)	30.9774143302181 (1591/5136)	7.25113e-08	SPAC19E9.03;SPAC4F10.07c;SPAC23A1.06c;SPBC543.09;SPBC1289.10c;SPAC6B12.02c;SPCC736.12c;SPCC1450.02;SPAC9E9.10c;SPAC11E3.02c;SPAC29B12.01;SPBC3H7.03c;SPBC354.12;SPCC645.06c;SPBC56F2.05c;SPAC25B8.19c;SPBC3F6.03;SPAC19A8.08;SPAC17C9.12;SPAC6F6.06c;SPAC1071.10c;SPAC3H8.10;SPAC6F6.01;SPAC22G7.02;SPAC343.11c;SPBC19C2.09;SPAC23D3.06c;SPCC1840.02c;SPBC582.03;SPAC27F1.09c;SPBC336.03;SPAC16.05c;SPBC36.07;S…
Phenotypes (FYPO)	FYPO:0002683;	increased sensitivity to chemical	Enriched	55.9139784946236 (260/465)	42.1144859813084 (2163/5136)	1.02457e-07	SPAC19E9.03;SPAC2H10.01;SPCC1739.01;SPAC29A4.11;SPAC23A1.06c;SPBC543.09;SPBC8D2.17;SPBC2D10.05;SPBC1289.10c;SPAC6B12.02c;SPCC1450.02;SPAC9E9.10c;SPBC12C2.03c;SPBC3H7.03c;SPBC354.12;SPCC645.06c;SPBC56F2.05c;SPAC25B8.19c;SPBC3F6.03;SPBC32H8.02c;SPAC19A8.08;SPAPB1A10.14;SPBC18H10.18c;SPAC4A8.10;SPAC1071.10c;SPAC3H8.10;SPAC6F6.01;SPBC713.12;SPCC594.02c;SPBC19C2.09;SPAC23D3.06c;SPCC1840.02c;SPBC582.03…
Phenotypes (FYPO)	FYPO:0000127;	increased sensitivity to chemical during vegetative growth	Enriched	55.6989247311828 (259/465)	42.0755451713396 (2161/5136)	1.39761e-07	SPAC19E9.03;SPAC2H10.01;SPCC1739.01;SPAC29A4.11;SPAC23A1.06c;SPBC543.09;SPBC8D2.17;SPBC2D10.05;SPBC1289.10c;SPAC6B12.02c;SPCC1450.02;SPAC9E9.10c;SPBC12C2.03c;SPBC3H7.03c;SPBC354.12;SPCC645.06c;SPBC56F2.05c;SPAC25B8.19c;SPBC3F6.03;SPBC32H8.02c;SPAC19A8.08;SPAPB1A10.14;SPBC18H10.18c;SPAC4A8.10;SPAC1071.10c;SPAC3H8.10;SPAC6F6.01;SPBC713.12;SPCC594.02c;SPBC19C2.09;SPAC23D3.06c;SPCC1840.02c;SPBC582.03…
Phenotypes (FYPO)	FYPO:0001358;	vegetative cell population growth phenotype	Enriched	70.9677419354839 (330/465)	57.6518691588785 (2961/5136)	1.39761e-07	SPAC19E9.03;SPAC2H10.01;SPCC1739.01;SPAC29A4.11;SPAC23A1.06c;SPBC543.09;SPBC8D2.17;SPAC2F7.02c;SPBC2D10.05;SPBC1289.10c;SPAC6B12.02c;SPCC736.12c;SPCC1450.02;SPAC9E9.10c;SPAC11E3.02c;SPBC12C2.03c;SPBC3H7.03c;SPCC645.06c;SPBC354.12;SPBC56F2.05c;SPAC25B8.19c;SPAC24B11.05;SPBC3F6.03;SPBC32H8.02c;SPAC19A8.08;SPAPB1A10.14;SPBC8D2.01;SPBC18H10.18c;SPAC4A8.10;SPBC16E9.11c;SPAC6F6.06c;SPAC3H8.06;SPAC1071.…
Phenotypes (FYPO)	FYPO:0001362;	abnormal cellular process during vegetative growth	Enriched	40.8602150537634 (190/465)	28.1931464174455 (1448/5136)	1.64794e-07	SPAC19E9.03;SPAC23A1.06c;SPBC543.09;SPBC1289.10c;SPAC6B12.02c;SPCC736.12c;SPCC1450.02;SPAC11E3.02c;SPAC29B12.01;SPBC3H7.03c;SPBC354.12;SPCC645.06c;SPBC56F2.05c;SPAC25B8.19c;SPBC3F6.03;SPAC19A8.08;SPAC17C9.12;SPAC6F6.06c;SPAC1071.10c;SPAC3H8.10;SPAC6F6.01;SPAC22G7.02;SPAC343.11c;SPBC19C2.09;SPAC23D3.06c;SPCC1840.02c;SPBC582.03;SPAC27F1.09c;SPBC336.03;SPAC16.05c;SPBC36.07;SPAC17A2.13c;SPBC19C7.10;S…
Phenotypes (FYPO)	FYPO:0000139;	cell population growth phenotype	Enriched	70.9677419354839 (330/465)	57.7102803738318 (2964/5136)	1.73587e-07	SPAC19E9.03;SPAC2H10.01;SPCC1739.01;SPAC29A4.11;SPAC23A1.06c;SPBC543.09;SPBC8D2.17;SPAC2F7.02c;SPBC2D10.05;SPBC1289.10c;SPAC6B12.02c;SPCC736.12c;SPCC1450.02;SPAC9E9.10c;SPAC11E3.02c;SPBC12C2.03c;SPBC3H7.03c;SPCC645.06c;SPBC354.12;SPBC56F2.05c;SPAC25B8.19c;SPAC24B11.05;SPBC3F6.03;SPBC32H8.02c;SPAC19A8.08;SPAPB1A10.14;SPBC8D2.01;SPBC18H10.18c;SPAC4A8.10;SPBC16E9.11c;SPAC6F6.06c;SPAC3H8.06;SPAC1071.…
Phenotypes (FYPO)	FYPO:0000826;	decreased RNA level	Enriched	12.258064516129 (57/465)	5.35436137071651 (275/5136)	1.78508e-07	SPAC19E9.03;SPAC25B8.19c;SPBC19C2.09;SPBC1105.14;SPBC13E7.08c;SPBC30D10.10c;SPAC1834.08;SPAC32A11.03c;SPAC2F7.11;SPAC26H5.05;SPAC22F3.13;SPBC2D10.06;SPAPB18E9.02c;SPBC16G5.15c;SPCC297.03;SPAC1006.09;SPCC74.06;SPBC660.07;SPBC29B5.01;SPAC29E6.02;SPCC737.08;SPAC15A10.11;SPAC26F1.13c;SPAC8C9.14;SPAC2E12.02;SPBC2D10.17;SPBC216.07c;SPBC27B12.11c;SPAC22F3.10c;SPCC1393.08;SPCC1902.01;SPBC1778.05c;SPBC4C3…
Phenotypes (FYPO)	FYPO:0001326;	altered RNA level during vegetative growth	Enriched	17.4193548387097 (81/465)	8.93691588785047 (459/5136)	2.29191e-07	SPAC19E9.03;SPAC4F10.07c;SPBC543.09;SPCC736.12c;SPAC25B8.19c;SPBC3F6.03;SPBC19C2.09;SPAC27F1.09c;SPAC890.06;SPAC17A2.13c;SPBC13E7.08c;SPCC162.08c;SPAC1F7.01c;SPBC30D10.10c;SPAC3F10.19;SPAC17H9.10c;SPBC32H8.07;SPCC1739.14;SPAC1834.08;SPBC725.02;SPAC32A11.03c;SPAC2F7.11;SPAC26H5.05;SPAC22F3.13;SPAC19D5.04;SPBC31F10.14c;SPBC16G5.15c;SPAC1006.09;SPCC74.06;SPBC660.07;SPAC19B12.05c;SPCC18B5.01c;SPBC29B…
Phenotypes (FYPO)	FYPO:0000990;	increased level of substance in cell	Enriched	20.6451612903226 (96/465)	11.4485981308411 (588/5136)	2.88696e-07	SPAC4F10.07c;SPBC543.09;SPCC736.12c;SPAC11E3.02c;SPAC25B8.19c;SPBC3F6.03;SPAC1071.10c;SPAC869.02c;SPBC19C2.09;SPCC1840.02c;SPAC27F1.09c;SPBC582.03;SPAC890.06;SPAC17A2.13c;SPCC162.08c;SPAC1F7.01c;SPAC821.08c;SPAC630.14c;SPBC30D10.10c;SPAC3F10.19;SPAC17H9.10c;SPAC11G7.02;SPBC32H8.07;SPCC1739.14;SPCC1322.08;SPBC725.02;SPBC31E1.02c;SPAC32A11.03c;SPAC2F7.11;SPAC26H5.05;SPAC22F3.13;SPAC19D5.04;SPBC2D10…
Phenotypes (FYPO)	FYPO:0002494;	abnormal protein modification	Enriched	17.4193548387097 (81/465)	9.05373831775701 (465/5136)	3.04888e-07	SPAC23A1.06c;SPCC736.12c;SPCC1450.02;SPBC3F6.03;SPAC343.11c;SPBC19C2.09;SPBC582.03;SPAC17A2.13c;SPBC13E7.08c;SPAC31A2.14;SPAC1F7.01c;SPBC30D10.10c;SPCC16C4.14c;SPAC17H9.10c;SPAC11G7.02;SPCC1322.08;SPBC725.02;SPBC29A10.02;SPBC31E1.02c;SPAC32A11.03c;SPAC26H5.05;SPAC22F3.13;SPAPB18E9.02c;SPAC823.15;SPBC1215.02c;SPBC16G5.15c;SPCC297.03;SPAC1006.09;SPCC74.06;SPAC19B12.05c;SPBC4F6.06;SPBC29B5.01;SPAC15…
Phenotypes (FYPO)	FYPO:0000045;	abnormal cell population growth	Enriched	67.741935483871 (315/465)	54.7702492211838 (2813/5136)	4.9399e-07	SPAC19E9.03;SPAC2H10.01;SPCC1739.01;SPAC29A4.11;SPAC23A1.06c;SPBC543.09;SPBC8D2.17;SPAC2F7.02c;SPBC2D10.05;SPBC1289.10c;SPAC6B12.02c;SPCC736.12c;SPCC1450.02;SPAC9E9.10c;SPAC11E3.02c;SPBC12C2.03c;SPBC3H7.03c;SPCC645.06c;SPBC354.12;SPBC56F2.05c;SPAC25B8.19c;SPAC24B11.05;SPBC3F6.03;SPBC32H8.02c;SPAC19A8.08;SPAPB1A10.14;SPBC8D2.01;SPBC18H10.18c;SPAC4A8.10;SPAC6F6.06c;SPAC3H8.06;SPAC1071.10c;SPAC3H8.1…
Phenotypes (FYPO)	FYPO:0001356;	abnormal vegetative cell population growth	Enriched	67.3118279569892 (313/465)	54.458722741433 (2797/5136)	6.68593e-07	SPAC19E9.03;SPAC2H10.01;SPCC1739.01;SPAC29A4.11;SPAC23A1.06c;SPBC543.09;SPBC8D2.17;SPAC2F7.02c;SPBC2D10.05;SPBC1289.10c;SPAC6B12.02c;SPCC736.12c;SPCC1450.02;SPAC9E9.10c;SPAC11E3.02c;SPBC12C2.03c;SPBC3H7.03c;SPCC645.06c;SPBC354.12;SPBC56F2.05c;SPAC25B8.19c;SPAC24B11.05;SPBC3F6.03;SPBC32H8.02c;SPAC19A8.08;SPAPB1A10.14;SPBC8D2.01;SPBC18H10.18c;SPAC4A8.10;SPAC6F6.06c;SPAC3H8.06;SPAC1071.10c;SPAC3H8.1…
Phenotypes (FYPO)	FYPO:0002057;	cell population viability	Enriched	100 (465/465)	96.047507788162 (4933/5136)	8.01441e-07	SPAC19E9.03;SPAC2H10.01;SPAC4F10.07c;SPCC1739.01;SPAC1786.02;SPAC29A4.11;SPAC23A1.06c;SPBC543.09;SPBC8D2.17;SPAC2F7.02c;SPCC320.06;SPCC162.07;SPBC2D10.05;SPBC1289.10c;SPBP8B7.17c;SPAC6B12.02c;SPCC736.12c;SPCC1450.02;SPAC9E9.10c;SPAC2F3.16;SPAC11E3.02c;SPAC29B12.01;SPAC19B12.03;SPBC12C2.03c;SPAC664.15;SPBC16C6.07c;SPBC1826.01c;SPCC757.08;SPAC22E12.16c;SPBC3H7.03c;SPCC645.06c;SPBC354.12;SPBC56F2.05…
Phenotypes (FYPO)	FYPO:0004639;	abnormal cellular physical quality phenotype during vegetative growth	Enriched	52.258064516129 (243/465)	39.4080996884735 (2024/5136)	8.01441e-07	SPAC19E9.03;SPAC2H10.01;SPAC4F10.07c;SPAC23A1.06c;SPBC543.09;SPBC1289.10c;SPBP8B7.17c;SPAC6B12.02c;SPCC736.12c;SPCC1450.02;SPAC11E3.02c;SPAC29B12.01;SPAC19B12.03;SPAC664.15;SPCC757.08;SPAC22E12.16c;SPBC3H7.03c;SPAC25B8.19c;SPBC3F6.03;SPAC19A8.08;SPAC6F6.06c;SPAC3H8.10;SPAC6F6.01;SPBC18H10.05;SPAC22G7.02;SPAC869.02c;SPBC19C2.09;SPAC23D3.06c;SPCC1840.02c;SPBC582.03;SPAC27F1.09c;SPBC336.03;SPAC16.05…
Phenotypes (FYPO)	FYPO:0001117;	decreased RNA level during vegetative growth	Enriched	10.3225806451613 (48/465)	4.34190031152648 (223/5136)	9.34627e-07	SPAC19E9.03;SPAC25B8.19c;SPBC19C2.09;SPBC13E7.08c;SPBC30D10.10c;SPAC1834.08;SPAC32A11.03c;SPAC2F7.11;SPAC26H5.05;SPAC22F3.13;SPAC1006.09;SPCC74.06;SPBC660.07;SPBC29B5.01;SPAC29E6.02;SPCC737.08;SPAC26F1.13c;SPAC8C9.14;SPAC2E12.02;SPBC2D10.17;SPBC216.07c;SPBC27B12.11c;SPAC22F3.10c;SPCC1393.08;SPCC1902.01;SPBC1778.05c;SPBC4C3.12;SPAC1805.17;SPAC6F12.02;SPAC1783.07c;SPCC736.11;SPCC622.16c;SPAC8C9.03;…
Phenotypes (FYPO)	FYPO:0002274;	abnormal protein metabolic process	Enriched	18.0645161290323 (84/465)	9.75467289719626 (501/5136)	9.34627e-07	SPAC4F10.07c;SPAC23A1.06c;SPCC736.12c;SPCC1450.02;SPBC3F6.03;SPAC343.11c;SPBC19C2.09;SPBC582.03;SPAC17A2.13c;SPBC13E7.08c;SPAC31A2.14;SPAC1F7.01c;SPBC30D10.10c;SPCC16C4.14c;SPAC17H9.10c;SPAC11G7.02;SPCC1322.08;SPBC725.02;SPBC29A10.02;SPBC31E1.02c;SPAC32A11.03c;SPAC26H5.05;SPAC22F3.13;SPAPB18E9.02c;SPAC823.15;SPBC1215.02c;SPBC16G5.15c;SPCC297.03;SPAC1006.09;SPCC74.06;SPAC19B12.05c;SPBC4F6.06;SPBC2…
Phenotypes (FYPO)	FYPO:0001407;	decreased cell population growth on glucose carbon source	Enriched	15.9139784946237 (74/465)	8.21651090342679 (422/5136)	1.25315e-06	SPAC2H10.01;SPBC2D10.05;SPAC6B12.02c;SPBC3H7.03c;SPBC56F2.05c;SPAC25B8.19c;SPBC3F6.03;SPAC1071.10c;SPBC582.03;SPAC16.05c;SPBC1105.14;SPBC36.07;SPBC19C7.10;SPCC162.08c;SPAC1F7.01c;SPAC6F12.17;SPAC630.14c;SPBC30D10.10c;SPBP35G2.11c;SPAC17H9.10c;SPAC11G7.02;SPCC1322.08;SPBC31E1.02c;SPAC32A11.03c;SPAC26H5.05;SPBC2D10.06;SPBC16G5.15c;SPBC4F6.06;SPAC26F1.13c;SPAC8C9.14;SPAC2E12.02;SPAC56F8.16;SPCC1281.…
Phenotypes (FYPO)	FYPO:0001330;	increased level of substance in cell during vegetative growth	Enriched	19.1397849462366 (89/465)	10.6892523364486 (549/5136)	1.53748e-06	SPAC4F10.07c;SPBC543.09;SPCC736.12c;SPAC11E3.02c;SPAC25B8.19c;SPBC3F6.03;SPAC869.02c;SPBC19C2.09;SPCC1840.02c;SPAC27F1.09c;SPBC582.03;SPAC890.06;SPAC17A2.13c;SPCC162.08c;SPAC1F7.01c;SPAC821.08c;SPBC30D10.10c;SPAC3F10.19;SPAC17H9.10c;SPAC11G7.02;SPBC32H8.07;SPCC1739.14;SPCC1322.08;SPBC725.02;SPBC31E1.02c;SPAC32A11.03c;SPAC2F7.11;SPAC26H5.05;SPAC22F3.13;SPAC19D5.04;SPBC31F10.14c;SPCC297.03;SPBC16G5…
Phenotypes (FYPO)	FYPO:0001348;	cellular metabolism phenotype during vegetative growth	Enriched	25.8064516129032 (120/465)	16.0241433021807 (823/5136)	1.93275e-06	SPAC23A1.06c;SPAC6B12.02c;SPCC736.12c;SPCC1450.02;SPBC354.12;SPBC3F6.03;SPAC19A8.08;SPAC1071.10c;SPAC6F6.01;SPBC19C2.09;SPAC27F1.09c;SPBC582.03;SPBC36.07;SPAC17A2.13c;SPBC13E7.08c;SPAC31A2.14;SPAC6F12.17;SPAC1F7.01c;SPAC630.14c;SPBC30D10.10c;SPCC16C4.14c;SPAC17H9.10c;SPAC11G7.02;SPBC32H8.07;SPAC11E3.01c;SPCC1739.14;SPAC1834.08;SPCC1322.08;SPBC29A10.02;SPBC725.02;SPBC31E1.02c;SPAC2F7.11;SPAC23E2.0…
Phenotypes (FYPO)	FYPO:0001127;	abnormal cell size	Enriched	31.3978494623656 (146/465)	20.7359813084112 (1065/5136)	1.99138e-06	SPAC2H10.01;SPAC23A1.06c;SPBP8B7.17c;SPAC6B12.02c;SPAC29B12.01;SPCC757.08;SPBC3H7.03c;SPAC25B8.19c;SPAC19A8.08;SPAC6F6.06c;SPAC3H8.10;SPAC23D3.06c;SPCC1840.02c;SPAC27F1.09c;SPBC582.03;SPBC336.03;SPAC16.05c;SPBP4H10.11c;SPBC36.07;SPBC1105.14;SPBC19C7.10;SPBC13E7.08c;SPCC162.08c;SPAC630.14c;SPBC30D10.10c;SPAC3F10.19;SPAC17H9.10c;SPAC11G7.02;SPBC32H8.07;SPCC1739.14;SPAC1834.08;SPCC1322.08;SPBC725.02…
Phenotypes (FYPO)	FYPO:0001164;	normal growth on glucose carbon source	Enriched	13.7634408602151 (64/465)	6.75623052959502 (347/5136)	2.27205e-06	SPAC19E9.03;SPBC543.09;SPBC2D10.05;SPCC645.06c;SPBC8D2.01;SPAC3H8.06;SPAC343.11c;SPCC1840.02c;SPBC36.07;SPAC6F12.17;SPBC30D10.10c;SPAC3F10.19;SPAC17H9.10c;SPAC11G7.02;SPBC725.02;SPBC31E1.02c;SPAC2F7.11;SPAC26H5.05;SPAC22F3.13;SPCC297.03;SPAC1006.09;SPBC582.05c;SPBC29B5.01;SPAC15A10.11;SPAC8C9.14;SPBC2D10.17;SPBC12D12.04c;SPBC216.07c;SPBC776.02c;SPAC22F3.10c;SPCC1902.01;SPBC530.08;SPBC4C3.12;SPAC1…
Phenotypes (FYPO)	FYPO:0000003;	cell population phenotype	Enriched	100 (465/465)	96.3006230529595 (4946/5136)	2.45827e-06	SPAC19E9.03;SPAC2H10.01;SPAC4F10.07c;SPCC1739.01;SPAC1786.02;SPAC29A4.11;SPAC23A1.06c;SPBC543.09;SPBC8D2.17;SPAC2F7.02c;SPCC320.06;SPCC162.07;SPBC2D10.05;SPBC1289.10c;SPBP8B7.17c;SPAC6B12.02c;SPCC736.12c;SPCC1450.02;SPAC9E9.10c;SPAC2F3.16;SPAC11E3.02c;SPAC29B12.01;SPAC19B12.03;SPBC12C2.03c;SPAC664.15;SPBC16C6.07c;SPBC1826.01c;SPCC757.08;SPAC22E12.16c;SPBC3H7.03c;SPCC645.06c;SPBC354.12;SPBC56F2.05…
Phenotypes (FYPO)	FYPO:0001337;	localization phenotype during vegetative growth	Enriched	25.1612903225806 (117/465)	15.6347352024922 (803/5136)	2.84986e-06	SPAC19E9.03;SPAC4F10.07c;SPCC736.12c;SPAC11E3.02c;SPBC3H7.03c;SPCC645.06c;SPBC3F6.03;SPAC17C9.12;SPAC6F6.06c;SPAC1071.10c;SPAC3H8.10;SPAC22G7.02;SPAC343.11c;SPCC1840.02c;SPBC582.03;SPBC336.03;SPAC17A2.13c;SPBC19C7.10;SPBC13E7.08c;SPAC31A2.14;SPAC821.08c;SPAC6F12.17;SPAC1F7.01c;SPBC30D10.10c;SPBP35G2.11c;SPAC3F10.19;SPAC17H9.10c;SPAC11G7.02;SPAC11E3.01c;SPCC1739.14;SPAC1834.08;SPCC1322.08;SPBC725.…
Phenotypes (FYPO)	FYPO:0000046;	decreased cell population growth	Enriched	32.258064516129 (150/465)	21.6121495327103 (1110/5136)	2.991e-06	SPAC2H10.01;SPBC543.09;SPAC2F7.02c;SPBC2D10.05;SPAC6B12.02c;SPCC736.12c;SPAC9E9.10c;SPAC11E3.02c;SPBC3H7.03c;SPCC645.06c;SPBC56F2.05c;SPAC25B8.19c;SPBC3F6.03;SPBC32H8.02c;SPAC19A8.08;SPAPB1A10.14;SPAC1071.10c;SPAC6F6.01;SPAC343.11c;SPBC19C2.09;SPCC1840.02c;SPAC27F1.09c;SPBC582.03;SPAC16.05c;SPBC530.11c;SPBC36.07;SPBC1105.14;SPBC19C7.10;SPAC31A2.14;SPCC162.08c;SPAC821.08c;SPAC6F12.17;SPAC1F7.01c;S…
Phenotypes (FYPO)	FYPO:0000140;	cellular metabolism phenotype	Enriched	27.741935483871 (129/465)	17.8348909657321 (916/5136)	3.45354e-06	SPAC4F10.07c;SPAC23A1.06c;SPAC6B12.02c;SPCC736.12c;SPCC1450.02;SPBC354.12;SPBC3F6.03;SPAC19A8.08;SPAC1071.10c;SPAC6F6.01;SPAC343.11c;SPBC19C2.09;SPAC27F1.09c;SPBC582.03;SPBC36.07;SPAC17A2.13c;SPBC19C7.10;SPBC13E7.08c;SPAC31A2.14;SPAC6F12.17;SPAC1F7.01c;SPAC630.14c;SPBC30D10.10c;SPCC16C4.14c;SPBP35G2.11c;SPAC17H9.10c;SPAC11G7.02;SPBC32H8.07;SPAC11E3.01c;SPCC1739.14;SPAC1834.08;SPCC1322.08;SPBC29A1…
Phenotypes (FYPO)	FYPO:0000001;	phenotype	Enriched	100 (465/465)	96.4953271028037 (4956/5136)	5.26584e-06	SPAC19E9.03;SPAC2H10.01;SPAC4F10.07c;SPCC1739.01;SPAC1786.02;SPAC29A4.11;SPAC23A1.06c;SPBC543.09;SPBC8D2.17;SPAC2F7.02c;SPCC320.06;SPCC162.07;SPBC2D10.05;SPBC1289.10c;SPBP8B7.17c;SPAC6B12.02c;SPCC736.12c;SPCC1450.02;SPAC9E9.10c;SPAC2F3.16;SPAC11E3.02c;SPAC29B12.01;SPAC19B12.03;SPBC12C2.03c;SPAC664.15;SPBC16C6.07c;SPBC1826.01c;SPCC757.08;SPAC22E12.16c;SPBC3H7.03c;SPCC645.06c;SPBC354.12;SPBC56F2.05…
Phenotypes (FYPO)	FYPO:0000138;	localization phenotype	Enriched	26.2365591397849 (122/465)	16.6861370716511 (857/5136)	5.94264e-06	SPAC19E9.03;SPAC4F10.07c;SPCC736.12c;SPAC11E3.02c;SPBC3H7.03c;SPCC645.06c;SPBC3F6.03;SPAC17C9.12;SPAC6F6.06c;SPAC1071.10c;SPAC3H8.10;SPAC22G7.02;SPAC343.11c;SPCC1840.02c;SPBC582.03;SPBC336.03;SPAC17A2.13c;SPBC19C7.10;SPBC13E7.08c;SPAC31A2.14;SPAC821.08c;SPAC6F12.17;SPAC1F7.01c;SPBC30D10.10c;SPBP35G2.11c;SPAC3F10.19;SPAC17H9.10c;SPAC11G7.02;SPAC11E3.01c;SPCC1739.14;SPAC1834.08;SPCC1322.08;SPBC29A1…
Phenotypes (FYPO)	FYPO:0000644;	normal protein localization during vegetative growth	Enriched	14.8387096774194 (69/465)	7.76869158878505 (399/5136)	6.23219e-06	SPAC4F10.07c;SPCC736.12c;SPAC11E3.02c;SPAC22G7.02;SPBC582.03;SPAC17A2.13c;SPBC19C7.10;SPBC13E7.08c;SPBC30D10.10c;SPAC3F10.19;SPAC17H9.10c;SPAC11E3.01c;SPCC1739.14;SPAC1834.08;SPCC1322.08;SPBC725.02;SPAC22H10.07;SPAC19D5.04;SPBC16A3.01;SPCC297.03;SPCC74.06;SPBC582.05c;SPBC4F6.06;SPAC589.12;SPBP19A11.04c;SPAC8C9.14;SPBC2D10.17;SPBC216.07c;SPBC3E7.01;SPBC19G7.05c;SPBC1778.05c;SPBC4C3.12;SPAC1805.17;…
Phenotypes (FYPO)	FYPO:0002679;	decreased protein phosphorylation	Enriched	7.95698924731183 (37/465)	3.13473520249221 (161/5136)	6.88727e-06	SPAC343.11c;SPBC582.03;SPBC30D10.10c;SPCC16C4.14c;SPBC725.02;SPAPB18E9.02c;SPCC297.03;SPAC1006.09;SPCC74.06;SPBC4F6.06;SPAC19B12.05c;SPBC29B5.01;SPAC26F1.13c;SPBC216.07c;SPBC776.02c;SPAC1783.07c;SPCC622.16c;SPCC576.15c;SPCC1020.02;SPAC8C9.03;SPAC26A3.09c;SPCC74.03c;SPBC29A10.04;SPAC9G1.02;SPAC27D7.03c;SPBC216.05;SPAPB2B4.03;SPAC644.06c;SPAC1687.15;SPAC1B9.02c;SPBC19C7.03;SPAC1805.05;SPAC16.01;SPA…
Phenotypes (FYPO)	FYPO:0000300;	biological process phenotype	Enriched	81.505376344086 (379/465)	71.047507788162 (3649/5136)	8.60562e-06	SPAC19E9.03;SPAC2H10.01;SPAC4F10.07c;SPCC1739.01;SPAC29A4.11;SPAC23A1.06c;SPBC543.09;SPBC8D2.17;SPAC2F7.02c;SPCC320.06;SPBC2D10.05;SPBC1289.10c;SPBP8B7.17c;SPAC6B12.02c;SPCC736.12c;SPCC1450.02;SPAC9E9.10c;SPAC11E3.02c;SPAC29B12.01;SPBC12C2.03c;SPAC664.15;SPCC757.08;SPAC22E12.16c;SPBC3H7.03c;SPCC645.06c;SPBC354.12;SPBC56F2.05c;SPAC25B8.19c;SPAC24B11.05;SPBC3F6.03;SPBC32H8.02c;SPAC19A8.08;SPAPB1A10…
Phenotypes (FYPO)	FYPO:0000136;	cellular physical quality phenotype	Enriched	99.5698924731183 (463/465)	95.3855140186916 (4899/5136)	8.82758e-06	SPAC19E9.03;SPAC2H10.01;SPAC4F10.07c;SPCC1739.01;SPAC1786.02;SPAC29A4.11;SPAC23A1.06c;SPBC543.09;SPBC8D2.17;SPAC2F7.02c;SPCC320.06;SPCC162.07;SPBC2D10.05;SPBC1289.10c;SPBP8B7.17c;SPAC6B12.02c;SPCC736.12c;SPCC1450.02;SPAC9E9.10c;SPAC2F3.16;SPAC11E3.02c;SPAC29B12.01;SPAC19B12.03;SPBC12C2.03c;SPAC664.15;SPBC16C6.07c;SPBC1826.01c;SPCC757.08;SPAC22E12.16c;SPBC3H7.03c;SPCC645.06c;SPBC354.12;SPBC56F2.05…
Phenotypes (FYPO)	FYPO:0000836;	increased protein level	Enriched	7.74193548387097 (36/465)	3.03738317757009 (156/5136)	9.00498e-06	SPBC543.09;SPCC736.12c;SPAC11E3.02c;SPAC25B8.19c;SPAC869.02c;SPBC582.03;SPAC17A2.13c;SPAC821.08c;SPBC30D10.10c;SPAC3F10.19;SPAC17H9.10c;SPAC11G7.02;SPCC1322.08;SPAC2F7.11;SPBC16G5.15c;SPBC4F6.06;SPBC29B5.01;SPAC15A10.11;SPAC2E12.02;SPBC216.07c;SPBC776.02c;SPAC22F3.10c;SPCC1902.01;SPAC1805.17;SPAC6F12.02;SPAC1783.07c;SPBC16H5.07c;SPAC8C9.03;SPBC28E12.03;SPAPB2B4.03;SPAC644.06c;SPBC19C7.03;SPBC15D4…
Phenotypes (FYPO)	FYPO:0001355;	decreased vegetative cell population growth	Enriched	31.6129032258064 (147/465)	21.417445482866 (1100/5136)	9.05864e-06	SPAC2H10.01;SPBC543.09;SPAC2F7.02c;SPBC2D10.05;SPAC6B12.02c;SPCC736.12c;SPAC9E9.10c;SPAC11E3.02c;SPBC3H7.03c;SPCC645.06c;SPBC56F2.05c;SPAC25B8.19c;SPBC3F6.03;SPBC32H8.02c;SPAC19A8.08;SPAPB1A10.14;SPAC1071.10c;SPAC6F6.01;SPBC19C2.09;SPCC1840.02c;SPAC27F1.09c;SPBC582.03;SPAC16.05c;SPBC530.11c;SPBC36.07;SPBC1105.14;SPBC19C7.10;SPAC31A2.14;SPCC162.08c;SPAC821.08c;SPAC6F12.17;SPAC1F7.01c;SPAC630.14c;S…
Phenotypes (FYPO)	FYPO:0000775;	abnormal protein phosphorylation during vegetative growth	Enriched	9.67741935483871 (45/465)	4.26401869158878 (219/5136)	1.00133e-05	SPAC23A1.06c;SPBC582.03;SPAC17A2.13c;SPAC31A2.14;SPBC30D10.10c;SPCC16C4.14c;SPAC17H9.10c;SPCC1322.08;SPBC725.02;SPAPB18E9.02c;SPBC16G5.15c;SPCC297.03;SPAC1006.09;SPCC74.06;SPBC4F6.06;SPAC19B12.05c;SPBC29B5.01;SPAC26F1.13c;SPBC12D12.04c;SPBC216.07c;SPBC776.02c;SPAC6F12.02;SPAC1783.07c;SPCC622.16c;SPCC576.15c;SPAC8C9.03;SPAC18G6.05c;SPAC26A3.09c;SPCC74.03c;SPBC29A10.04;SPAC9G1.02;SPAC27D7.03c;SPBC2…
Phenotypes (FYPO)	FYPO:0002058;	viable cell population	Enriched	87.0967741935484 (405/465)	77.7063862928349 (3991/5136)	1.00697e-05	SPAC19E9.03;SPAC2H10.01;SPAC4F10.07c;SPCC1739.01;SPAC1786.02;SPAC29A4.11;SPAC23A1.06c;SPBC543.09;SPBC8D2.17;SPAC2F7.02c;SPCC320.06;SPBC2D10.05;SPBC1289.10c;SPAC6B12.02c;SPCC736.12c;SPCC1450.02;SPAC9E9.10c;SPAC2F3.16;SPAC11E3.02c;SPBC12C2.03c;SPAC664.15;SPBC3H7.03c;SPCC645.06c;SPBC354.12;SPBC56F2.05c;SPAC25B8.19c;SPAC24B11.05;SPAC821.13c;SPBC3F6.03;SPBC32H8.02c;SPAC19A8.08;SPAPB1A10.14;SPBC8D2.01;…
Phenotypes (FYPO)	FYPO:0002333;	protein localization phenotype	Enriched	23.010752688172 (107/465)	14.2328660436137 (731/5136)	1.0412e-05	SPAC4F10.07c;SPCC736.12c;SPAC11E3.02c;SPCC645.06c;SPBC3F6.03;SPAC6F6.06c;SPAC3H8.10;SPAC22G7.02;SPAC343.11c;SPBC582.03;SPBC336.03;SPAC17A2.13c;SPBC19C7.10;SPBC13E7.08c;SPAC31A2.14;SPAC821.08c;SPAC6F12.17;SPAC1F7.01c;SPBC30D10.10c;SPBP35G2.11c;SPAC3F10.19;SPAC17H9.10c;SPAC11G7.02;SPAC11E3.01c;SPCC1739.14;SPAC1834.08;SPCC1322.08;SPBC29A10.02;SPBC725.02;SPAC22H10.07;SPAC26H5.05;SPAC22F3.13;SPAC19D5.…
Phenotypes (FYPO)	FYPO:0000834;	altered protein level	Enriched	12.9032258064516 (60/465)	6.50311526479751 (334/5136)	1.11008e-05	SPBC543.09;SPCC736.12c;SPAC11E3.02c;SPAC25B8.19c;SPBC3F6.03;SPAC869.02c;SPBC582.03;SPAC17A2.13c;SPBC13E7.08c;SPAC821.08c;SPAC6F12.17;SPBC30D10.10c;SPAC3F10.19;SPAC17H9.10c;SPAC11G7.02;SPCC1322.08;SPAC2F7.11;SPBC31F10.14c;SPAC823.15;SPBC16G5.15c;SPCC297.03;SPBC354.13;SPAC1006.09;SPBC4F6.06;SPBC29B5.01;SPCC737.08;SPAC15A10.11;SPAC2E12.02;SPBC216.07c;SPBC776.02c;SPAC8C9.06c;SPAC22F3.10c;SPCC1902.01;…
Phenotypes (FYPO)	FYPO:0002196;	abnormal vegetative cell shape	Enriched	30.9677419354839 (144/465)	21.0085669781931 (1079/5136)	1.33052e-05	SPAC2H10.01;SPAC23A1.06c;SPBC1289.10c;SPBP8B7.17c;SPAC6B12.02c;SPAC29B12.01;SPAC19B12.03;SPCC757.08;SPBC3H7.03c;SPAC19A8.08;SPAC3H8.10;SPAC23D3.06c;SPCC1840.02c;SPAC27F1.09c;SPBC582.03;SPBC336.03;SPAC16.05c;SPBP4H10.11c;SPBC36.07;SPBC1105.14;SPBC19C7.10;SPBC13E7.08c;SPCC162.08c;SPAC1F7.01c;SPAC630.14c;SPBC30D10.10c;SPAC3F10.19;SPAC17H9.10c;SPAC11G7.02;SPAC11E3.01c;SPCC1739.14;SPCC1322.08;SPBC725.…
Phenotypes (FYPO)	FYPO:0001319;	normal cellular process during vegetative growth	Enriched	23.8709677419355 (111/465)	15.0700934579439 (774/5136)	1.45241e-05	SPAC4F10.07c;SPCC736.12c;SPAC9E9.10c;SPAC11E3.02c;SPAC6F6.06c;SPAC22G7.02;SPBC582.03;SPAC17A2.13c;SPBC19C7.10;SPBC13E7.08c;SPAC1F7.01c;SPAC630.14c;SPBC30D10.10c;SPAC3F10.19;SPAC17H9.10c;SPBC32H8.07;SPAC11E3.01c;SPCC1739.14;SPAC1834.08;SPCC1322.08;SPBC29A10.02;SPBC725.02;SPAC23E2.02;SPAC22H10.07;SPAC26H5.05;SPAC19D5.04;SPBC16A3.01;SPBC2D10.06;SPBC31F10.14c;SPBC19F5.01c;SPCC297.03;SPBC16G5.15c;SPAC…
Phenotypes (FYPO)	FYPO:0001190;	sensitive to cell wall-degrading enzymes	Enriched	3.87096774193548 (18/465)	0.973520249221184 (50/5136)	1.46887e-05	SPCC1739.01;SPAC6F6.01;SPCC1840.02c;SPAC17H9.10c;SPAC11G7.02;SPBC31E1.02c;SPBC4F6.06;SPBC29B5.01;SPCC1281.01;SPBC12D12.04c;SPBC19G7.05c;SPBC839.08c;SPCC576.15c;SPCC162.09c;SPCP1E11.04c;SPAC12G12.03;SPCC1795.03;SPAC16.01;
Phenotypes (FYPO)	FYPO:0000837;	cell cycle arrest in mitotic interphase	Enriched	6.66666666666667 (31/465)	2.47274143302181 (127/5136)	1.73933e-05	SPAC19E9.03;SPAC23A1.06c;SPBC582.03;SPBC30D10.10c;SPCC1322.08;SPAC22F3.13;SPBC19F5.01c;SPAPB18E9.02c;SPBC16G5.15c;SPAC1006.09;SPBC29B5.01;SPAC8C9.14;SPBC216.07c;SPBC19G7.05c;SPCC1902.01;SPAC1805.17;SPAC4F10.15c;SPCC576.15c;SPCC74.03c;SPAC9G1.02;SPAC27D7.03c;SPAC6F6.15;SPCC1840.03;SPCC31H12.05c;SPAC644.06c;SPBC32H8.11;SPBC19G7.13;SPBC19C7.03;SPCC550.13;SPAC2F3.15;SPBC336.04;
Phenotypes (FYPO)	FYPO:0003627;	normal protein localization	Enriched	15.4838709677419 (72/465)	8.4696261682243 (435/5136)	1.76039e-05	SPAC4F10.07c;SPCC736.12c;SPAC11E3.02c;SPAC3H8.10;SPAC22G7.02;SPBC582.03;SPAC17A2.13c;SPBC19C7.10;SPBC13E7.08c;SPBC30D10.10c;SPAC3F10.19;SPAC17H9.10c;SPAC11E3.01c;SPCC1739.14;SPAC1834.08;SPCC1322.08;SPBC725.02;SPAC22H10.07;SPAC19D5.04;SPBC16A3.01;SPCC297.03;SPCC74.06;SPAC607.10;SPBC582.05c;SPBC4F6.06;SPAC589.12;SPBP19A11.04c;SPAC8C9.14;SPBC2D10.17;SPBC216.07c;SPBC3E7.01;SPBC19G7.05c;SPBC1778.05c;S…
Phenotypes (FYPO)	FYPO:0001890;	increased RNA level	Enriched	13.9784946236559 (65/465)	7.34034267912773 (377/5136)	1.82844e-05	SPAC4F10.07c;SPBC543.09;SPCC736.12c;SPAC25B8.19c;SPBC3F6.03;SPAC1071.10c;SPBC19C2.09;SPAC27F1.09c;SPAC890.06;SPAC17A2.13c;SPCC162.08c;SPAC1F7.01c;SPBC30D10.10c;SPAC630.14c;SPAC3F10.19;SPAC17H9.10c;SPBC32H8.07;SPCC1739.14;SPBC725.02;SPAC32A11.03c;SPAC2F7.11;SPAC19D5.04;SPAC22F3.13;SPBC2D10.06;SPBC31F10.14c;SPBC16G5.15c;SPCC18B5.01c;SPBC29B5.01;SPAC29E6.02;SPCC737.08;SPAC8C9.14;SPAC2E12.02;SPBC2D10…
Phenotypes (FYPO)	FYPO:0002060;	viable vegetative cell population	Enriched	86.6666666666667 (403/465)	77.433800623053 (3977/5136)	1.92994e-05	SPAC19E9.03;SPAC2H10.01;SPAC4F10.07c;SPCC1739.01;SPAC1786.02;SPAC29A4.11;SPAC23A1.06c;SPBC543.09;SPBC8D2.17;SPAC2F7.02c;SPCC320.06;SPBC2D10.05;SPBC1289.10c;SPAC6B12.02c;SPCC736.12c;SPCC1450.02;SPAC9E9.10c;SPAC2F3.16;SPAC11E3.02c;SPBC12C2.03c;SPAC664.15;SPBC3H7.03c;SPCC645.06c;SPBC354.12;SPBC56F2.05c;SPAC25B8.19c;SPAC24B11.05;SPAC821.13c;SPBC3F6.03;SPBC32H8.02c;SPAC19A8.08;SPAPB1A10.14;SPBC8D2.01;…
Phenotypes (FYPO)	FYPO:0002498;	decreased protein modification	Enriched	12.0430107526882 (56/465)	6.01635514018692 (309/5136)	1.98228e-05	SPCC736.12c;SPCC1450.02;SPAC343.11c;SPBC19C2.09;SPBC582.03;SPBC13E7.08c;SPAC1F7.01c;SPBC30D10.10c;SPCC16C4.14c;SPAC17H9.10c;SPBC725.02;SPBC31E1.02c;SPAC26H5.05;SPAPB18E9.02c;SPCC297.03;SPAC1006.09;SPCC74.06;SPBC4F6.06;SPAC19B12.05c;SPBC29B5.01;SPAC15A10.11;SPAC26F1.13c;SPBC216.07c;SPBC776.02c;SPAC22F3.10c;SPAC1783.07c;SPCC736.11;SPCC622.16c;SPCC576.15c;SPCC1020.02;SPAC8C9.03;SPAC26A3.09c;SPCC74.0…
Phenotypes (FYPO)	FYPO:0000445;	cell cycle arrest in mitotic G1 phase	Enriched	4.51612903225806 (21/465)	1.32398753894081 (68/5136)	2.52428e-05	SPAC19E9.03;SPBC30D10.10c;SPCC1322.08;SPAC22F3.13;SPBC19F5.01c;SPAPB18E9.02c;SPBC16G5.15c;SPAC1006.09;SPBC29B5.01;SPAC8C9.14;SPBC216.07c;SPCC1902.01;SPAC4F10.15c;SPCC74.03c;SPAC9G1.02;SPAC27D7.03c;SPAC644.06c;SPBC32H8.11;SPBC19C7.03;SPCC550.13;SPAC2F3.15;
Phenotypes (FYPO)	FYPO:0001334;	regulation phenotype during vegetative growth	Enriched	17.6344086021505 (82/465)	10.2219626168224 (525/5136)	2.86725e-05	SPAC19E9.03;SPAC11E3.02c;SPAC29B12.01;SPBC354.12;SPAC25B8.19c;SPAC19A8.08;SPAC6F6.06c;SPAC6F6.01;SPAC22G7.02;SPBC582.03;SPBC36.07;SPAC17A2.13c;SPBC19C7.10;SPBC13E7.08c;SPAC1F7.01c;SPAC630.14c;SPBC30D10.10c;SPAC17H9.10c;SPBC32H8.07;SPCC1322.08;SPBC31E1.02c;SPAC23E2.02;SPAC22F3.13;SPBC31F10.14c;SPBC19F5.01c;SPAPB18E9.02c;SPBC1215.02c;SPCC297.03;SPBC16G5.15c;SPAC1006.09;SPBC4F6.06;SPBC29B5.01;SPAC15…
Phenotypes (FYPO)	FYPO:0005447;	abnormal biological process	Enriched	78.9247311827957 (367/465)	68.75 (3531/5136)	3.03232e-05	SPAC19E9.03;SPAC2H10.01;SPAC4F10.07c;SPCC1739.01;SPAC29A4.11;SPAC23A1.06c;SPBC543.09;SPBC8D2.17;SPAC2F7.02c;SPBC2D10.05;SPBC1289.10c;SPBP8B7.17c;SPAC6B12.02c;SPCC736.12c;SPCC1450.02;SPAC9E9.10c;SPAC11E3.02c;SPAC29B12.01;SPBC12C2.03c;SPAC664.15;SPCC757.08;SPAC22E12.16c;SPBC3H7.03c;SPCC645.06c;SPBC354.12;SPBC56F2.05c;SPAC25B8.19c;SPAC24B11.05;SPBC3F6.03;SPBC32H8.02c;SPAC19A8.08;SPAPB1A10.14;SPBC8D2…
Phenotypes (FYPO)	FYPO:0000145;	regulation phenotype	Enriched	20.2150537634409 (94/465)	12.2663551401869 (630/5136)	3.24169e-05	SPAC19E9.03;SPAC23A1.06c;SPAC11E3.02c;SPAC29B12.01;SPBC354.12;SPAC25B8.19c;SPAC19A8.08;SPAC6F6.06c;SPAC6F6.01;SPAC22G7.02;SPBC582.03;SPBC36.07;SPAC17A2.13c;SPBC19C7.10;SPBC13E7.08c;SPAC1F7.01c;SPAC630.14c;SPBC30D10.10c;SPAC17H9.10c;SPBC32H8.07;SPCC1322.08;SPBC31E1.02c;SPAC23E2.02;SPAC22F3.13;SPBC31F10.14c;SPBC19F5.01c;SPAPB18E9.02c;SPBC1215.02c;SPCC297.03;SPBC16G5.15c;SPAC1006.09;SPBC4F6.06;SPBC2…
Phenotypes (FYPO)	FYPO:0000002;	cell phenotype	Enriched	99.5698924731183 (463/465)	95.7359813084112 (4917/5136)	3.34743e-05	SPAC19E9.03;SPAC2H10.01;SPAC4F10.07c;SPCC1739.01;SPAC1786.02;SPAC29A4.11;SPAC23A1.06c;SPBC543.09;SPBC8D2.17;SPAC2F7.02c;SPCC320.06;SPCC162.07;SPBC2D10.05;SPBC1289.10c;SPBP8B7.17c;SPAC6B12.02c;SPCC736.12c;SPCC1450.02;SPAC9E9.10c;SPAC2F3.16;SPAC11E3.02c;SPAC29B12.01;SPAC19B12.03;SPBC12C2.03c;SPAC664.15;SPBC16C6.07c;SPBC1826.01c;SPCC757.08;SPAC22E12.16c;SPBC3H7.03c;SPCC645.06c;SPBC354.12;SPBC56F2.05…
Phenotypes (FYPO)	FYPO:0000004;	cell viability	Enriched	99.1397849462366 (461/465)	94.8598130841121 (4872/5136)	3.34743e-05	SPAC19E9.03;SPAC2H10.01;SPAC4F10.07c;SPCC1739.01;SPAC1786.02;SPAC29A4.11;SPAC23A1.06c;SPBC543.09;SPBC8D2.17;SPAC2F7.02c;SPCC320.06;SPCC162.07;SPBC2D10.05;SPBP8B7.17c;SPAC6B12.02c;SPCC736.12c;SPCC1450.02;SPAC9E9.10c;SPAC2F3.16;SPAC11E3.02c;SPAC29B12.01;SPAC19B12.03;SPBC12C2.03c;SPAC664.15;SPBC16C6.07c;SPBC1826.01c;SPCC757.08;SPAC22E12.16c;SPBC3H7.03c;SPCC645.06c;SPBC354.12;SPBC56F2.05c;SPAC25B8.19…
Phenotypes (FYPO)	FYPO:0000126;	increased resistance to chemical during vegetative growth	Enriched	18.2795698924731 (85/465)	10.7866043613707 (554/5136)	3.34743e-05	SPAC19E9.03;SPBC3H7.03c;SPBC3F6.03;SPBC8D2.01;SPAC3H8.06;SPAC1071.10c;SPBC713.12;SPAC343.11c;SPCC1840.02c;SPAC630.14c;SPBC30D10.10c;SPBP35G2.11c;SPAC3C7.06c;SPAC17H9.10c;SPAC11E3.01c;SPAC1834.08;SPBC725.02;SPBC29A10.02;SPAC23E2.02;SPAC22F3.13;SPBC2D10.06;SPCC297.03;SPAC1006.09;SPBC660.07;SPBC4F6.06;SPCC18B5.01c;SPBC29B5.01;SPAC589.12;SPCC737.08;SPAC15A10.11;SPAC23G3.03;SPBC887.17;SPBC16G5.03;SPAC…
Phenotypes (FYPO)	FYPO:0001118;	abnormal vegetative cell morphology	Enriched	33.3333333333333 (155/465)	23.481308411215 (1206/5136)	3.34743e-05	SPAC2H10.01;SPAC23A1.06c;SPBC1289.10c;SPBP8B7.17c;SPAC6B12.02c;SPCC736.12c;SPAC29B12.01;SPAC19B12.03;SPCC757.08;SPBC3H7.03c;SPAC25B8.19c;SPAC19A8.08;SPAC6F6.06c;SPAC3H8.10;SPAC23D3.06c;SPCC1840.02c;SPAC27F1.09c;SPBC582.03;SPBC336.03;SPAC16.05c;SPBP4H10.11c;SPBC36.07;SPBC1105.14;SPBC19C7.10;SPBC13E7.08c;SPCC162.08c;SPAC1F7.01c;SPAC630.14c;SPBC30D10.10c;SPAC3F10.19;SPAC17H9.10c;SPAC11G7.02;SPBC32H8…
Phenotypes (FYPO)	FYPO:0002682;	increased resistance to chemical	Enriched	18.2795698924731 (85/465)	10.7866043613707 (554/5136)	3.34743e-05	SPAC19E9.03;SPBC3H7.03c;SPBC3F6.03;SPBC8D2.01;SPAC3H8.06;SPAC1071.10c;SPBC713.12;SPAC343.11c;SPCC1840.02c;SPAC630.14c;SPBC30D10.10c;SPBP35G2.11c;SPAC3C7.06c;SPAC17H9.10c;SPAC11E3.01c;SPAC1834.08;SPBC725.02;SPBC29A10.02;SPAC23E2.02;SPAC22F3.13;SPBC2D10.06;SPCC297.03;SPAC1006.09;SPBC660.07;SPBC4F6.06;SPCC18B5.01c;SPBC29B5.01;SPAC589.12;SPCC737.08;SPAC15A10.11;SPAC23G3.03;SPBC887.17;SPBC16G5.03;SPAC…
Phenotypes (FYPO)	FYPO:0006633;	increased cell length	Enriched	28.6021505376344 (133/465)	19.3535825545171 (994/5136)	3.34743e-05	SPAC2H10.01;SPAC23A1.06c;SPBP8B7.17c;SPAC6B12.02c;SPAC29B12.01;SPCC757.08;SPBC3H7.03c;SPAC19A8.08;SPAC3H8.10;SPAC23D3.06c;SPCC1840.02c;SPAC27F1.09c;SPBC582.03;SPBC336.03;SPAC16.05c;SPBP4H10.11c;SPBC36.07;SPBC1105.14;SPBC19C7.10;SPBC13E7.08c;SPCC162.08c;SPAC630.14c;SPBC30D10.10c;SPAC3F10.19;SPAC17H9.10c;SPAC11G7.02;SPCC1739.14;SPCC1322.08;SPBC725.02;SPBC31E1.02c;SPAC32A11.03c;SPAC2F7.11;SPAC26H5.0…
Phenotypes (FYPO)	FYPO:0000329;	abnormal protein modification during vegetative growth	Enriched	15.0537634408602 (70/465)	8.35280373831776 (429/5136)	3.42688e-05	SPAC23A1.06c;SPCC736.12c;SPCC1450.02;SPBC3F6.03;SPBC19C2.09;SPBC582.03;SPAC17A2.13c;SPBC13E7.08c;SPAC31A2.14;SPAC1F7.01c;SPBC30D10.10c;SPCC16C4.14c;SPAC17H9.10c;SPAC11G7.02;SPCC1322.08;SPBC725.02;SPBC31E1.02c;SPAC26H5.05;SPAPB18E9.02c;SPBC1215.02c;SPBC16G5.15c;SPCC297.03;SPAC1006.09;SPCC74.06;SPAC19B12.05c;SPBC4F6.06;SPBC29B5.01;SPAC15A10.11;SPAC26F1.13c;SPBC2D10.17;SPBC12D12.04c;SPBC216.07c;SPBC…
Phenotypes (FYPO)	FYPO:0000860;	abnormal metabolic process	Enriched	24.3010752688172 (113/465)	15.7710280373832 (810/5136)	3.96248e-05	SPAC4F10.07c;SPAC23A1.06c;SPAC6B12.02c;SPCC736.12c;SPCC1450.02;SPBC354.12;SPBC3F6.03;SPAC19A8.08;SPAC1071.10c;SPAC6F6.01;SPAC343.11c;SPBC19C2.09;SPAC27F1.09c;SPBC582.03;SPBC36.07;SPAC17A2.13c;SPBC19C7.10;SPBC13E7.08c;SPAC31A2.14;SPAC6F12.17;SPAC1F7.01c;SPAC630.14c;SPBC30D10.10c;SPCC16C4.14c;SPAC17H9.10c;SPAC11G7.02;SPBC32H8.07;SPAC11E3.01c;SPCC1739.14;SPCC1322.08;SPBC29A10.02;SPBC725.02;SPBC31E1.…
Phenotypes (FYPO)	FYPO:0001026;	abnormal occurrence of normal mitotic cell cycle arrest	Enriched	3.87096774193548 (18/465)	1.05140186915888 (54/5136)	4.32631e-05	SPBC582.03;SPBC30D10.10c;SPCC1322.08;SPAC22F3.13;SPBC19F5.01c;SPAPB18E9.02c;SPAC1006.09;SPBC29B5.01;SPAC8C9.14;SPBC216.07c;SPCC1902.01;SPCC74.03c;SPAC6F6.15;SPCC1840.03;SPAPB2B4.03;SPAC644.06c;SPAC2F3.15;SPCC24B10.07;
Phenotypes (FYPO)	FYPO:0006978;	decreased cellular coenzyme Q10 level	Enriched	3.44086021505376 (16/465)	0.856697819314642 (44/5136)	4.737e-05	SPAC23A1.06c;SPAC3C7.06c;SPAC1834.08;SPAC1006.09;SPBC12D12.04c;SPAC110.01;SPAC8C9.03;SPAC9G1.02;SPBC16E9.13;SPBC216.05;SPBC1861.09;SPAC644.06c;SPAC890.03;SPAC1805.05;SPBC6B1.02;SPAC2F3.15;
Phenotypes (FYPO)	FYPO:0000628;	abnormal cellular process	Enriched	58.494623655914 (272/465)	47.5077881619938 (2440/5136)	6.05915e-05	SPAC19E9.03;SPAC4F10.07c;SPAC29A4.11;SPAC23A1.06c;SPBC543.09;SPBC1289.10c;SPBP8B7.17c;SPAC6B12.02c;SPCC736.12c;SPCC1450.02;SPAC11E3.02c;SPAC29B12.01;SPAC664.15;SPCC757.08;SPAC22E12.16c;SPBC3H7.03c;SPCC645.06c;SPBC354.12;SPBC56F2.05c;SPAC25B8.19c;SPBC3F6.03;SPAC19A8.08;SPAC4A8.10;SPBC16E9.11c;SPAC17C9.12;SPAC6F6.06c;SPAC1071.10c;SPAC24B11.07c;SPAC3H8.10;SPAC6F6.01;SPBC18H10.05;SPAC22G7.02;SPAC343.…
Phenotypes (FYPO)	FYPO:0000652;	molecular function phenotype	Enriched	22.1505376344086 (103/465)	14.1160436137072 (725/5136)	6.33002e-05	SPAC4F10.07c;SPAC23A1.06c;SPBC543.09;SPBC2D10.05;SPCC736.12c;SPCC1450.02;SPCC645.06c;SPAC25B8.19c;SPBC3F6.03;SPAPB1E7.07;SPAC1071.10c;SPBC19C2.09;SPCC1840.02c;SPBC582.03;SPBP4H10.11c;SPBC19C7.10;SPAC31A2.14;SPAC821.08c;SPAC630.14c;SPBC30D10.10c;SPBP35G2.11c;SPAC3F10.19;SPAC17H9.10c;SPAC11G7.02;SPCC1322.08;SPBC725.02;SPBC31E1.02c;SPAC32A11.03c;SPAC2F7.11;SPAC823.15;SPBC2G2.02;SPBC1215.02c;SPBC16G5…
Phenotypes (FYPO)	FYPO:0002680;	increased protein phosphorylation	Enriched	5.59139784946237 (26/465)	2.00545171339564 (103/5136)	6.36909e-05	SPBC582.03;SPAC17A2.13c;SPBC30D10.10c;SPAC17H9.10c;SPBC29A10.02;SPBC725.02;SPAPB18E9.02c;SPAC823.15;SPAC1006.09;SPBC4F6.06;SPBC29B5.01;SPBC12D12.04c;SPBC216.07c;SPBC776.02c;SPBC1778.05c;SPAC6F12.02;SPBC16H5.07c;SPCC74.03c;SPAC9G1.02;SPAC27D7.03c;SPCC1322.12c;SPBC725.11c;SPBC32H8.11;SPAC17H9.19c;SPCC24B10.07;SPBC336.04;
Phenotypes (FYPO)	FYPO:0000328;	abnormal protein metabolic process during vegetative growth	Enriched	15.6989247311828 (73/465)	8.95638629283489 (460/5136)	6.5708e-05	SPAC23A1.06c;SPCC736.12c;SPCC1450.02;SPBC3F6.03;SPBC19C2.09;SPBC582.03;SPAC17A2.13c;SPBC13E7.08c;SPAC31A2.14;SPAC1F7.01c;SPBC30D10.10c;SPCC16C4.14c;SPAC17H9.10c;SPAC11G7.02;SPCC1322.08;SPBC725.02;SPBC31E1.02c;SPAC26H5.05;SPAPB18E9.02c;SPBC1215.02c;SPBC16G5.15c;SPCC297.03;SPAC1006.09;SPCC74.06;SPAC19B12.05c;SPBC4F6.06;SPBC29B5.01;SPAC15A10.11;SPAC26F1.13c;SPBC2D10.17;SPBC12D12.04c;SPBC216.07c;SPBC…
Phenotypes (FYPO)	FYPO:0001327;	increased protein level during vegetative growth	Enriched	6.45161290322581 (30/465)	2.53115264797508 (130/5136)	7.23256e-05	SPBC543.09;SPCC736.12c;SPAC11E3.02c;SPAC25B8.19c;SPAC869.02c;SPBC582.03;SPAC17A2.13c;SPAC821.08c;SPBC30D10.10c;SPAC3F10.19;SPAC17H9.10c;SPAC11G7.02;SPCC1322.08;SPAC2F7.11;SPBC4F6.06;SPBC29B5.01;SPAC2E12.02;SPBC216.07c;SPBC776.02c;SPAC22F3.10c;SPCC1902.01;SPAC1805.17;SPBC16H5.07c;SPAC1783.07c;SPAC8C9.03;SPBC19C7.03;SPBC15D4.02;SPAC977.10;SPAC17H9.19c;SPCC24B10.07;
Phenotypes (FYPO)	FYPO:0002046;	resistance to stress	Enriched	2.79569892473118 (13/465)	0.603582554517134 (31/5136)	7.60715e-05	SPBC3F6.03;SPBC30D10.10c;SPAC1834.08;SPBC725.02;SPCC297.03;SPCC74.06;SPBC660.07;SPBC29B5.01;SPAC1783.07c;SPCC622.16c;SPCC74.03c;SPAC1B9.02c;SPAC977.10;
Phenotypes (FYPO)	FYPO:0001363;	abnormal metabolic process during vegetative growth	Enriched	21.505376344086 (100/465)	13.648753894081 (701/5136)	8.52036e-05	SPAC23A1.06c;SPAC6B12.02c;SPCC736.12c;SPCC1450.02;SPBC354.12;SPBC3F6.03;SPAC19A8.08;SPAC6F6.01;SPBC19C2.09;SPAC27F1.09c;SPBC582.03;SPBC36.07;SPAC17A2.13c;SPBC13E7.08c;SPAC31A2.14;SPAC1F7.01c;SPAC6F12.17;SPAC630.14c;SPBC30D10.10c;SPCC16C4.14c;SPAC17H9.10c;SPAC11G7.02;SPBC32H8.07;SPAC11E3.01c;SPCC1739.14;SPCC1322.08;SPBC725.02;SPBC31E1.02c;SPAC2F7.11;SPAC23E2.02;SPAC26H5.05;SPAPB18E9.02c;SPBC1215.0…
Phenotypes (FYPO)	FYPO:0000825;	increased RNA level during vegetative growth	Enriched	12.9032258064516 (60/465)	6.9898753894081 (359/5136)	9.65279e-05	SPAC4F10.07c;SPBC543.09;SPCC736.12c;SPAC25B8.19c;SPBC3F6.03;SPBC19C2.09;SPAC27F1.09c;SPAC890.06;SPAC17A2.13c;SPCC162.08c;SPAC1F7.01c;SPBC30D10.10c;SPAC3F10.19;SPAC17H9.10c;SPBC32H8.07;SPCC1739.14;SPBC725.02;SPAC32A11.03c;SPAC2F7.11;SPAC19D5.04;SPAC22F3.13;SPBC31F10.14c;SPBC16G5.15c;SPCC18B5.01c;SPBC29B5.01;SPAC29E6.02;SPCC737.08;SPAC8C9.14;SPAC2E12.02;SPBC2D10.17;SPBC216.07c;SPCC74.02c;SPAC8C9.06…
Phenotypes (FYPO)	FYPO:0001020;	normal growth on calcium	Enriched	1.72043010752688 (8/465)	0.233644859813084 (12/5136)	0.00010351	SPAC23A1.06c;SPAC17A2.13c;SPBC30D10.10c;SPBC31E1.02c;SPAC589.12;SPBC12D12.04c;SPAPB2B4.04c;SPCC24B10.07;
Phenotypes (FYPO)	FYPO:0006553;	normal protein localization to nucleus	Enriched	5.59139784946237 (26/465)	2.06386292834891 (106/5136)	0.000103853	SPCC736.12c;SPAC22G7.02;SPBC19C7.10;SPBC30D10.10c;SPAC3F10.19;SPCC1739.14;SPAC1834.08;SPCC1322.08;SPBC725.02;SPAC19D5.04;SPCC297.03;SPCC74.06;SPAC589.12;SPAC8C9.14;SPBC2D10.17;SPAC1805.17;SPAC1783.07c;SPAC8C9.03;SPBC14F5.03c;SPAC1006.03c;SPBC216.05;SPCC1840.03;SPCC736.08;SPCC962.03c;SPAC2F3.15;SPCC24B10.07;
Phenotypes (FYPO)	FYPO:0000707;	abnormal molecular function	Enriched	20.6451612903226 (96/465)	13.0841121495327 (672/5136)	0.000108746	SPAC4F10.07c;SPAC23A1.06c;SPBC543.09;SPBC2D10.05;SPCC736.12c;SPCC645.06c;SPAC25B8.19c;SPBC3F6.03;SPAPB1E7.07;SPAC1071.10c;SPBC19C2.09;SPCC1840.02c;SPBC582.03;SPBP4H10.11c;SPBC19C7.10;SPAC31A2.14;SPAC821.08c;SPAC630.14c;SPBC30D10.10c;SPBP35G2.11c;SPAC3F10.19;SPAC17H9.10c;SPAC11G7.02;SPCC1322.08;SPBC725.02;SPBC31E1.02c;SPAC32A11.03c;SPAC2F7.11;SPBC2G2.02;SPBC1215.02c;SPBC16G5.15c;SPBC354.13;SPAC100…
Phenotypes (FYPO)	FYPO:0004847;	transcription phenotype	Enriched	7.95698924731183 (37/465)	3.52414330218068 (181/5136)	0.000117543	SPCC736.12c;SPBC354.12;SPAC6F6.01;SPBC36.07;SPAC17A2.13c;SPAC1F7.01c;SPAC6F12.17;SPAC630.14c;SPAC17H9.10c;SPBC32H8.07;SPAC11E3.01c;SPBC31E1.02c;SPBC29B5.01;SPAC15A10.11;SPBC12D12.04c;SPBC216.07c;SPBC776.02c;SPBC4F6.09;SPCC1393.08;SPBC1778.05c;SPAC6F12.02;SPBC354.10;SPAC23C11.15;SPAC8C9.03;SPAPB2B4.04c;SPBC30B4.04c;SPCC1322.03;SPAC222.09;SPBC1921.05;SPAPB2B4.03;SPCC1322.12c;SPBC32H8.11;SPAC6F12.16…
Phenotypes (FYPO)	FYPO:0000152;	abnormal cellular response to nitrogen starvation	Enriched	3.65591397849462 (17/465)	1.03193146417445 (53/5136)	0.000125901	SPBC30D10.10c;SPCC1322.08;SPAC22F3.13;SPBC19F5.01c;SPAPB18E9.02c;SPCC297.03;SPAC1006.09;SPBC29B5.01;SPAC8C9.14;SPBC216.07c;SPCC1902.01;SPCC74.03c;SPAC6F6.15;SPCC1840.03;SPAC644.06c;SPAC2F3.15;SPCC24B10.07;
Phenotypes (FYPO)	FYPO:0000713;	abnormal cellular response to starvation	Enriched	3.65591397849462 (17/465)	1.03193146417445 (53/5136)	0.000125901	SPBC30D10.10c;SPCC1322.08;SPAC22F3.13;SPBC19F5.01c;SPAPB18E9.02c;SPCC297.03;SPAC1006.09;SPBC29B5.01;SPAC8C9.14;SPBC216.07c;SPCC1902.01;SPCC74.03c;SPAC6F6.15;SPCC1840.03;SPAC644.06c;SPAC2F3.15;SPCC24B10.07;
Phenotypes (FYPO)	FYPO:0000114;	cellular process phenotype	Enriched	62.1505376344086 (289/465)	51.6744548286604 (2654/5136)	0.00013305	SPAC19E9.03;SPAC4F10.07c;SPAC29A4.11;SPAC23A1.06c;SPBC543.09;SPCC320.06;SPBC1289.10c;SPBP8B7.17c;SPAC6B12.02c;SPCC736.12c;SPCC1450.02;SPAC9E9.10c;SPAC11E3.02c;SPAC29B12.01;SPAC664.15;SPCC757.08;SPAC22E12.16c;SPBC3H7.03c;SPCC645.06c;SPBC354.12;SPBC56F2.05c;SPAC25B8.19c;SPBC3F6.03;SPAC19A8.08;SPAC4A8.10;SPBC16E9.11c;SPAC17C9.12;SPAC6F6.06c;SPAC1071.10c;SPAC24B11.07c;SPAC3H8.10;SPAC6F6.01;SPBC18H10.…
Phenotypes (FYPO)	FYPO:0000021;	spheroid vegetative cell	Enriched	6.45161290322581 (30/465)	2.6285046728972 (135/5136)	0.000137502	SPBC1289.10c;SPAC19B12.03;SPCC1840.02c;SPBC336.03;SPBC30D10.10c;SPAC22H10.07;SPCC297.03;SPBC4F6.06;SPAC589.12;SPCC23B6.01c;SPBP19A11.04c;SPBC12D12.04c;SPCC1281.01;SPBC216.07c;SPAC20G8.06;SPBC839.08c;SPAC6F12.02;SPCC663.01c;SPAC9G1.06c;SPAC9E9.09c;SPAP8A3.09c;SPAC6F6.15;SPAC4F10.10c;SPBC31F10.10c;SPAC806.06c;SPAC12G12.04;SPCC1795.03;SPAC16.01;SPCC584.11c;SPCC970.08;
Phenotypes (FYPO)	FYPO:0001043;	increased mating efficiency	Enriched	3.87096774193548 (18/465)	1.148753894081 (59/5136)	0.000139354	SPCC16C4.14c;SPBC32H8.07;SPAC1834.08;SPCC1322.08;SPAC2F7.11;SPBC19F5.01c;SPCC74.06;SPAC26F1.13c;SPAC8C9.14;SPBC216.07c;SPCC1902.01;SPAC6F12.02;SPBC16H5.07c;SPAC8C9.03;SPAC27D7.03c;SPAC1B9.02c;SPBC19C7.03;SPAC10F6.03c;
Phenotypes (FYPO)	FYPO:0000257;	normal phenotype	Enriched	86.6666666666667 (403/465)	78.4657320872274 (4030/5136)	0.000161095	SPAC19E9.03;SPAC2H10.01;SPAC4F10.07c;SPCC1739.01;SPAC1786.02;SPAC29A4.11;SPAC23A1.06c;SPBC543.09;SPBC8D2.17;SPAC2F7.02c;SPCC320.06;SPBC2D10.05;SPBC1289.10c;SPAC6B12.02c;SPCC736.12c;SPCC1450.02;SPAC9E9.10c;SPAC2F3.16;SPAC11E3.02c;SPAC29B12.01;SPAC19B12.03;SPBC12C2.03c;SPAC664.15;SPBC3H7.03c;SPCC645.06c;SPBC354.12;SPBC56F2.05c;SPAC25B8.19c;SPAC24B11.05;SPAC821.13c;SPBC3F6.03;SPBC32H8.02c;SPAC19A8.0…
Phenotypes (FYPO)	FYPO:0000627;	normal cellular process	Enriched	27.3118279569892 (127/465)	18.886292834891 (970/5136)	0.000170499	SPAC19E9.03;SPAC4F10.07c;SPCC320.06;SPCC736.12c;SPAC9E9.10c;SPAC11E3.02c;SPAC6F6.06c;SPAC3H8.10;SPAC22G7.02;SPBC582.03;SPBC336.03;SPBP4H10.11c;SPAC17A2.13c;SPBC19C7.10;SPBC13E7.08c;SPAC1F7.01c;SPAC630.14c;SPBC30D10.10c;SPBP35G2.11c;SPAC3F10.19;SPAC17H9.10c;SPBC32H8.07;SPAC11E3.01c;SPCC1739.14;SPAC1834.08;SPCC1322.08;SPBC29A10.02;SPBC725.02;SPAC32A11.03c;SPAC23E2.02;SPAC22H10.07;SPAC26H5.05;SPAC19…
Phenotypes (FYPO)	FYPO:0000850;	resistance to stress during vegetative growth	Enriched	2.58064516129032 (12/465)	0.564641744548287 (29/5136)	0.000189399	SPBC3F6.03;SPBC30D10.10c;SPAC1834.08;SPBC725.02;SPCC297.03;SPCC74.06;SPBC660.07;SPAC1783.07c;SPCC622.16c;SPCC74.03c;SPAC1B9.02c;SPAC977.10;
Phenotypes (FYPO)	FYPO:0000838;	normal protein localization to nucleus during vegetative growth	Enriched	5.16129032258065 (24/465)	1.8886292834891 (97/5136)	0.000191497	SPCC736.12c;SPAC22G7.02;SPBC19C7.10;SPAC3F10.19;SPCC1739.14;SPAC1834.08;SPCC1322.08;SPBC725.02;SPAC19D5.04;SPCC297.03;SPCC74.06;SPAC589.12;SPAC8C9.14;SPBC2D10.17;SPAC1805.17;SPAC1783.07c;SPAC8C9.03;SPBC14F5.03c;SPAC1006.03c;SPBC216.05;SPCC1840.03;SPCC736.08;SPCC962.03c;SPAC2F3.15;
Phenotypes (FYPO)	FYPO:0000545;	decreased protein modification during vegetative growth	Enriched	10.752688172043 (50/465)	5.56853582554517 (286/5136)	0.000198756	SPCC736.12c;SPCC1450.02;SPBC19C2.09;SPBC582.03;SPBC13E7.08c;SPAC1F7.01c;SPBC30D10.10c;SPCC16C4.14c;SPAC17H9.10c;SPBC725.02;SPBC31E1.02c;SPAC26H5.05;SPCC297.03;SPAC1006.09;SPCC74.06;SPAC19B12.05c;SPBC29B5.01;SPAC15A10.11;SPAC26F1.13c;SPBC216.07c;SPBC776.02c;SPAC22F3.10c;SPAC1783.07c;SPCC736.11;SPCC622.16c;SPCC576.15c;SPAC8C9.03;SPAC26A3.09c;SPCC74.03c;SPBC29A10.04;SPAC9G1.02;SPAC27D7.03c;SPAC1006.…
Phenotypes (FYPO)	FYPO:0001246;	normal RNA level during cellular response to hydrogen peroxide	Enriched	1.72043010752688 (8/465)	0.253115264797508 (13/5136)	0.000205628	SPBC30D10.10c;SPAC1834.08;SPBC725.02;SPCC74.06;SPBC29B5.01;SPAC8C9.14;SPAC1805.17;SPAC1783.07c;
Phenotypes (FYPO)	FYPO:0000290;	transcription phenotype during vegetative growth	Enriched	7.52688172043011 (35/465)	3.32943925233645 (171/5136)	0.000210721	SPCC736.12c;SPBC354.12;SPAC6F6.01;SPBC36.07;SPAC17A2.13c;SPAC1F7.01c;SPAC6F12.17;SPAC630.14c;SPAC17H9.10c;SPBC32H8.07;SPBC31E1.02c;SPBC29B5.01;SPAC15A10.11;SPBC12D12.04c;SPBC216.07c;SPBC776.02c;SPBC4F6.09;SPCC1393.08;SPBC1778.05c;SPAC6F12.02;SPBC354.10;SPAC23C11.15;SPAC8C9.03;SPAPB2B4.04c;SPBC30B4.04c;SPCC1322.03;SPAC222.09;SPBC1921.05;SPAPB2B4.03;SPCC1322.12c;SPAC6F12.16c;SPBC19C7.03;SPCC18.01c;…
Phenotypes (FYPO)	FYPO:0001333;	gene expression regulation phenotype during vegetative growth	Enriched	10.5376344086022 (49/465)	5.49065420560748 (282/5136)	0.000283693	SPAC19E9.03;SPAC11E3.02c;SPAC29B12.01;SPBC354.12;SPAC25B8.19c;SPAC19A8.08;SPAC6F6.01;SPBC582.03;SPBC36.07;SPAC17A2.13c;SPBC19C7.10;SPBC13E7.08c;SPAC1F7.01c;SPAC630.14c;SPBC30D10.10c;SPAC17H9.10c;SPBC32H8.07;SPBC31E1.02c;SPBC31F10.14c;SPBC16G5.15c;SPBC29B5.01;SPAC15A10.11;SPBC2D10.17;SPBC12D12.04c;SPBC216.07c;SPBC27B12.11c;SPBC776.02c;SPBC4F6.09;SPCC1393.08;SPBC1778.05c;SPBC4C3.12;SPAC6F12.02;SPCC…
Phenotypes (FYPO)	FYPO:0001955;	spheroid cell	Enriched	6.45161290322581 (30/465)	2.68691588785047 (138/5136)	0.000294814	SPBC1289.10c;SPAC19B12.03;SPCC1840.02c;SPBC336.03;SPBC30D10.10c;SPAC22H10.07;SPCC297.03;SPBC4F6.06;SPAC589.12;SPCC23B6.01c;SPBP19A11.04c;SPBC12D12.04c;SPCC1281.01;SPBC216.07c;SPAC20G8.06;SPBC839.08c;SPAC6F12.02;SPCC663.01c;SPAC9G1.06c;SPAC9E9.09c;SPAP8A3.09c;SPAC6F6.15;SPAC4F10.10c;SPBC31F10.10c;SPAC806.06c;SPAC12G12.04;SPCC1795.03;SPAC16.01;SPCC584.11c;SPCC970.08;
Phenotypes (FYPO)	FYPO:0000710;	abnormal mitotic cell cycle arrest in response to nitrogen starvation	Enriched	3.44086021505376 (16/465)	0.992990654205607 (51/5136)	0.000306731	SPBC30D10.10c;SPCC1322.08;SPAC22F3.13;SPBC19F5.01c;SPAPB18E9.02c;SPAC1006.09;SPBC29B5.01;SPAC8C9.14;SPBC216.07c;SPCC1902.01;SPCC74.03c;SPAC6F6.15;SPCC1840.03;SPAC644.06c;SPAC2F3.15;SPCC24B10.07;
Phenotypes (FYPO)	FYPO:0004139;	altered level of substance in cell during nitrogen starvation	Enriched	4.3010752688172 (20/465)	1.46028037383178 (75/5136)	0.000337332	SPBC30D10.10c;SPAC22F3.13;SPAPB18E9.02c;SPBC16G5.15c;SPBC29B5.01;SPAC8C9.14;SPBC216.07c;SPCC1902.01;SPAC6F12.02;SPBC16H5.07c;SPAC1783.07c;SPAC8C9.03;SPCC74.03c;SPAC27D7.03c;SPAC6F6.15;SPAPB2B4.03;SPAC644.06c;SPBC32H8.11;SPBC19C7.03;SPCC24B10.07;
Phenotypes (FYPO)	FYPO:0001838;	decreased protein phosphorylation during vegetative growth	Enriched	6.45161290322581 (30/465)	2.74532710280374 (141/5136)	0.000368265	SPBC582.03;SPBC30D10.10c;SPCC16C4.14c;SPBC725.02;SPCC297.03;SPAC1006.09;SPCC74.06;SPAC19B12.05c;SPBC29B5.01;SPAC26F1.13c;SPBC216.07c;SPBC776.02c;SPAC1783.07c;SPCC622.16c;SPCC576.15c;SPAC8C9.03;SPAC26A3.09c;SPCC74.03c;SPBC29A10.04;SPAC9G1.02;SPBC216.05;SPAPB2B4.03;SPAC644.06c;SPAC1687.15;SPBC19C7.03;SPAC1805.05;SPAC16.01;SPAC2F3.15;SPAC10F6.03c;SPCC24B10.07;
Phenotypes (FYPO)	FYPO:0000851;	resistance to osmotic stress	Enriched	1.72043010752688 (8/465)	0.272585669781931 (14/5136)	0.000397298	SPBC30D10.10c;SPAC1834.08;SPCC297.03;SPCC74.06;SPBC660.07;SPCC622.16c;SPCC74.03c;SPAC977.10;
Phenotypes (FYPO)	FYPO:0000852;	resistance to salt stress	Enriched	1.72043010752688 (8/465)	0.272585669781931 (14/5136)	0.000397298	SPBC30D10.10c;SPAC1834.08;SPCC297.03;SPCC74.06;SPBC660.07;SPCC622.16c;SPCC74.03c;SPAC977.10;
Phenotypes (FYPO)	FYPO:0002499;	increased protein modification	Enriched	7.09677419354839 (33/465)	3.19314641744548 (164/5136)	0.000480883	SPBC3F6.03;SPBC582.03;SPAC17A2.13c;SPBC13E7.08c;SPAC1F7.01c;SPBC30D10.10c;SPAC17H9.10c;SPBC725.02;SPBC29A10.02;SPAC32A11.03c;SPAPB18E9.02c;SPAC823.15;SPAC1006.09;SPBC4F6.06;SPBC29B5.01;SPBC2D10.17;SPBC12D12.04c;SPBC216.07c;SPBC776.02c;SPBC1778.05c;SPAC6F12.02;SPBC16H5.07c;SPCC622.16c;SPCC74.03c;SPAC9G1.02;SPAC27D7.03c;SPCC1322.12c;SPBC725.11c;SPBC32H8.11;SPCC1682.16;SPAC17H9.19c;SPCC24B10.07;SPBC…
Phenotypes (FYPO)	FYPO:0001325;	altered protein level during vegetative growth	Enriched	10.5376344086022 (49/465)	5.60747663551402 (288/5136)	0.000523548	SPBC543.09;SPCC736.12c;SPAC11E3.02c;SPAC25B8.19c;SPBC3F6.03;SPAC869.02c;SPBC582.03;SPAC17A2.13c;SPBC13E7.08c;SPAC821.08c;SPAC6F12.17;SPBC30D10.10c;SPAC3F10.19;SPAC17H9.10c;SPAC11G7.02;SPCC1322.08;SPAC2F7.11;SPBC31F10.14c;SPAC823.15;SPCC297.03;SPBC354.13;SPAC1006.09;SPBC4F6.06;SPBC29B5.01;SPCC737.08;SPAC2E12.02;SPBC216.07c;SPBC776.02c;SPAC22F3.10c;SPCC1902.01;SPBC4C3.12;SPAC1805.17;SPAC1783.07c;SP…
Phenotypes (FYPO)	FYPO:0002197;	viable vegetative cell with abnormal cell shape	Enriched	21.505376344086 (100/465)	14.3107476635514 (735/5136)	0.00052977	SPAC2H10.01;SPBC8D2.17;SPAC6B12.02c;SPBC3H7.03c;SPAC19A8.08;SPAC3H8.10;SPAC22G7.02;SPCC1840.02c;SPBC582.03;SPBC336.03;SPAC16.05c;SPBP4H10.11c;SPBC36.07;SPBC1105.14;SPBC19C7.10;SPAC1F7.01c;SPAC630.14c;SPBC30D10.10c;SPAC3F10.19;SPAC3C7.06c;SPAC17H9.10c;SPAC11G7.02;SPAC11E3.01c;SPCC1739.14;SPCC1322.08;SPBC725.02;SPBC31E1.02c;SPBC776.15c;SPAC32A11.03c;SPCC14G10.04;SPAC22H10.07;SPAC26H5.05;SPBC16A3.01…
Phenotypes (FYPO)	FYPO:0000024;	stubby vegetative cell	Enriched	5.59139784946237 (26/465)	2.27803738317757 (117/5136)	0.000537736	SPAC3H8.10;SPCC1840.02c;SPAC27F1.09c;SPBC336.03;SPBP4H10.11c;SPBC13E7.08c;SPAC11G7.02;SPBC725.02;SPBC31E1.02c;SPAC22H10.07;SPAC26H5.05;SPBC16G5.15c;SPBC354.13;SPAC29E6.02;SPBP19A11.04c;SPBC3E7.01;SPAC4F10.15c;SPAC26A3.09c;SPCC663.01c;SPBC530.01;SPBC28E12.03;SPCP1E11.05c;SPCC794.08;SPAC1687.15;SPBC146.13c;SPAPB1E7.04c;
Phenotypes (FYPO)	FYPO:0005448;	abolished biological process	Enriched	24.3010752688172 (113/465)	16.6666666666667 (856/5136)	0.000539771	SPAC4F10.07c;SPAC23A1.06c;SPBC1289.10c;SPCC736.12c;SPCC645.06c;SPAC19A8.08;SPAC3H8.10;SPAC22G7.02;SPBC19C2.09;SPCC1840.02c;SPAC27F1.09c;SPBC582.03;SPBC336.03;SPBC36.07;SPBC19C7.10;SPAC31A2.14;SPAC821.08c;SPAC6F12.17;SPAC1F7.01c;SPBC30D10.10c;SPCC16C4.14c;SPBP35G2.11c;SPAC17H9.10c;SPAC11G7.02;SPCC1322.08;SPBC29A10.02;SPAC22H10.07;SPAC22F3.13;SPBC2D10.06;SPBC31F10.14c;SPAPB18E9.02c;SPBC1215.02c;SPC…
Phenotypes (FYPO)	FYPO:0000648;	viable small vegetative cell	Enriched	3.87096774193548 (18/465)	1.28504672897196 (66/5136)	0.00065237	SPAC25B8.19c;SPAC6F6.06c;SPBC32H8.07;SPAC1834.08;SPCC1322.08;SPAPB18E9.02c;SPBC16G5.15c;SPCC297.03;SPBC29B5.01;SPBC216.07c;SPBC16H5.07c;SPBC30B4.04c;SPBC216.05;SPAPB2B4.03;SPBC409.08;SPAC644.06c;SPCC736.08;SPBC19C7.03;
Phenotypes (FYPO)	FYPO:0001419;	normal cell population growth rate	Enriched	5.16129032258065 (24/465)	2.04439252336449 (105/5136)	0.000695887	SPAC9E9.10c;SPAC1071.10c;SPBC19C7.10;SPBC30D10.10c;SPAC3F10.19;SPBC31E1.02c;SPAC32A11.03c;SPAC607.10;SPBC660.07;SPAC8C9.14;SPAC56F8.16;SPBC12D12.04c;SPBC216.07c;SPCC1902.01;SPBC16H5.07c;SPAC56E4.04c;SPAC4A8.05c;SPAPB2B4.04c;SPCC74.03c;SPAC1565.08;SPBC409.08;SPBC18H10.02;SPAC1687.15;SPAC1B9.02c;
Phenotypes (FYPO)	FYPO:0001021;	normal growth during cellular response to osmotic stress	Enriched	2.79569892473118 (13/465)	0.7398753894081 (38/5136)	0.00072322	SPAC23A1.06c;SPAC630.14c;SPBC30D10.10c;SPCC1322.08;SPAC2C4.17c;SPAC2E12.02;SPBC12D12.04c;SPCC1183.11;SPAC4A8.05c;SPBC409.08;SPAC977.10;SPAC2F3.15;SPCC24B10.07;
Phenotypes (FYPO)	FYPO:0006615;	increased cell diameter	Enriched	5.59139784946237 (26/465)	2.31697819314642 (119/5136)	0.00072322	SPAC3H8.10;SPCC1840.02c;SPAC27F1.09c;SPBC336.03;SPBP4H10.11c;SPBC13E7.08c;SPAC11G7.02;SPBC725.02;SPBC31E1.02c;SPAC22H10.07;SPAC26H5.05;SPBC16G5.15c;SPBC354.13;SPAC29E6.02;SPBP19A11.04c;SPBC3E7.01;SPAC4F10.15c;SPAC26A3.09c;SPCC663.01c;SPBC530.01;SPBC28E12.03;SPCP1E11.05c;SPCC794.08;SPAC1687.15;SPBC146.13c;SPAPB1E7.04c;
Phenotypes (FYPO)	FYPO:0000995;	abnormal cell morphology during nitrogen starvation	Enriched	4.73118279569892 (22/465)	1.79127725856698 (92/5136)	0.000725285	SPBC582.03;SPBC30D10.10c;SPAC2F7.11;SPAC22F3.13;SPAPB18E9.02c;SPCC297.03;SPBC660.07;SPBC29B5.01;SPAC589.12;SPBC1604.08c;SPAC3F10.11c;SPCC622.16c;SPCC74.03c;SPBC16E9.13;SPAC6F6.15;SPAC4F10.10c;SPCC1840.03;SPBC16H5.12c;SPAC6B12.07c;SPAC644.06c;SPAC1B9.02c;SPAC12B10.01c;
Phenotypes (FYPO)	FYPO:0001336;	transport phenotype during vegetative growth	Enriched	8.17204301075269 (38/465)	3.99143302180685 (205/5136)	0.000725285	SPAC19E9.03;SPAC4F10.07c;SPAC1071.10c;SPAC22G7.02;SPBC30D10.10c;SPBP35G2.11c;SPAC11G7.02;SPCC1739.14;SPAC24B11.12c;SPAC19D5.04;SPAC22F3.13;SPCC297.03;SPBC29B5.01;SPBP19A11.04c;SPBC216.07c;SPAC1805.17;SPCC1739.10;SPBC1604.08c;SPAC3F10.11c;SPAC56E4.04c;SPAC4F10.15c;SPBC18H10.16;SPBC14F5.03c;SPBC1921.05;SPCC1840.03;SPBC16C6.02c;SPAC4F8.15;SPAC644.06c;SPBC32H8.11;SPBC146.13c;SPAC19G12.10c;SPBC15D4.02…
Phenotypes (FYPO)	FYPO:0000091;	sensitive to thiabendazole	Enriched	12.0430107526882 (56/465)	6.89252336448598 (354/5136)	0.000926983	SPBC8D2.17;SPBC3H7.03c;SPAPB1A10.14;SPBC582.03;SPAC27F1.09c;SPBC29A10.07;SPAC6F12.17;SPAC1F7.01c;SPAC630.14c;SPBC30D10.10c;SPAC17H9.10c;SPAC11G7.02;SPBC32H8.07;SPCC1739.14;SPBC29A10.02;SPAC26H5.05;SPBC31F10.14c;SPBC16G5.15c;SPBC582.05c;SPBC354.07c;SPBC660.11;SPBC2D10.17;SPCC1393.08;SPBC530.08;SPAC6F12.02;SPCC736.11;SPCC622.16c;SPAC23C11.15;SPAC144.04c;SPCC1020.02;SPAC8C9.03;SPCC663.01c;SPCC663.03…
Phenotypes (FYPO)	FYPO:0000288;	gene expression regulation phenotype	Enriched	10.9677419354839 (51/465)	6.05529595015576 (311/5136)	0.00103187	SPAC19E9.03;SPAC11E3.02c;SPAC29B12.01;SPBC354.12;SPAC25B8.19c;SPAC19A8.08;SPAC6F6.01;SPBC582.03;SPBC36.07;SPAC17A2.13c;SPBC19C7.10;SPBC13E7.08c;SPAC1F7.01c;SPAC630.14c;SPBC30D10.10c;SPAC17H9.10c;SPBC32H8.07;SPBC31E1.02c;SPAC22F3.13;SPBC31F10.14c;SPBC16G5.15c;SPBC29B5.01;SPAC15A10.11;SPBC12D12.04c;SPBC2D10.17;SPBC216.07c;SPBC27B12.11c;SPBC776.02c;SPBC4F6.09;SPCC1393.08;SPBC1778.05c;SPBC4C3.12;SPAC…
Phenotypes (FYPO)	FYPO:0000645;	small vegetative cell	Enriched	4.94623655913978 (23/465)	1.96651090342679 (101/5136)	0.0010715	SPAC25B8.19c;SPAC6F6.06c;SPCC162.08c;SPBC32H8.07;SPAC1834.08;SPCC1322.08;SPAPB18E9.02c;SPBC16G5.15c;SPCC297.03;SPBC29B5.01;SPBC216.07c;SPBC839.08c;SPBC16H5.07c;SPBC30B4.04c;SPAC6F6.15;SPBC216.05;SPAC4F10.10c;SPAPB2B4.03;SPBC409.08;SPAC644.06c;SPBC32H8.11;SPCC736.08;SPBC19C7.03;
Phenotypes (FYPO)	FYPO:0000663;	decreased catalytic activity	Enriched	9.03225806451613 (42/465)	4.69236760124611 (241/5136)	0.00114066	SPBC543.09;SPAC1071.10c;SPCC1840.02c;SPBC582.03;SPBP4H10.11c;SPAC31A2.14;SPBC30D10.10c;SPBC31E1.02c;SPAC32A11.03c;SPBC2G2.02;SPBC16G5.15c;SPAC1006.09;SPBC660.07;SPAC19B12.05c;SPBC29B5.01;SPCC737.08;SPBP19A11.04c;SPBC216.07c;SPBC27B12.11c;SPBC776.02c;SPBC19G7.05c;SPAC22F3.10c;SPAC6F12.02;SPAC1783.07c;SPBC16H5.07c;SPCC576.15c;SPAC8C9.03;SPCC74.03c;SPBC29A10.04;SPAC9G1.02;SPBC216.05;SPCC31H12.05c;SP…
Phenotypes (FYPO)	FYPO:0002720;	sensitive to beta-glucanase	Enriched	1.50537634408602 (7/465)	0.233644859813084 (12/5136)	0.00114066	SPBC4F6.06;SPBC12D12.04c;SPCC1281.01;SPBC839.08c;SPCC576.15c;SPCC162.09c;SPAC16.01;
Phenotypes (FYPO)	FYPO:0004859;	increased cell wall polysaccharide level	Enriched	1.50537634408602 (7/465)	0.233644859813084 (12/5136)	0.00114066	SPCC1840.02c;SPBC31E1.02c;SPBC4F6.06;SPAC589.12;SPBC12D12.04c;SPBC19G7.05c;SPAC26A3.09c;
Phenotypes (FYPO)	FYPO:0005449;	abolished cellular process	Enriched	17.2043010752688 (80/465)	11.0397196261682 (567/5136)	0.00114066	SPAC4F10.07c;SPAC23A1.06c;SPBC1289.10c;SPAC19A8.08;SPAC3H8.10;SPCC1840.02c;SPAC27F1.09c;SPBC582.03;SPBC336.03;SPBC19C7.10;SPAC31A2.14;SPAC1F7.01c;SPAC821.08c;SPAC6F12.17;SPBC30D10.10c;SPAC17H9.10c;SPAC11G7.02;SPCC1322.08;SPBC29A10.02;SPAC22H10.07;SPAC22F3.13;SPBC2D10.06;SPAPB18E9.02c;SPBC1215.02c;SPCC297.03;SPBC16G5.15c;SPAC607.10;SPBC660.07;SPAC31F12.01;SPBC4F6.06;SPBC29B5.01;SPAC589.12;SPBP19A1…
Phenotypes (FYPO)	FYPO:0001492;	viable elongated vegetative cell	Enriched	12.258064516129 (57/465)	7.14563862928349 (367/5136)	0.00125983	SPAC2H10.01;SPAC6B12.02c;SPBC3H7.03c;SPAC19A8.08;SPCC1840.02c;SPBC582.03;SPBC336.03;SPAC16.05c;SPBC36.07;SPBC1105.14;SPBC19C7.10;SPAC630.14c;SPBC30D10.10c;SPAC3F10.19;SPAC17H9.10c;SPCC1739.14;SPCC1322.08;SPBC725.02;SPAC32A11.03c;SPAC22H10.07;SPBC17D1.01;SPBC2D10.06;SPBC31F10.14c;SPBC19F5.01c;SPBC1215.02c;SPBC16G5.15c;SPCC297.03;SPAC1006.09;SPBC582.05c;SPBC4F6.06;SPBC29B5.01;SPAC8C9.14;SPAC2E12.02…
Phenotypes (FYPO)	FYPO:0001985;	abnormal phenotype	Enriched	86.0215053763441 (400/465)	78.6799065420561 (4041/5136)	0.0013339	SPAC19E9.03;SPAC2H10.01;SPAC4F10.07c;SPCC1739.01;SPAC29A4.11;SPAC23A1.06c;SPBC543.09;SPBC8D2.17;SPAC2F7.02c;SPCC320.06;SPBC2D10.05;SPBC1289.10c;SPBP8B7.17c;SPAC6B12.02c;SPCC736.12c;SPCC1450.02;SPAC9E9.10c;SPAC11E3.02c;SPAC29B12.01;SPAC19B12.03;SPBC12C2.03c;SPAC664.15;SPCC757.08;SPAC22E12.16c;SPBC3H7.03c;SPCC645.06c;SPBC354.12;SPBC56F2.05c;SPAC25B8.19c;SPAC24B11.05;SPBC3F6.03;SPBC32H8.02c;SPAC19A8…
Phenotypes (FYPO)	FYPO:0000149;	transport phenotype	Enriched	8.81720430107527 (41/465)	4.53660436137072 (233/5136)	0.00135201	SPAC19E9.03;SPAC4F10.07c;SPAC1071.10c;SPAC22G7.02;SPBC30D10.10c;SPBP35G2.11c;SPAC17H9.10c;SPAC11G7.02;SPCC1739.14;SPAC24B11.12c;SPAC19D5.04;SPAC22F3.13;SPCC297.03;SPBC29B5.01;SPBP19A11.04c;SPBC216.07c;SPAC1805.17;SPCC1739.10;SPBC1604.08c;SPAC3F10.11c;SPAC56E4.04c;SPAC4F10.15c;SPBC18H10.16;SPCC74.03c;SPBC14F5.03c;SPBC1921.05;SPCC1840.03;SPBC16C6.02c;SPAC4F8.15;SPAC644.06c;SPBC32H8.11;SPBC146.13c;S…
Phenotypes (FYPO)	FYPO:0000023;	small cell	Enriched	5.16129032258065 (24/465)	2.1417445482866 (110/5136)	0.00143577	SPAC25B8.19c;SPAC6F6.06c;SPCC162.08c;SPBC32H8.07;SPAC1834.08;SPCC1322.08;SPAPB18E9.02c;SPBC16G5.15c;SPCC297.03;SPAC607.10;SPBC29B5.01;SPBC216.07c;SPBC839.08c;SPBC16H5.07c;SPBC30B4.04c;SPAC6F6.15;SPBC216.05;SPAC4F10.10c;SPAPB2B4.03;SPBC409.08;SPAC644.06c;SPBC32H8.11;SPCC736.08;SPBC19C7.03;
Phenotypes (FYPO)	FYPO:0000017;	elongated cell	Enriched	25.1612903225806 (117/465)	17.8154205607477 (915/5136)	0.00144146	SPAC2H10.01;SPAC23A1.06c;SPBP8B7.17c;SPAC6B12.02c;SPAC29B12.01;SPCC757.08;SPBC3H7.03c;SPAC19A8.08;SPAC23D3.06c;SPCC1840.02c;SPBC582.03;SPBC336.03;SPAC16.05c;SPBC36.07;SPBC1105.14;SPBC19C7.10;SPCC162.08c;SPAC630.14c;SPBC30D10.10c;SPAC3F10.19;SPAC17H9.10c;SPCC1739.14;SPCC1322.08;SPBC725.02;SPAC32A11.03c;SPAC2F7.11;SPAC22H10.07;SPAC22F3.13;SPAC19D5.04;SPBC16A3.01;SPBC17D1.01;SPBC2D10.06;SPBC31F10.14…
Phenotypes (FYPO)	FYPO:0000650;	increased septation index	Enriched	4.3010752688172 (20/465)	1.61604361370716 (83/5136)	0.00144146	SPCC645.06c;SPAC3H8.10;SPBC582.03;SPBC30D10.10c;SPAC26H5.05;SPBC16A3.01;SPBC1215.02c;SPBC4F6.06;SPAC589.12;SPBC19G7.05c;SPBC839.08c;SPAC1805.17;SPAC6F12.02;SPAC4A8.05c;SPAC4F10.15c;SPCC162.09c;SPAC9G1.06c;SPCC736.08;SPBC146.13c;SPCC24B10.07;
Phenotypes (FYPO)	FYPO:0000654;	catalytic activity phenotype	Enriched	13.1182795698925 (61/465)	7.86604361370716 (404/5136)	0.00174264	SPAC23A1.06c;SPBC543.09;SPBC2D10.05;SPCC1450.02;SPBC3F6.03;SPAPB1E7.07;SPAC1071.10c;SPCC1840.02c;SPBC582.03;SPBP4H10.11c;SPAC31A2.14;SPAC630.14c;SPBC30D10.10c;SPCC1322.08;SPBC31E1.02c;SPAC32A11.03c;SPBC2G2.02;SPAC823.15;SPBC16G5.15c;SPAC1006.09;SPBC660.07;SPAC19B12.05c;SPBC4F6.06;SPBC29B5.01;SPCC737.08;SPBP19A11.04c;SPBC12D12.04c;SPBC216.07c;SPBC27B12.11c;SPBC776.02c;SPBC19G7.05c;SPAC22F3.10c;SPB…
Phenotypes (FYPO)	FYPO:0001320;	vegetative cell phenotype	Enriched	97.6344086021505 (454/465)	93.5747663551402 (4806/5136)	0.00175535	SPAC19E9.03;SPAC2H10.01;SPAC4F10.07c;SPCC1739.01;SPAC1786.02;SPAC29A4.11;SPAC23A1.06c;SPBC543.09;SPBC8D2.17;SPAC2F7.02c;SPCC320.06;SPBC2D10.05;SPBC1289.10c;SPBP8B7.17c;SPAC6B12.02c;SPCC736.12c;SPCC1450.02;SPAC9E9.10c;SPAC2F3.16;SPAC11E3.02c;SPAC29B12.01;SPAC19B12.03;SPBC12C2.03c;SPAC664.15;SPBC16C6.07c;SPBC1826.01c;SPCC757.08;SPAC22E12.16c;SPBC3H7.03c;SPCC645.06c;SPBC354.12;SPBC56F2.05c;SPAC25B8.…
Phenotypes (FYPO)	FYPO:0003743;	decreased cell population growth during glucose starvation	Enriched	1.93548387096774 (9/465)	0.408878504672897 (21/5136)	0.00175535	SPAC343.11c;SPBC30D10.10c;SPBC725.02;SPCC297.03;SPAC589.12;SPCC622.16c;SPCC576.15c;SPCC74.03c;SPCC24B10.07;
Phenotypes (FYPO)	FYPO:0001321;	cellular physical quality phenotype during vegetative growth	Enriched	97.4193548387097 (453/465)	93.1853582554517 (4786/5136)	0.00175886	SPAC19E9.03;SPAC2H10.01;SPAC4F10.07c;SPCC1739.01;SPAC1786.02;SPAC29A4.11;SPAC23A1.06c;SPBC543.09;SPBC8D2.17;SPAC2F7.02c;SPCC320.06;SPBC2D10.05;SPBC1289.10c;SPBP8B7.17c;SPAC6B12.02c;SPCC736.12c;SPCC1450.02;SPAC9E9.10c;SPAC2F3.16;SPAC11E3.02c;SPAC29B12.01;SPAC19B12.03;SPBC12C2.03c;SPAC664.15;SPBC16C6.07c;SPBC1826.01c;SPCC757.08;SPAC22E12.16c;SPBC3H7.03c;SPCC645.06c;SPBC354.12;SPBC56F2.05c;SPAC25B8.…
Phenotypes (FYPO)	FYPO:0000266;	sensitive to DNA damaging agents	Enriched	25.5913978494624 (119/465)	18.3411214953271 (942/5136)	0.00177983	SPAC19E9.03;SPAC23A1.06c;SPBC543.09;SPBC8D2.17;SPBC1289.10c;SPAC6B12.02c;SPCC1450.02;SPCC645.06c;SPBC56F2.05c;SPBC3F6.03;SPAC19A8.08;SPAPB1A10.14;SPAC6F6.01;SPAC3H8.10;SPBC36.07;SPBC13E7.08c;SPAC1F7.01c;SPAC630.14c;SPBC30D10.10c;SPAC17H9.10c;SPAC1420.01c;SPAC11G7.02;SPBC32H8.07;SPCC1739.14;SPAC1834.08;SPBC29A10.02;SPBC725.02;SPBC31E1.02c;SPBC776.15c;SPAC32A11.03c;SPAC11D3.05;SPAC24B11.12c;SPBC21B…
Phenotypes (FYPO)	FYPO:0000776;	normal protein phosphorylation during vegetative growth	Enriched	5.37634408602151 (25/465)	2.25856697819315 (116/5136)	0.00178783	SPBC582.03;SPBC30D10.10c;SPAC1834.08;SPCC1322.08;SPBC725.02;SPCC297.03;SPAC1006.09;SPBC29B5.01;SPBP19A11.04c;SPAC8C9.14;SPBC216.07c;SPCC74.02c;SPBC776.02c;SPBC19G7.05c;SPAC8C9.03;SPAC26A3.09c;SPCC74.03c;SPAC9G1.02;SPBC216.05;SPAC644.06c;SPAC1687.15;SPAC1B9.02c;SPBC19C7.03;SPAC2F3.15;SPCC24B10.07;
Phenotypes (FYPO)	FYPO:0000020;	pear-shaped cell	Enriched	3.2258064516129 (15/465)	1.03193146417445 (53/5136)	0.00183796	SPAC3H8.06;SPCC1840.02c;SPBC336.03;SPAC11G7.02;SPBC31E1.02c;SPCC297.03;SPBC4F6.06;SPCC1281.01;SPBC12D12.04c;SPBC19G7.05c;SPAC6F6.15;SPAC4F10.10c;SPCP1E11.04c;SPBC23E6.09;SPCC1795.03;
Phenotypes (FYPO)	FYPO:0001037;	normal growth during cellular response to salt stress	Enriched	2.36559139784946 (11/465)	0.603582554517134 (31/5136)	0.00194864	SPAC23A1.06c;SPAC630.14c;SPBC30D10.10c;SPCC1322.08;SPAC2E12.02;SPBC12D12.04c;SPAC4A8.05c;SPBC409.08;SPAC977.10;SPAC2F3.15;SPCC24B10.07;
Phenotypes (FYPO)	FYPO:0005033;	abnormal protein phosphorylation during nitrogen starvation	Enriched	2.36559139784946 (11/465)	0.603582554517134 (31/5136)	0.00194864	SPBC30D10.10c;SPAC22F3.13;SPAPB18E9.02c;SPAC823.15;SPCC297.03;SPBC29B5.01;SPBC216.07c;SPBC1778.05c;SPBC16H5.07c;SPAC1B9.02c;SPCC24B10.07;
Phenotypes (FYPO)	FYPO:0000998;	elongated cell during nitrogen starvation	Enriched	4.3010752688172 (20/465)	1.65498442367601 (85/5136)	0.00198851	SPBC582.03;SPBC30D10.10c;SPAC2F7.11;SPAC22F3.13;SPAPB18E9.02c;SPCC297.03;SPBC660.07;SPBC29B5.01;SPAC589.12;SPBC1604.08c;SPAC3F10.11c;SPCC622.16c;SPCC74.03c;SPBC16E9.13;SPCC1840.03;SPBC16H5.12c;SPAC6B12.07c;SPAC644.06c;SPAC1B9.02c;SPAC12B10.01c;
Phenotypes (FYPO)	FYPO:0006551;	abnormal gene expression	Enriched	12.9032258064516 (60/465)	7.71028037383178 (396/5136)	0.00208245	SPAC19E9.03;SPCC736.12c;SPAC29B12.01;SPBC354.12;SPAC25B8.19c;SPAC19A8.08;SPAC6F6.01;SPAC27F1.09c;SPBC36.07;SPAC17A2.13c;SPBC19C7.10;SPBC13E7.08c;SPAC6F12.17;SPAC1F7.01c;SPAC630.14c;SPBC30D10.10c;SPAC17H9.10c;SPBC32H8.07;SPAC11E3.01c;SPCC1739.14;SPBC31E1.02c;SPAC22F3.13;SPBC31F10.14c;SPBC16G5.15c;SPBC29B5.01;SPAC29E6.02;SPAC15A10.11;SPBC12D12.04c;SPBC2D10.17;SPBC216.07c;SPBC27B12.11c;SPBC776.02c;S…
Phenotypes (FYPO)	FYPO:0001092;	binding phenotype	Enriched	14.4086021505376 (67/465)	8.91744548286604 (458/5136)	0.00213105	SPAC4F10.07c;SPCC736.12c;SPCC645.06c;SPAC25B8.19c;SPBC3F6.03;SPBC19C2.09;SPBC582.03;SPBC19C7.10;SPAC821.08c;SPBC30D10.10c;SPAC630.14c;SPAC3F10.19;SPBP35G2.11c;SPAC17H9.10c;SPAC11G7.02;SPCC1322.08;SPBC725.02;SPAC2F7.11;SPBC1215.02c;SPBC16G5.15c;SPBC354.13;SPAC1006.09;SPBC660.07;SPBC582.05c;SPBC4F6.06;SPBC29B5.01;SPCC737.08;SPAC8C9.14;SPAC2E12.02;SPBC12D12.04c;SPBC216.07c;SPBC27B12.11c;SPBC776.02c;…
Phenotypes (FYPO)	FYPO:0000294;	RNA metabolism phenotype	Enriched	9.46236559139785 (44/465)	5.12071651090343 (263/5136)	0.00223113	SPCC736.12c;SPBC354.12;SPAC19A8.08;SPAC6F6.01;SPAC27F1.09c;SPBC36.07;SPAC17A2.13c;SPAC1F7.01c;SPAC6F12.17;SPAC630.14c;SPAC17H9.10c;SPBC32H8.07;SPAC11E3.01c;SPCC1739.14;SPBC31E1.02c;SPAC2F7.11;SPBC29B5.01;SPAC29E6.02;SPAC15A10.11;SPBC12D12.04c;SPBC216.07c;SPBC776.02c;SPBC4F6.09;SPCC1393.08;SPBC1778.05c;SPAC6F12.02;SPBC354.10;SPAC1687.22c;SPAC23C11.15;SPAC8C9.03;SPAPB2B4.04c;SPBC30B4.04c;SPAC1006.0…
Phenotypes (FYPO)	FYPO:0003859;	sensitive to wortmannin	Enriched	0.860215053763441 (4/465)	0.0778816199376947 (4/5136)	0.00265013	SPCC18B5.01c;SPBC216.07c;SPBC1778.05c;SPCC663.03;
Phenotypes (FYPO)	FYPO:0004880;	decreased level of lipid metabolism gene mRNA during vegetative growth	Enriched	0.860215053763441 (4/465)	0.0778816199376947 (4/5136)	0.00265013	SPBC19C2.09;SPAC26H5.05;SPBC3B9.15c;SPCC736.08;
Phenotypes (FYPO)	FYPO:0001316;	normal level of substance in cell during vegetative growth	Enriched	11.1827956989247 (52/465)	6.52258566978193 (335/5136)	0.00279909	SPCC736.12c;SPAC25B8.19c;SPAC1071.10c;SPAC3H8.10;SPAC343.11c;SPBC582.03;SPBC19C7.10;SPBC13E7.08c;SPBC29A10.07;SPAC630.14c;SPBC30D10.10c;SPAC3F10.19;SPAC17H9.10c;SPAC1834.08;SPCC1322.08;SPBC725.02;SPBC31E1.02c;SPAC26H5.05;SPAC22F3.13;SPCC297.03;SPCC74.06;SPBC660.07;SPBC29B5.01;SPAC8C9.14;SPAC2E12.02;SPBC12D12.04c;SPBC2D10.17;SPCC1281.01;SPBC216.07c;SPBC19G7.05c;SPAC22F3.10c;SPAC1805.17;SPAC6F12.02…
Phenotypes (FYPO)	FYPO:0001024;	cell cycle arrest phenotype	Enriched	8.81720430107527 (41/465)	4.71183800623053 (242/5136)	0.0028628	SPAC19E9.03;SPAC23A1.06c;SPBC582.03;SPBC30D10.10c;SPCC1322.08;SPAC22F3.13;SPBC19F5.01c;SPAPB18E9.02c;SPBC16G5.15c;SPCC297.03;SPAC1006.09;SPBC29B5.01;SPAC8C9.14;SPBC216.07c;SPBC19G7.05c;SPCC1902.01;SPAC1805.17;SPAC6F12.02;SPBC1604.08c;SPAC4F10.15c;SPCC576.15c;SPCC1020.02;SPCC74.03c;SPAC9G1.02;SPAC27D7.03c;SPAC6F6.15;SPAC1565.08;SPCC31H12.05c;SPCC1840.03;SPAPB2B4.03;SPAC644.06c;SPBC32H8.11;SPBC19G7…
Phenotypes (FYPO)	FYPO:0000549;	normal protein modification during vegetative growth	Enriched	6.88172043010753 (32/465)	3.38785046728972 (174/5136)	0.0029276	SPBC582.03;SPBC13E7.08c;SPAC1F7.01c;SPBC30D10.10c;SPAC17H9.10c;SPAC1834.08;SPCC1322.08;SPBC725.02;SPCC297.03;SPAC1006.09;SPBC29B5.01;SPBP19A11.04c;SPAC8C9.14;SPBC216.07c;SPCC74.02c;SPBC776.02c;SPBC19G7.05c;SPBC16H5.07c;SPCC622.16c;SPAC8C9.03;SPAC26A3.09c;SPCC74.03c;SPAC9G1.02;SPAC1006.03c;SPBC216.05;SPAC644.06c;SPAC1687.15;SPAC1B9.02c;SPBC19C7.03;SPAC29B12.08;SPAC2F3.15;SPCC24B10.07;
Phenotypes (FYPO)	FYPO:0001084;	increased cell wall alpha-glucan level	Enriched	1.29032258064516 (6/465)	0.194704049844237 (10/5136)	0.00311419	SPCC1840.02c;SPBC31E1.02c;SPBC4F6.06;SPBC12D12.04c;SPBC19G7.05c;SPAC26A3.09c;
Phenotypes (FYPO)	FYPO:0004064;	abnormal transcription during vegetative growth	Enriched	6.23655913978495 (29/465)	2.9595015576324 (152/5136)	0.00311419	SPCC736.12c;SPBC354.12;SPAC6F6.01;SPBC36.07;SPAC17A2.13c;SPAC1F7.01c;SPAC630.14c;SPAC17H9.10c;SPBC32H8.07;SPBC31E1.02c;SPBC29B5.01;SPAC15A10.11;SPBC12D12.04c;SPBC216.07c;SPBC776.02c;SPBC4F6.09;SPCC1393.08;SPBC1778.05c;SPAC6F12.02;SPBC354.10;SPAC8C9.03;SPAPB2B4.04c;SPBC30B4.04c;SPCC1322.03;SPAPB2B4.03;SPCC1322.12c;SPBC19C7.03;SPCC18.01c;SPAC17H9.19c;
Phenotypes (FYPO)	FYPO:0005034;	decreased protein phosphorylation during nitrogen starvation	Enriched	1.29032258064516 (6/465)	0.194704049844237 (10/5136)	0.00311419	SPBC30D10.10c;SPAPB18E9.02c;SPCC297.03;SPBC29B5.01;SPAC1B9.02c;SPCC24B10.07;
Phenotypes (FYPO)	FYPO:0000631;	cell cycle phenotype	Enriched	40.4301075268817 (188/465)	32.1651090342679 (1652/5136)	0.00342576	SPAC19E9.03;SPAC4F10.07c;SPAC23A1.06c;SPBP8B7.17c;SPAC6B12.02c;SPCC736.12c;SPCC1450.02;SPAC29B12.01;SPAC664.15;SPCC757.08;SPAC22E12.16c;SPBC3H7.03c;SPBC56F2.05c;SPAC25B8.19c;SPAC4A8.10;SPAC24B11.07c;SPAC3H8.10;SPAC22G7.02;SPAC343.11c;SPAC23D3.06c;SPCC1840.02c;SPBC582.03;SPAC16.05c;SPBP4H10.11c;SPBC36.07;SPAC17A2.13c;SPBC577.06c;SPBC19C7.10;SPBC29A10.07;SPCC162.08c;SPAC821.08c;SPAC6F12.17;SPAC630.…
Phenotypes (FYPO)	FYPO:0000124;	viable cell	Enriched	79.5698924731183 (370/465)	71.9236760124611 (3694/5136)	0.00349109	SPAC19E9.03;SPAC2H10.01;SPAC4F10.07c;SPCC1739.01;SPAC1786.02;SPAC29A4.11;SPAC23A1.06c;SPBC543.09;SPBC8D2.17;SPAC2F7.02c;SPCC320.06;SPBC2D10.05;SPAC6B12.02c;SPCC1450.02;SPAC9E9.10c;SPAC2F3.16;SPBC12C2.03c;SPAC664.15;SPBC3H7.03c;SPBC354.12;SPBC56F2.05c;SPAC25B8.19c;SPAC24B11.05;SPAC821.13c;SPBC3F6.03;SPBC32H8.02c;SPAC19A8.08;SPAPB1A10.14;SPBC8D2.01;SPBC18H10.18c;SPAC4A8.10;SPBC16E9.11c;SPAC17C9.12;…
Phenotypes (FYPO)	FYPO:0002496;	normal metabolic process	Enriched	11.3978494623656 (53/465)	6.75623052959502 (347/5136)	0.00349109	SPBC582.03;SPAC17A2.13c;SPBC13E7.08c;SPAC1F7.01c;SPAC630.14c;SPBC30D10.10c;SPBP35G2.11c;SPAC17H9.10c;SPAC11E3.01c;SPAC1834.08;SPCC1322.08;SPBC29A10.02;SPBC725.02;SPAC23E2.02;SPAC26H5.05;SPBC2D10.06;SPCC297.03;SPAC1006.09;SPBC29B5.01;SPAC15A10.11;SPBP19A11.04c;SPAC8C9.14;SPBC216.07c;SPCC74.02c;SPBC776.02c;SPBC19G7.05c;SPBC16H5.07c;SPCC622.16c;SPAC8C9.03;SPAC26A3.09c;SPCC16A11.08;SPCC74.03c;SPCC179…
Phenotypes (FYPO)	FYPO:0002627;	altered level of substance in cell wall	Enriched	1.93548387096774 (9/465)	0.447819314641745 (23/5136)	0.00354802	SPCC1840.02c;SPBC31E1.02c;SPBC4F6.06;SPAC589.12;SPCC1281.01;SPBC12D12.04c;SPBC19G7.05c;SPAC26A3.09c;SPCC1795.03;
Phenotypes (FYPO)	FYPO:0004638;	abnormal cellular physical quality phenotype	Enriched	58.0645161290323 (270/465)	49.357476635514 (2535/5136)	0.00354802	SPAC19E9.03;SPAC2H10.01;SPAC4F10.07c;SPAC23A1.06c;SPBC543.09;SPBC8D2.17;SPBC1289.10c;SPBP8B7.17c;SPAC6B12.02c;SPCC736.12c;SPCC1450.02;SPAC11E3.02c;SPAC29B12.01;SPAC19B12.03;SPAC664.15;SPCC757.08;SPAC22E12.16c;SPBC3H7.03c;SPCC645.06c;SPAC25B8.19c;SPBC3F6.03;SPAC19A8.08;SPAC6F6.06c;SPAC3H8.06;SPAC1071.10c;SPAC3H8.10;SPAC6F6.01;SPBC18H10.05;SPAC22G7.02;SPAC869.02c;SPBC19C2.09;SPAC23D3.06c;SPCC1840.0…
Phenotypes (FYPO)	FYPO:0004040;	mitotic cell cycle arrest phenotype	Enriched	8.60215053763441 (40/465)	4.59501557632399 (236/5136)	0.00357331	SPAC19E9.03;SPAC23A1.06c;SPBC582.03;SPBC30D10.10c;SPCC1322.08;SPAC22F3.13;SPBC19F5.01c;SPAPB18E9.02c;SPBC16G5.15c;SPCC297.03;SPAC1006.09;SPBC29B5.01;SPAC8C9.14;SPBC216.07c;SPBC19G7.05c;SPCC1902.01;SPAC1805.17;SPAC6F12.02;SPBC1604.08c;SPAC4F10.15c;SPCC576.15c;SPCC1020.02;SPCC74.03c;SPAC9G1.02;SPAC27D7.03c;SPAC6F6.15;SPAC1565.08;SPCC31H12.05c;SPCC1840.03;SPAPB2B4.03;SPAC644.06c;SPBC32H8.11;SPBC19G7…
Phenotypes (FYPO)	FYPO:0000661;	abnormal catalytic activity	Enriched	12.0430107526882 (56/465)	7.24299065420561 (372/5136)	0.00372167	SPAC23A1.06c;SPBC543.09;SPBC2D10.05;SPBC3F6.03;SPAPB1E7.07;SPAC1071.10c;SPCC1840.02c;SPBC582.03;SPBP4H10.11c;SPAC31A2.14;SPAC630.14c;SPBC30D10.10c;SPCC1322.08;SPBC31E1.02c;SPAC32A11.03c;SPBC2G2.02;SPBC16G5.15c;SPAC1006.09;SPBC660.07;SPBC4F6.06;SPAC19B12.05c;SPBC29B5.01;SPCC737.08;SPBP19A11.04c;SPBC12D12.04c;SPBC216.07c;SPBC27B12.11c;SPBC776.02c;SPBC19G7.05c;SPAC22F3.10c;SPAC6F12.02;SPAC1783.07c;S…
Phenotypes (FYPO)	FYPO:0003032;	decreased RNA level during glucose starvation	Enriched	1.0752688172043 (5/465)	0.136292834890966 (7/5136)	0.00385017	SPAC2F7.11;SPCC297.03;SPAC6F12.02;SPAC8C9.03;SPCC74.03c;
Phenotypes (FYPO)	FYPO:0005502;	abnormal transcription	Enriched	6.45161290322581 (30/465)	3.11526479750779 (160/5136)	0.00385017	SPCC736.12c;SPBC354.12;SPAC6F6.01;SPBC36.07;SPAC17A2.13c;SPAC1F7.01c;SPAC630.14c;SPAC17H9.10c;SPBC32H8.07;SPBC31E1.02c;SPBC29B5.01;SPAC15A10.11;SPBC12D12.04c;SPBC216.07c;SPBC776.02c;SPBC4F6.09;SPCC1393.08;SPBC1778.05c;SPAC6F12.02;SPBC354.10;SPAC8C9.03;SPAPB2B4.04c;SPBC30B4.04c;SPCC1322.03;SPAPB2B4.03;SPCC1322.12c;SPBC32H8.11;SPBC19C7.03;SPCC18.01c;SPAC17H9.19c;
Phenotypes (FYPO)	FYPO:0005749;	decreased protein phosphorylation during glucose starvation	Enriched	1.0752688172043 (5/465)	0.136292834890966 (7/5136)	0.00385017	SPAC343.11c;SPCC622.16c;SPAC8C9.03;SPCC74.03c;SPBC1D7.02c;
Phenotypes (FYPO)	FYPO:0004849;	normal protein metabolic process	Enriched	8.17204301075269 (38/465)	4.3613707165109 (224/5136)	0.00399259	SPBC582.03;SPBC13E7.08c;SPAC1F7.01c;SPBC30D10.10c;SPAC17H9.10c;SPAC1834.08;SPCC1322.08;SPBC725.02;SPAC26H5.05;SPCC297.03;SPAC1006.09;SPBC29B5.01;SPAC15A10.11;SPBP19A11.04c;SPAC8C9.14;SPBC216.07c;SPCC74.02c;SPBC776.02c;SPBC19G7.05c;SPBC16H5.07c;SPCC622.16c;SPAC8C9.03;SPAC26A3.09c;SPCC74.03c;SPCC1795.09;SPAC9G1.02;SPAC27D7.03c;SPAC1006.03c;SPBC216.05;SPAC1565.08;SPAC644.06c;SPAC1687.15;SPAC1B9.02c;…
Phenotypes (FYPO)	FYPO:0001370;	abnormal protein localization	Enriched	18.2795698924731 (85/465)	12.363707165109 (635/5136)	0.00401264	SPCC736.12c;SPAC11E3.02c;SPCC645.06c;SPBC3F6.03;SPAC6F6.06c;SPAC3H8.10;SPAC343.11c;SPBC582.03;SPBC336.03;SPBC19C7.10;SPBC13E7.08c;SPAC31A2.14;SPAC1F7.01c;SPAC821.08c;SPAC6F12.17;SPBC30D10.10c;SPBP35G2.11c;SPAC17H9.10c;SPAC11G7.02;SPCC1322.08;SPBC29A10.02;SPAC22H10.07;SPAC26H5.05;SPAC22F3.13;SPBC16A3.01;SPBC1215.02c;SPCC297.03;SPBC582.05c;SPBC4F6.06;SPBC29B5.01;SPAC589.12;SPBP19A11.04c;SPAC2E12.02…
Phenotypes (FYPO)	FYPO:0002734;	abnormal cell cycle process	Enriched	34.4086021505376 (160/465)	26.6939252336449 (1371/5136)	0.00409315	SPAC4F10.07c;SPAC23A1.06c;SPAC6B12.02c;SPCC736.12c;SPCC1450.02;SPAC664.15;SPAC22E12.16c;SPBC3H7.03c;SPBC56F2.05c;SPAC25B8.19c;SPAC4A8.10;SPAC24B11.07c;SPAC3H8.10;SPAC22G7.02;SPAC343.11c;SPAC23D3.06c;SPCC1840.02c;SPBC582.03;SPAC16.05c;SPBP4H10.11c;SPBC577.06c;SPBC19C7.10;SPBC29A10.07;SPAC821.08c;SPAC6F12.17;SPBC30D10.10c;SPAC3C7.06c;SPAC17H9.10c;SPAC11G7.02;SPAC11E3.01c;SPAC1834.08;SPCC1739.14;SPC…
Phenotypes (FYPO)	FYPO:0000304;	sensitive to stress during vegetative growth	Enriched	11.1827956989247 (52/465)	6.61993769470405 (340/5136)	0.00411269	SPAC23A1.06c;SPAC6B12.02c;SPBC3F6.03;SPAC1071.10c;SPAC6F6.01;SPBC582.03;SPAC17A2.13c;SPBC30D10.10c;SPAC17H9.10c;SPAC11G7.02;SPCC1322.08;SPBC31E1.02c;SPBC16G5.15c;SPCC297.03;SPAC2C4.17c;SPCC74.06;SPBC4F6.06;SPBC582.05c;SPBC29B5.01;SPAC1687.09;SPBC12D12.04c;SPBC4F6.09;SPAC22F3.10c;SPBC530.08;SPBC4C3.12;SPAC1805.17;SPCC1739.10;SPAC1783.07c;SPBC1604.08c;SPCC622.16c;SPAC4A8.05c;SPAC23C11.15;SPAC26A3.0…
Phenotypes (FYPO)	FYPO:0001491;	viable vegetative cell	Enriched	79.3548387096774 (369/465)	71.8457943925234 (3690/5136)	0.00421528	SPAC19E9.03;SPAC2H10.01;SPAC4F10.07c;SPCC1739.01;SPAC1786.02;SPAC29A4.11;SPAC23A1.06c;SPBC543.09;SPBC8D2.17;SPAC2F7.02c;SPCC320.06;SPBC2D10.05;SPAC6B12.02c;SPCC1450.02;SPAC9E9.10c;SPAC2F3.16;SPBC12C2.03c;SPAC664.15;SPBC3H7.03c;SPBC354.12;SPBC56F2.05c;SPAC25B8.19c;SPAC24B11.05;SPAC821.13c;SPBC3F6.03;SPBC32H8.02c;SPAC19A8.08;SPAPB1A10.14;SPBC8D2.01;SPBC18H10.18c;SPAC4A8.10;SPBC16E9.11c;SPAC17C9.12;…
Phenotypes (FYPO)	FYPO:0000224;	lemon-shaped cell	Enriched	1.72043010752688 (8/465)	0.36993769470405 (19/5136)	0.00453117	SPCC1840.02c;SPBC31E1.02c;SPBC4F6.06;SPBP19A11.04c;SPBC19G7.05c;SPCP1E11.04c;SPAC13G7.04c;SPCC1795.03;
Phenotypes (FYPO)	FYPO:0002549;	sensitive to stress	Enriched	11.1827956989247 (52/465)	6.67834890965732 (343/5136)	0.00453471	SPAC23A1.06c;SPAC6B12.02c;SPBC3F6.03;SPAC1071.10c;SPAC6F6.01;SPBC582.03;SPAC17A2.13c;SPBC30D10.10c;SPAC17H9.10c;SPAC11G7.02;SPCC1322.08;SPBC31E1.02c;SPBC16G5.15c;SPCC297.03;SPAC2C4.17c;SPCC74.06;SPBC4F6.06;SPBC582.05c;SPBC29B5.01;SPAC1687.09;SPBC12D12.04c;SPBC4F6.09;SPAC22F3.10c;SPBC530.08;SPBC4C3.12;SPAC1805.17;SPCC1739.10;SPAC1783.07c;SPBC1604.08c;SPCC622.16c;SPAC4A8.05c;SPAC23C11.15;SPAC26A3.0…
Phenotypes (FYPO)	FYPO:0004422;	normal protein phosphorylation	Enriched	5.59139784946237 (26/465)	2.5506230529595 (131/5136)	0.00465206	SPBC582.03;SPBC30D10.10c;SPAC1834.08;SPCC1322.08;SPBC725.02;SPCC297.03;SPAC1006.09;SPBC29B5.01;SPBP19A11.04c;SPAC8C9.14;SPBC216.07c;SPCC74.02c;SPBC776.02c;SPBC19G7.05c;SPAC8C9.03;SPAC26A3.09c;SPCC74.03c;SPAC9G1.02;SPAC27D7.03c;SPBC216.05;SPAC644.06c;SPAC1687.15;SPAC1B9.02c;SPBC19C7.03;SPAC2F3.15;SPCC24B10.07;
Phenotypes (FYPO)	FYPO:0004851;	abnormal RNA metabolic process	Enriched	8.60215053763441 (40/465)	4.73130841121495 (243/5136)	0.0046682	SPCC736.12c;SPBC354.12;SPAC19A8.08;SPAC6F6.01;SPAC27F1.09c;SPBC36.07;SPAC17A2.13c;SPAC1F7.01c;SPAC6F12.17;SPAC630.14c;SPAC17H9.10c;SPBC32H8.07;SPAC11E3.01c;SPCC1739.14;SPBC31E1.02c;SPAC2F7.11;SPBC29B5.01;SPAC29E6.02;SPAC15A10.11;SPBC12D12.04c;SPBC216.07c;SPBC776.02c;SPBC4F6.09;SPCC1393.08;SPBC1778.05c;SPAC6F12.02;SPBC354.10;SPAC1687.22c;SPAC8C9.03;SPAPB2B4.04c;SPBC30B4.04c;SPAC1006.03c;SPCC1322.0…
Phenotypes (FYPO)	FYPO:0000280;	sterile	Enriched	3.65591397849462 (17/465)	1.38239875389408 (71/5136)	0.00475791	SPAC4F10.07c;SPBC336.03;SPBC30D10.10c;SPAC22H10.07;SPAC22F3.13;SPAPB18E9.02c;SPCC297.03;SPBC29B5.01;SPAC8C9.14;SPBC216.07c;SPBC3E7.01;SPAC6F12.02;SPAC8C9.03;SPCC74.03c;SPBC19C7.03;SPCC1795.03;SPCC24B10.07;
Phenotypes (FYPO)	FYPO:0000298;	cellular response phenotype	Enriched	8.38709677419355 (39/465)	4.51713395638629 (232/5136)	0.00475791	SPAC19E9.03;SPAC6B12.02c;SPAC11E3.02c;SPAC25B8.19c;SPBC582.03;SPAC17A2.13c;SPAC630.14c;SPBC30D10.10c;SPBC32H8.07;SPAC1834.08;SPCC1322.08;SPAC22F3.13;SPBC19F5.01c;SPAPB18E9.02c;SPCC297.03;SPAC1006.09;SPCC74.06;SPBC660.07;SPBC29B5.01;SPAC8C9.14;SPBC216.07c;SPBC27B12.11c;SPCC1902.01;SPAC1783.07c;SPAC26A3.10;SPAC8C9.03;SPCC74.03c;SPAC9G1.02;SPBC28E12.03;SPAC6F6.15;SPBC216.05;SPCC1840.03;SPAPB2B4.03;S…
Phenotypes (FYPO)	FYPO:0001312;	normal vegetative phenotype	Enriched	82.7956989247312 (385/465)	75.7593457943925 (3891/5136)	0.00475791	SPAC19E9.03;SPAC2H10.01;SPAC4F10.07c;SPCC1739.01;SPAC1786.02;SPAC29A4.11;SPAC23A1.06c;SPBC543.09;SPBC8D2.17;SPAC2F7.02c;SPCC320.06;SPBC2D10.05;SPBC1289.10c;SPCC736.12c;SPCC1450.02;SPAC9E9.10c;SPAC2F3.16;SPAC11E3.02c;SPAC29B12.01;SPAC19B12.03;SPBC12C2.03c;SPAC664.15;SPBC3H7.03c;SPBC354.12;SPBC56F2.05c;SPAC25B8.19c;SPAC24B11.05;SPAC821.13c;SPBC3F6.03;SPBC32H8.02c;SPAC19A8.08;SPAPB1A10.14;SPBC8D2.01…
Phenotypes (FYPO)	FYPO:0001420;	normal vegetative cell population growth rate	Enriched	4.73118279569892 (22/465)	1.98598130841121 (102/5136)	0.00475791	SPAC9E9.10c;SPAC1071.10c;SPBC19C7.10;SPBC30D10.10c;SPAC3F10.19;SPBC31E1.02c;SPAC32A11.03c;SPAC607.10;SPBC660.07;SPAC56F8.16;SPBC12D12.04c;SPBC216.07c;SPCC1902.01;SPBC16H5.07c;SPAC56E4.04c;SPAC4A8.05c;SPAPB2B4.04c;SPCC74.03c;SPAC1565.08;SPBC18H10.02;SPAC1687.15;SPAC1B9.02c;
Phenotypes (FYPO)	FYPO:0000859;	normal metabolic process during vegetative growth	Enriched	10.5376344086022 (49/465)	6.15264797507788 (316/5136)	0.00511894	SPBC582.03;SPAC17A2.13c;SPBC13E7.08c;SPAC1F7.01c;SPAC630.14c;SPBC30D10.10c;SPAC17H9.10c;SPAC1834.08;SPCC1322.08;SPBC29A10.02;SPBC725.02;SPAC23E2.02;SPAC26H5.05;SPBC2D10.06;SPCC297.03;SPAC1006.09;SPBC29B5.01;SPAC15A10.11;SPBP19A11.04c;SPAC8C9.14;SPBC216.07c;SPCC74.02c;SPBC776.02c;SPBC19G7.05c;SPBC16H5.07c;SPCC622.16c;SPAC8C9.03;SPAC26A3.09c;SPCC74.03c;SPCC1795.09;SPAC9G1.02;SPAC27D7.03c;SPAC1006.0…
Phenotypes (FYPO)	FYPO:0001038;	increased protein phosphorylation during vegetative growth	Enriched	4.08602150537634 (19/465)	1.65498442367601 (85/5136)	0.00516736	SPBC582.03;SPAC17A2.13c;SPBC30D10.10c;SPAC17H9.10c;SPBC725.02;SPAPB18E9.02c;SPAC1006.09;SPBC4F6.06;SPBC29B5.01;SPBC12D12.04c;SPBC216.07c;SPBC776.02c;SPAC6F12.02;SPCC74.03c;SPAC9G1.02;SPAC27D7.03c;SPBC725.11c;SPAC17H9.19c;SPBC336.04;
Phenotypes (FYPO)	FYPO:0006548;	increased gene expression	Enriched	4.08602150537634 (19/465)	1.65498442367601 (85/5136)	0.00516736	SPBC354.12;SPAC17A2.13c;SPAC1F7.01c;SPAC630.14c;SPAC17H9.10c;SPBC32H8.07;SPBC31E1.02c;SPBC216.07c;SPBC776.02c;SPBC4F6.09;SPCC1393.08;SPAPB2B4.04c;SPBC30B4.04c;SPCC1322.03;SPAPB2B4.03;SPCC1322.12c;SPBC19C7.03;SPCC18.01c;SPAC17H9.19c;
Phenotypes (FYPO)	FYPO:0002304;	decreased RNA level during cellular response to salt stress	Enriched	1.50537634408602 (7/465)	0.292056074766355 (15/5136)	0.00531164	SPAC1006.09;SPBC660.07;SPBC29B5.01;SPAC8C9.14;SPAC1783.07c;SPAC9G1.02;SPBC19C7.03;
Phenotypes (FYPO)	FYPO:0002737;	abnormal mitotic cell cycle process	Enriched	18.2795698924731 (85/465)	12.4610591900312 (640/5136)	0.00531164	SPAC6B12.02c;SPBC3H7.03c;SPBC56F2.05c;SPAC25B8.19c;SPAC3H8.10;SPAC23D3.06c;SPCC1840.02c;SPBC582.03;SPAC16.05c;SPBC19C7.10;SPAC6F12.17;SPBC30D10.10c;SPAC17H9.10c;SPAC11G7.02;SPCC1322.08;SPBC31E1.02c;SPAC32A11.03c;SPAC22F3.13;SPBC2D10.06;SPBC31F10.14c;SPBC19F5.01c;SPAPB18E9.02c;SPBC1215.02c;SPCC297.03;SPBC16G5.15c;SPAC1006.09;SPBC582.05c;SPBC4F6.06;SPBC29B5.01;SPAC589.12;SPBP19A11.04c;SPAC8C9.14;SP…
Phenotypes (FYPO)	FYPO:0001335;	transcription regulation phenotype during vegetative growth	Enriched	9.24731182795699 (43/465)	5.21806853582555 (268/5136)	0.00542878	SPAC19E9.03;SPAC11E3.02c;SPAC29B12.01;SPBC354.12;SPAC25B8.19c;SPAC6F6.01;SPBC36.07;SPAC17A2.13c;SPBC19C7.10;SPBC13E7.08c;SPAC1F7.01c;SPAC630.14c;SPBC30D10.10c;SPAC17H9.10c;SPBC32H8.07;SPBC31E1.02c;SPBC31F10.14c;SPBC29B5.01;SPAC15A10.11;SPBC2D10.17;SPBC12D12.04c;SPBC216.07c;SPBC27B12.11c;SPBC776.02c;SPBC4F6.09;SPCC1393.08;SPBC1778.05c;SPAC6F12.02;SPCC736.11;SPCC622.16c;SPAC8C9.03;SPAPB2B4.04c;SPBC…
Phenotypes (FYPO)	FYPO:0001384;	abolished protein kinase activity	Enriched	2.58064516129032 (12/465)	0.798286604361371 (41/5136)	0.00581539	SPAC23A1.06c;SPBC30D10.10c;SPCC1322.08;SPAC1006.09;SPBC4F6.06;SPAC6F12.02;SPAC9G1.02;SPBC216.05;SPCC1322.12c;SPAC644.06c;SPAC1687.15;SPCC24B10.07;
Phenotypes (FYPO)	FYPO:0000011;	abnormal cell cycle	Enriched	39.7849462365591 (185/465)	31.9704049844237 (1642/5136)	0.0065951	SPAC4F10.07c;SPAC23A1.06c;SPBP8B7.17c;SPAC6B12.02c;SPCC736.12c;SPCC1450.02;SPAC29B12.01;SPAC664.15;SPCC757.08;SPAC22E12.16c;SPBC3H7.03c;SPBC56F2.05c;SPAC25B8.19c;SPAC4A8.10;SPAC24B11.07c;SPAC3H8.10;SPAC22G7.02;SPAC343.11c;SPAC23D3.06c;SPCC1840.02c;SPBC582.03;SPAC16.05c;SPBP4H10.11c;SPBC36.07;SPAC17A2.13c;SPBC577.06c;SPBC19C7.10;SPBC29A10.07;SPCC162.08c;SPAC821.08c;SPAC6F12.17;SPAC630.14c;SPBC30D1…
Phenotypes (FYPO)	FYPO:0002495;	normal protein modification	Enriched	7.09677419354839 (33/465)	3.66043613707165 (188/5136)	0.00695362	SPBC582.03;SPBC13E7.08c;SPAC1F7.01c;SPBC30D10.10c;SPAC17H9.10c;SPAC1834.08;SPCC1322.08;SPBC725.02;SPCC297.03;SPAC1006.09;SPBC29B5.01;SPBP19A11.04c;SPAC8C9.14;SPBC216.07c;SPCC74.02c;SPBC776.02c;SPBC19G7.05c;SPBC16H5.07c;SPCC622.16c;SPAC8C9.03;SPAC26A3.09c;SPCC74.03c;SPAC9G1.02;SPAC27D7.03c;SPAC1006.03c;SPBC216.05;SPAC644.06c;SPAC1687.15;SPAC1B9.02c;SPBC19C7.03;SPAC29B12.08;SPAC2F3.15;SPCC24B10.07;
Phenotypes (FYPO)	FYPO:0005747;	normal protein transport	Enriched	2.79569892473118 (13/465)	0.934579439252336 (48/5136)	0.00723757	SPAC4F10.07c;SPAC22G7.02;SPAC19D5.04;SPBP19A11.04c;SPCC1739.10;SPBC14F5.03c;SPCC1840.03;SPAC644.06c;SPAC19G12.10c;SPBC15D4.02;SPBC28E12.06c;SPCC962.03c;SPBC1D7.02c;
Phenotypes (FYPO)	FYPO:0000780;	increased transcription during vegetative growth	Enriched	3.87096774193548 (18/465)	1.57710280373832 (81/5136)	0.00768757	SPBC354.12;SPAC17A2.13c;SPAC1F7.01c;SPAC630.14c;SPAC17H9.10c;SPBC32H8.07;SPBC31E1.02c;SPBC216.07c;SPBC776.02c;SPBC4F6.09;SPAPB2B4.04c;SPBC30B4.04c;SPCC1322.03;SPAPB2B4.03;SPCC1322.12c;SPBC19C7.03;SPCC18.01c;SPAC17H9.19c;
Phenotypes (FYPO)	FYPO:0001584;	abnormal protein localization to cell tip during vegetative growth	Enriched	3.87096774193548 (18/465)	1.57710280373832 (81/5136)	0.00768757	SPAC6F6.06c;SPAC3H8.10;SPBC336.03;SPBC30D10.10c;SPAC22H10.07;SPAC22F3.13;SPBC4F6.06;SPBP19A11.04c;SPAC2E12.02;SPBC776.02c;SPBC19G7.05c;SPAC26A3.09c;SPBC530.01;SPBC28E12.03;SPCP1E11.04c;SPBC31F10.10c;SPBC146.13c;SPCC24B10.07;
Phenotypes (FYPO)	FYPO:0001071;	normal transport	Enriched	4.08602150537634 (19/465)	1.71339563862928 (88/5136)	0.00771576	SPAC4F10.07c;SPAC22G7.02;SPBC30D10.10c;SPCC1739.14;SPAC19D5.04;SPBP19A11.04c;SPCC1739.10;SPBC18H10.16;SPBC14F5.03c;SPCC1840.03;SPAC4F8.15;SPAC644.06c;SPBC32H8.11;SPBC146.13c;SPAC19G12.10c;SPBC15D4.02;SPAC977.10;SPBC28E12.06c;SPCC962.03c;
Phenotypes (FYPO)	FYPO:0000113;	sensitive to staurosporine	Enriched	1.50537634408602 (7/465)	0.311526479750779 (16/5136)	0.00801314	SPCC297.03;SPCC18B5.01c;SPBC12D12.04c;SPAC1783.07c;SPCC663.01c;SPCC663.03;SPAC16.01;
Phenotypes (FYPO)	FYPO:0001281;	normal protein phosphorylation during cellular response to hydrogen peroxide	Enriched	1.0752688172043 (5/465)	0.155763239875389 (8/5136)	0.00801314	SPAC1834.08;SPCC1322.08;SPAC1006.09;SPAC8C9.14;SPAC9G1.02;
Phenotypes (FYPO)	FYPO:0001788;	normal protein localization to cytoplasm	Enriched	1.50537634408602 (7/465)	0.311526479750779 (16/5136)	0.00801314	SPAC17A2.13c;SPAC1834.08;SPCC1322.08;SPBC725.02;SPCC74.06;SPAC1805.17;SPAC1783.07c;
Phenotypes (FYPO)	FYPO:0002286;	decreased RNA level during cellular response to osmotic stress	Enriched	1.50537634408602 (7/465)	0.311526479750779 (16/5136)	0.00801314	SPAC1006.09;SPBC660.07;SPBC29B5.01;SPAC8C9.14;SPAC1783.07c;SPAC9G1.02;SPBC19C7.03;
Phenotypes (FYPO)	FYPO:0003198;	altered RNA level during cellular response to osmotic stress	Enriched	1.50537634408602 (7/465)	0.311526479750779 (16/5136)	0.00801314	SPAC1006.09;SPBC660.07;SPBC29B5.01;SPAC8C9.14;SPAC1783.07c;SPAC9G1.02;SPBC19C7.03;
Phenotypes (FYPO)	FYPO:0004363;	altered level of stress responsive gene mRNA during vegetative growth	Enriched	1.93548387096774 (9/465)	0.506230529595016 (26/5136)	0.00864179	SPBC543.09;SPAC1834.08;SPAC32A11.03c;SPBC16G5.15c;SPAC19B12.05c;SPCC736.11;SPBC16D10.06;SPCC736.08;SPBC146.13c;
Phenotypes (FYPO)	FYPO:0000085;	sensitive to camptothecin	Enriched	9.24731182795699 (43/465)	5.31542056074766 (273/5136)	0.00871583	SPAC6B12.02c;SPCC1450.02;SPBC56F2.05c;SPAC3H8.10;SPAC6F6.01;SPBC30D10.10c;SPAC17H9.10c;SPAC11G7.02;SPBC32H8.07;SPCC1739.14;SPAC26H5.05;SPBC4F6.06;SPBC582.05c;SPBC660.11;SPBC27B12.11c;SPAC56F8.02;SPBC16G5.06;SPCC1393.08;SPBC13E7.03c;SPCC1739.10;SPAC1783.07c;SPBC1604.08c;SPAC23C11.15;SPCC1259.08;SPAC8C9.03;SPBC29A10.04;SPBPB2B2.10c;SPCC1322.03;SPBC216.05;SPAC1565.08;SPCP1E11.05c;SPCC4G3.05c;SPAC29B…
Phenotypes (FYPO)	FYPO:0002290;	normal protein phosphorylation during cellular response to osmotic stress	Enriched	1.72043010752688 (8/465)	0.408878504672897 (21/5136)	0.00885308	SPBC30D10.10c;SPCC1322.08;SPBC725.02;SPBC29B5.01;SPBC216.07c;SPAC26A3.09c;SPAC9G1.02;SPAC644.06c;
Phenotypes (FYPO)	FYPO:0000443;	abnormal protein localization during vegetative growth	Enriched	16.7741935483871 (78/465)	11.4096573208723 (586/5136)	0.00890753	SPCC736.12c;SPAC11E3.02c;SPCC645.06c;SPBC3F6.03;SPAC6F6.06c;SPAC3H8.10;SPAC343.11c;SPBC336.03;SPBC582.03;SPBC19C7.10;SPBC13E7.08c;SPAC31A2.14;SPAC1F7.01c;SPAC821.08c;SPAC6F12.17;SPBC30D10.10c;SPBP35G2.11c;SPAC17H9.10c;SPAC11G7.02;SPCC1322.08;SPAC22H10.07;SPAC26H5.05;SPAC22F3.13;SPBC16A3.01;SPBC1215.02c;SPCC297.03;SPBC582.05c;SPBC4F6.06;SPBC29B5.01;SPBP19A11.04c;SPAC2E12.02;SPBC2D10.17;SPBC216.07c…
Phenotypes (FYPO)	FYPO:0000979;	normal growth on miconazole	Enriched	1.29032258064516 (6/465)	0.233644859813084 (12/5136)	0.00893603	SPAC1071.10c;SPAC30.04c;SPCC18B5.01c;SPAPB24D3.09c;SPAC3F10.11c;SPCC663.03;
Phenotypes (FYPO)	FYPO:0001089;	increased glucosyltransferase activity	Enriched	0.860215053763441 (4/465)	0.0973520249221184 (5/5136)	0.00893603	SPCC1840.02c;SPBC31E1.02c;SPBC12D12.04c;SPBC19G7.05c;
Phenotypes (FYPO)	FYPO:0001122;	elongated vegetative cell	Enriched	22.7956989247312 (106/465)	16.5693146417445 (851/5136)	0.00893603	SPAC2H10.01;SPAC23A1.06c;SPBP8B7.17c;SPAC6B12.02c;SPAC29B12.01;SPCC757.08;SPBC3H7.03c;SPAC19A8.08;SPAC23D3.06c;SPCC1840.02c;SPBC582.03;SPBC336.03;SPAC16.05c;SPBC36.07;SPBC1105.14;SPBC19C7.10;SPCC162.08c;SPAC630.14c;SPBC30D10.10c;SPAC3F10.19;SPAC17H9.10c;SPCC1739.14;SPCC1322.08;SPBC725.02;SPAC32A11.03c;SPAC22H10.07;SPAC19D5.04;SPBC16A3.01;SPBC17D1.01;SPBC2D10.06;SPBC31F10.14c;SPBC19F5.01c;SPAC1D4.…
Phenotypes (FYPO)	FYPO:0001236;	normal growth on cycloheximide	Enriched	1.29032258064516 (6/465)	0.233644859813084 (12/5136)	0.00893603	SPAC1071.10c;SPBC29B5.01;SPBC530.08;SPAC1805.17;SPBC16G5.16;SPBC36.03c;
Phenotypes (FYPO)	FYPO:0001968;	increased 1,3-beta-D-glucan synthase activity	Enriched	0.860215053763441 (4/465)	0.0973520249221184 (5/5136)	0.00893603	SPCC1840.02c;SPBC31E1.02c;SPBC12D12.04c;SPBC19G7.05c;
Phenotypes (FYPO)	FYPO:0000143;	transcription regulation phenotype	Enriched	9.67741935483871 (45/465)	5.70482866043614 (293/5136)	0.00923099	SPAC19E9.03;SPAC11E3.02c;SPAC29B12.01;SPBC354.12;SPAC25B8.19c;SPAC6F6.01;SPBC36.07;SPAC17A2.13c;SPBC19C7.10;SPBC13E7.08c;SPAC1F7.01c;SPAC630.14c;SPBC30D10.10c;SPAC17H9.10c;SPBC32H8.07;SPBC31E1.02c;SPAC22F3.13;SPBC31F10.14c;SPBC29B5.01;SPAC15A10.11;SPBC12D12.04c;SPBC2D10.17;SPBC216.07c;SPBC27B12.11c;SPBC776.02c;SPBC4F6.09;SPCC1393.08;SPBC1778.05c;SPAC6F12.02;SPCC736.11;SPCC622.16c;SPAC8C9.03;SPAPB…
Phenotypes (FYPO)	FYPO:0000292;	nucleic acid metabolism phenotype	Enriched	13.7634408602151 (64/465)	8.95638629283489 (460/5136)	0.00927814	SPAC6B12.02c;SPCC736.12c;SPCC1450.02;SPBC354.12;SPAC19A8.08;SPAC6F6.01;SPAC27F1.09c;SPBC582.03;SPBC36.07;SPAC17A2.13c;SPBC19C7.10;SPAC1F7.01c;SPAC6F12.17;SPBC30D10.10c;SPAC630.14c;SPAC17H9.10c;SPBC32H8.07;SPAC11E3.01c;SPCC1739.14;SPBC29A10.02;SPBC31E1.02c;SPAC2F7.11;SPAC23E2.02;SPBC2D10.06;SPBC19F5.01c;SPBC29B5.01;SPAC29E6.02;SPAC15A10.11;SPBC2D10.17;SPBC12D12.04c;SPBC216.07c;SPBC776.02c;SPBC4F6.…
Phenotypes (FYPO)	FYPO:0003450;	abolished protein localization to nucleus	Enriched	4.3010752688172 (20/465)	1.83021806853583 (94/5136)	0.00961301	SPBC582.03;SPBC19C7.10;SPCC1322.08;SPBC29A10.02;SPCC297.03;SPBC582.05c;SPBC29B5.01;SPAC1783.07c;SPBC1604.08c;SPCC736.11;SPAC8C9.03;SPCC74.03c;SPAC27D7.03c;SPAC1006.03c;SPBC216.05;SPCC1840.03;SPCC736.08;SPBC19C7.03;SPCC962.03c;SPAC2F3.15;
Protein Domains (Pfam)	PF00069;	Protein kinase domain	Enriched	5.80645161290323 (27/465)	2.10280373831776 (108/5136)	5.03425e-05	SPAC23A1.06c;SPBC8D2.01;SPAC3C7.06c;SPCC1322.08;SPAPB18E9.02c;SPCC297.03;SPAC1006.09;SPCC74.06;SPBC4F6.06;SPBC12D12.04c;SPAC110.01;SPBC1778.10c;SPCC576.15c;SPCC74.03c;SPAC9G1.02;SPBC16E9.13;SPCC1322.12c;SPBC1861.09;SPAC644.06c;SPAC890.03;SPAC1687.15;SPAC1B9.02c;SPAC1805.05;SPBC6B1.02;SPAC2F3.15;SPCC1020.10;SPCC24B10.07;
Protein Domains (Pfam)	PF00168;	C2 domain	Enriched	1.50537634408602 (7/465)	0.233644859813084 (12/5136)	0.00114066	SPAC11E3.02c;SPBC16E9.11c;SPAC11G7.02;SPCP31B10.06;SPCC962.01;SPAC1B9.02c;SPCC24B10.07;
Protein Features		Number of amino acids	Higher	811.333	429.804	1.11078e-76	SPAC24B11.05;SPAC24B11.07c;SPAC23E2.02;SPAC2F7.02c;SPAC2F7.05c;SPAC13A11.03;SPAC1D4.08;SPAC22G7.06c;SPAC2G11.02;SPAC1687.09;SPAC1687.15;SPAC222.14c;SPAC56F8.02;SPAC56F8.16;SPAC56E4.04c;SPAC57A10.04;SPAC57A10.09c;SPAC110.01;SPAP14E8.02;SPAC9G1.06c;SPAC3C7.06c;SPAC19A8.01c;SPAC4F8.13c;SPAPB2B4.04c;SPAC6F6.01;SPAC1805.05;SPAPB24D3.09c;SPAC589.12;SPAC6G9.10c;SPAC26A3.10;SPAC16E8.13;SPAC17A2.13c;SPAC1…
Protein Features		Molecular weight (kDa)	Higher	91.1399	48.5134	5.36728e-75	SPAC24B11.05;SPAC24B11.07c;SPAC23E2.02;SPAC2F7.02c;SPAC2F7.05c;SPAC13A11.03;SPAC1D4.08;SPAC22G7.06c;SPAC2G11.02;SPAC1687.09;SPAC1687.15;SPAC222.14c;SPAC56F8.02;SPAC56F8.16;SPAC56E4.04c;SPAC57A10.04;SPAC57A10.09c;SPAC110.01;SPAP14E8.02;SPAC9G1.06c;SPAC3C7.06c;SPAC19A8.01c;SPAC4F8.13c;SPAPB2B4.04c;SPAC6F6.01;SPAC1805.05;SPAPB24D3.09c;SPAC589.12;SPAC6G9.10c;SPAC26A3.10;SPAC16E8.13;SPAC17A2.13c;SPAC1…
Protein Features		Lysine	Lower	0.0564334	0.0690529	2.77265e-23	SPAC24B11.05;SPAC24B11.07c;SPAC23E2.02;SPAC2F7.02c;SPAC2F7.05c;SPAC13A11.03;SPAC1D4.08;SPAC22G7.06c;SPAC2G11.02;SPAC1687.09;SPAC1687.15;SPAC222.14c;SPAC56F8.02;SPAC56F8.16;SPAC56E4.04c;SPAC57A10.04;SPAC57A10.09c;SPAC110.01;SPAP14E8.02;SPAC9G1.06c;SPAC3C7.06c;SPAC19A8.01c;SPAC4F8.13c;SPAPB2B4.04c;SPAC6F6.01;SPAC1805.05;SPAPB24D3.09c;SPAC589.12;SPAC6G9.10c;SPAC26A3.10;SPAC16E8.13;SPAC17A2.13c;SPAC1…
Protein Features		Proline	Higher	0.0533142	0.0458947	4.15501e-12	SPAC24B11.05;SPAC24B11.07c;SPAC23E2.02;SPAC2F7.02c;SPAC2F7.05c;SPAC13A11.03;SPAC1D4.08;SPAC22G7.06c;SPAC2G11.02;SPAC1687.09;SPAC1687.15;SPAC222.14c;SPAC56F8.02;SPAC56F8.16;SPAC56E4.04c;SPAC57A10.04;SPAC57A10.09c;SPAC110.01;SPAP14E8.02;SPAC9G1.06c;SPAC3C7.06c;SPAC19A8.01c;SPAC4F8.13c;SPAPB2B4.04c;SPAC6F6.01;SPAC1805.05;SPAPB24D3.09c;SPAC589.12;SPAC6G9.10c;SPAC26A3.10;SPAC16E8.13;SPAC17A2.13c;SPAC1…
Protein Features		Serine	Higher	0.101454	0.0886208	6.27004e-10	SPAC24B11.05;SPAC24B11.07c;SPAC23E2.02;SPAC2F7.02c;SPAC2F7.05c;SPAC13A11.03;SPAC1D4.08;SPAC22G7.06c;SPAC2G11.02;SPAC1687.09;SPAC1687.15;SPAC222.14c;SPAC56F8.02;SPAC56F8.16;SPAC56E4.04c;SPAC57A10.04;SPAC57A10.09c;SPAC110.01;SPAP14E8.02;SPAC9G1.06c;SPAC3C7.06c;SPAC19A8.01c;SPAC4F8.13c;SPAPB2B4.04c;SPAC6F6.01;SPAC1805.05;SPAPB24D3.09c;SPAC589.12;SPAC6G9.10c;SPAC26A3.10;SPAC16E8.13;SPAC17A2.13c;SPAC1…
Protein Features		Glutamic acid	Lower	0.059349	0.0658064	2.72153e-05	SPAC24B11.05;SPAC24B11.07c;SPAC23E2.02;SPAC2F7.02c;SPAC2F7.05c;SPAC13A11.03;SPAC1D4.08;SPAC22G7.06c;SPAC2G11.02;SPAC1687.09;SPAC1687.15;SPAC222.14c;SPAC56F8.02;SPAC56F8.16;SPAC56E4.04c;SPAC57A10.04;SPAC57A10.09c;SPAC110.01;SPAP14E8.02;SPAC9G1.06c;SPAC3C7.06c;SPAC19A8.01c;SPAC4F8.13c;SPAPB2B4.04c;SPAC6F6.01;SPAC1805.05;SPAPB24D3.09c;SPAC589.12;SPAC6G9.10c;SPAC26A3.10;SPAC16E8.13;SPAC17A2.13c;SPAC1…
Protein Features		Protein copies per quiescent cell	Lower	8609.91	11809.7	0.000752829	SPAC24B11.05;SPAC23E2.02;SPAC2F7.02c;SPAC2F7.05c;SPAC1D4.08;SPAC22G7.06c;SPAC2G11.02;SPAC1687.15;SPAC222.14c;SPAC56F8.16;SPAC56E4.04c;SPAC57A10.09c;SPAC110.01;SPAC9G1.06c;SPAPB2B4.04c;SPAC1805.05;SPAC589.12;SPAC17A2.13c;SPAC17G6.16c;SPAC1071.10c;SPAC19G12.10c;SPAC23A1.06c;SPAC26H5.07c;SPAC23D3.06c;SPAC30.01c;SPAC9E9.09c;SPAC12B10.01c;SPAC22F8.05;SPAC4F10.10c;SPAC4F10.15c;SPAC22E12.16c;SPAC29A4.11…
Protein Features		Isoelectric point (predicted pH)	Lower	6.99983	7.4155	0.00560857	SPAC24B11.05;SPAC24B11.07c;SPAC23E2.02;SPAC2F7.02c;SPAC2F7.05c;SPAC13A11.03;SPAC1D4.08;SPAC22G7.06c;SPAC2G11.02;SPAC1687.09;SPAC1687.15;SPAC222.14c;SPAC56F8.02;SPAC56F8.16;SPAC56E4.04c;SPAC57A10.04;SPAC57A10.09c;SPAC110.01;SPAP14E8.02;SPAC9G1.06c;SPAC3C7.06c;SPAC19A8.01c;SPAC4F8.13c;SPAPB2B4.04c;SPAC6F6.01;SPAC1805.05;SPAPB24D3.09c;SPAC589.12;SPAC6G9.10c;SPAC26A3.10;SPAC16E8.13;SPAC17A2.13c;SPAC1…
Protein Features		Nitrogen content	Lower	1.34954	1.3673	0.00752931	SPAC24B11.05;SPAC24B11.07c;SPAC23E2.02;SPAC2F7.02c;SPAC2F7.05c;SPAC13A11.03;SPAC1D4.08;SPAC22G7.06c;SPAC2G11.02;SPAC1687.09;SPAC1687.15;SPAC222.14c;SPAC56F8.02;SPAC56F8.16;SPAC56E4.04c;SPAC57A10.04;SPAC57A10.09c;SPAC110.01;SPAP14E8.02;SPAC9G1.06c;SPAC3C7.06c;SPAC19A8.01c;SPAC4F8.13c;SPAPB2B4.04c;SPAC6F6.01;SPAC1805.05;SPAPB24D3.09c;SPAC589.12;SPAC6G9.10c;SPAC26A3.10;SPAC16E8.13;SPAC17A2.13c;SPAC1…
Protein Features		Alanine	Higher	0.0659936	0.0630684	0.00944746	SPAC24B11.05;SPAC24B11.07c;SPAC23E2.02;SPAC2F7.02c;SPAC2F7.05c;SPAC13A11.03;SPAC1D4.08;SPAC22G7.06c;SPAC2G11.02;SPAC1687.09;SPAC1687.15;SPAC222.14c;SPAC56F8.02;SPAC56F8.16;SPAC56E4.04c;SPAC57A10.04;SPAC57A10.09c;SPAC110.01;SPAP14E8.02;SPAC9G1.06c;SPAC3C7.06c;SPAC19A8.01c;SPAC4F8.13c;SPAPB2B4.04c;SPAC6F6.01;SPAC1805.05;SPAPB24D3.09c;SPAC589.12;SPAC6G9.10c;SPAC26A3.10;SPAC16E8.13;SPAC17A2.13c;SPAC1…
Protein Localisations (ORFeome)		Periphery	Enriched	7.74193548387097 (36/465)	2.57009345794392 (132/5136)	1.39761e-07	SPAC23A1.06c;SPAC2F7.02c;SPBC32H8.02c;SPBC16E9.11c;SPAC1071.10c;SPAC3H8.10;SPCC794.06;SPBP4H10.11c;SPBC1271.10c;SPBC29A10.07;SPAC3C7.06c;SPBC530.15c;SPBC354.13;SPAC607.10;SPCC18B5.01c;SPBC887.17;SPCC576.17c;SPAC19A8.02;SPAC110.01;SPAC3H8.02;SPBC4B4.08;SPBC30B4.01c;SPCC576.15c;SPCC16A11.08;SPBC28E12.03;SPBC13A2.04c;SPCP1E11.04c;SPAC4F8.15;SPAC11G7.01;SPCC794.08;SPBC146.13c;SPCC330.03c;SPAC977.10;S…
Protein Localisations (ORFeome)		Periphery at cell tip and septum	Enriched	5.37634408602151 (25/465)	1.65498442367601 (85/5136)	6.76236e-06	SPAC11E3.02c;SPAC24B11.07c;SPBC18H10.05;SPBP4H10.14c;SPAC17A2.13c;SPAC31A2.14;SPAC22H10.07;SPAC17G6.02c;SPAC19A8.01c;SPBP19A11.04c;SPAC1687.09;SPBC12D12.04c;SPAC15A10.09c;SPCC1739.10;SPBC1778.10c;SPAC26A3.10;SPBC3F6.05;SPAC9G1.06c;SPCC584.05;SPCC965.13;SPAC13G7.04c;SPBC1861.09;SPAC890.03;SPAC26F1.01;SPCC1020.10;
Protein Localisations (ORFeome)		Cytosol	Enriched	20.2150537634409 (94/465)	12.5194704049844 (643/5136)	5.52595e-05	SPAC4F10.07c;SPCC1739.01;SPAC29A4.11;SPAC11E3.02c;SPBC12C2.03c;SPBC354.12;SPCC645.06c;SPAC19A8.08;SPAC2F7.05c;SPAC4A8.10;SPAC17C9.12;SPAPB1E7.07;SPBP4H10.14c;SPBC336.03;SPBC36.07;SPBC577.06c;SPAC31A2.14;SPBC30D10.10c;SPAC22F8.05;SPAC3C7.06c;SPAC1420.01c;SPAC1834.08;SPBC29A10.02;SPAC2F7.11;SPBC660.16;SPBC8D2.20c;SPBC16A3.01;SPAPB18E9.02c;SPBC19F5.04;SPBC2G2.02;SPBC1215.02c;SPCC297.03;SPBC839.16;SP…
Protein Localisations (ORFeome)		Mitochondrion	Underrepresented	4.73118279569892 (22/465)	9.28738317757009 (477/5136)	0.00655031	SPBC543.09;SPAC664.15;SPBC3H7.03c;SPAC824.03c;SPBC776.15c;SPAC8F11.05c;SPBC16G5.03;SPCC1223.03c;SPBP23A10.07;SPAC343.08c;SPBC365.16;SPAC4A8.05c;SPCC548.06c;SPAC6C3.04;SPAC17G6.15c;SPBC530.10c;SPAC24C9.06c;SPCC4G3.05c;SPAC25B8.03;SPAC1783.01;SPAC12G12.04;SPCC306.08c;
Transcript Features		Annotated transcript length	Higher	3473.52	2015.68	2.04692e-102	SPAC24B11.05;SPAC24B11.07c;SPAC23E2.02;SPAC2F7.02c;SPAC2F7.05c;SPAC13A11.03;SPAC1D4.08;SPAC22G7.06c;SPAC2G11.02;SPAC1687.09;SPAC1687.15;SPAC222.14c;SPAC56F8.02;SPAC56F8.16;SPAC56E4.04c;SPAC57A10.04;SPAC57A10.09c;SPAC110.01;SPAP14E8.02;SPAC9G1.06c;SPAC3C7.06c;SPAC19A8.01c;SPAC4F8.13c;SPAPB2B4.04c;SPAC6F6.01;SPAC1805.05;SPAPB24D3.09c;SPAC589.12;SPAC6G9.10c;SPAC26A3.10;SPAC16E8.13;SPAC17A2.13c;SPAC1…
Transcript Features		Top 20% longest transcripts	Enriched	64.5161290322581 (300/465)	25 (1284/5136)	7.76162e-77	SPAC19E9.03;SPAC2H10.01;SPAC4F10.07c;SPCC1739.01;SPAC1786.02;SPAC29A4.11;SPBC543.09;SPCC320.06;SPCC162.07;SPAC6B12.02c;SPCC736.12c;SPCC1450.02;SPAC11E3.02c;SPAC29B12.01;SPAC19B12.03;SPAC664.15;SPBC1826.01c;SPAC22E12.16c;SPBC3H7.03c;SPCC645.06c;SPBC56F2.05c;SPAC25B8.19c;SPAC821.13c;SPBC32H8.02c;SPAC19A8.08;SPAC4A8.10;SPBC16E9.11c;SPAPB1E7.07;SPAC6F6.06c;SPAC1071.10c;SPAC6F6.01;SPBC18H10.05;SPAC22G…
Transcript Features		Ribosomal density (rb/kb)	Lower	2.5615	4.71507	2.15655e-55	SPAC24B11.07c;SPAC2F7.02c;SPAC2F7.05c;SPAC1D4.08;SPAC22G7.06c;SPAC2G11.02;SPAC1687.09;SPAC1687.15;SPAC222.14c;SPAC56F8.02;SPAC56E4.04c;SPAC57A10.09c;SPAC110.01;SPAP14E8.02;SPAC9G1.06c;SPAC3C7.06c;SPAC19A8.01c;SPAC4F8.13c;SPAC6F6.01;SPAC1805.05;SPAPB24D3.09c;SPAC589.12;SPAC6G9.10c;SPAC16E8.13;SPAC17A2.13c;SPAC17G6.16c;SPAC1071.10c;SPAC23A1.06c;SPAC26H5.07c;SPAC23D3.06c;SPAC30.01c;SPAC9E9.09c;SPAC1…
Transcript Features		Top 10% longest transcripts	Enriched	39.5698924731183 (184/465)	12.7725856697819 (656/5136)	3.44123e-51	SPCC1739.01;SPAC29A4.11;SPCC320.06;SPAC6B12.02c;SPAC11E3.02c;SPAC29B12.01;SPAC19B12.03;SPBC1826.01c;SPBC3H7.03c;SPCC645.06c;SPAC821.13c;SPAC19A8.08;SPAPB1E7.07;SPAC6F6.06c;SPAC1071.10c;SPAC6F6.01;SPAC22G7.02;SPAC343.11c;SPAC23D3.06c;SPCC1840.02c;SPAC27F1.09c;SPBC336.03;SPAC890.06;SPBC530.11c;SPBC36.07;SPBC1105.14;SPBC577.06c;SPAC31A2.14;SPBC29A10.07;SPCC162.08c;SPAC1F7.01c;SPAC630.14c;SPBC30D10.1…
Transcript Features		mRNA copies per quiescent cell	Higher	1.95351	1.41352	9.24207e-35	SPAC24B11.05;SPAC24B11.07c;SPAC23E2.02;SPAC2F7.02c;SPAC2F7.05c;SPAC13A11.03;SPAC1D4.08;SPAC22G7.06c;SPAC2G11.02;SPAC1687.09;SPAC1687.15;SPAC222.14c;SPAC56F8.02;SPAC56F8.16;SPAC56E4.04c;SPAC57A10.04;SPAC57A10.09c;SPAC110.01;SPAP14E8.02;SPAC9G1.06c;SPAC3C7.06c;SPAC19A8.01c;SPAC4F8.13c;SPAPB2B4.04c;SPAC6F6.01;SPAC1805.05;SPAPB24D3.09c;SPAC589.12;SPAC6G9.10c;SPAC26A3.10;SPAC16E8.13;SPAC17A2.13c;SPAC1…
Transcript Features		Relative Pol II occupancy	Higher	1.57711	1.31625	9.05696e-25	SPAC24B11.05;SPAC24B11.07c;SPAC23E2.02;SPAC2F7.02c;SPAC2F7.05c;SPAC13A11.03;SPAC1D4.08;SPAC22G7.06c;SPAC2G11.02;SPAC1687.09;SPAC1687.15;SPAC222.14c;SPAC56F8.02;SPAC56F8.16;SPAC56E4.04c;SPAC57A10.04;SPAC57A10.09c;SPAC110.01;SPAP14E8.02;SPAC9G1.06c;SPAC3C7.06c;SPAC19A8.01c;SPAC4F8.13c;SPAPB2B4.04c;SPAC6F6.01;SPAC1805.05;SPAPB24D3.09c;SPAC589.12;SPAC6G9.10c;SPAC26A3.10;SPAC16E8.13;SPAC17A2.13c;SPAC1…
Transcript Features		mRNA copies per proliferating cell	Lower	7.12209	8.2422	7.68539e-19	SPAC24B11.05;SPAC24B11.07c;SPAC23E2.02;SPAC2F7.02c;SPAC2F7.05c;SPAC13A11.03;SPAC1D4.08;SPAC22G7.06c;SPAC2G11.02;SPAC1687.09;SPAC1687.15;SPAC222.14c;SPAC56F8.02;SPAC56F8.16;SPAC56E4.04c;SPAC57A10.04;SPAC57A10.09c;SPAC110.01;SPAP14E8.02;SPAC9G1.06c;SPAC3C7.06c;SPAC19A8.01c;SPAC4F8.13c;SPAPB2B4.04c;SPAC6F6.01;SPAC1805.05;SPAPB24D3.09c;SPAC589.12;SPAC6G9.10c;SPAC26A3.10;SPAC16E8.13;SPAC17A2.13c;SPAC1…
Transcript Features		mRNA stabilities	Lower	29.3998	38.0126	9.48377e-16	SPAC24B11.05;SPAC24B11.07c;SPAC23E2.02;SPAC2F7.02c;SPAC2F7.05c;SPAC13A11.03;SPAC1D4.08;SPAC22G7.06c;SPAC2G11.02;SPAC1687.09;SPAC1687.15;SPAC222.14c;SPAC56F8.02;SPAC56F8.16;SPAC56E4.04c;SPAC57A10.04;SPAC57A10.09c;SPAC110.01;SPAP14E8.02;SPAC9G1.06c;SPAC3C7.06c;SPAC19A8.01c;SPAC4F8.13c;SPAPB2B4.04c;SPAC6F6.01;SPAC1805.05;SPAPB24D3.09c;SPAC589.12;SPAC6G9.10c;SPAC26A3.10;SPAC16E8.13;SPAC17A2.13c;SPAC1…
Transcript Features		mRNA level (WT)	Higher	2952.28	2787.01	4.65492e-05	SPAC24B11.05;SPAC24B11.07c;SPAC23E2.02;SPAC2F7.02c;SPAC2F7.05c;SPAC13A11.03;SPAC1D4.08;SPAC22G7.06c;SPAC2G11.02;SPAC1687.09;SPAC1687.15;SPAC222.14c;SPAC56F8.02;SPAC56F8.16;SPAC56E4.04c;SPAC57A10.09c;SPAC110.01;SPAP14E8.02;SPAC9G1.06c;SPAC3C7.06c;SPAC19A8.01c;SPAC4F8.13c;SPAPB2B4.04c;SPAC6F6.01;SPAC1805.05;SPAPB24D3.09c;SPAC589.12;SPAC6G9.10c;SPAC26A3.10;SPAC16E8.13;SPAC17A2.13c;SPAC17G6.16c;SPAC1…
Transcript Features		Poly(A) tail length	Lower	29.617	30.3968	0.00769447	SPAC2F7.05c;SPAC1D4.08;SPAC22G7.06c;SPAC1687.15;SPAC222.14c;SPAC56E4.04c;SPAC57A10.09c;SPAC110.01;SPAC19A8.01c;SPAC4F8.13c;SPAC6F6.01;SPAC1805.05;SPAPB24D3.09c;SPAC589.12;SPAC16E8.13;SPAC17A2.13c;SPAC1071.10c;SPAC19G12.10c;SPAC26H5.07c;SPAC23D3.06c;SPAC9E9.09c;SPAC12B10.01c;SPAC1834.08;SPAC4F10.10c;SPAC4F10.15c;SPAC13A11.02c;SPAC22F3.10c;SPAC22G7.02;SPAC2G11.11c;SPAC222.09;SPAC821.13c;SPAC1565.08…
