# Supplementary material for: DSIF factor Spt5 coordinates transcription, maturation and exoribonucleolysis of RNA polymerase II transcripts
Source: Nat Commun. 2025 Jan 2;16:10. doi: 10.1038/s41467-024-55063-7 (PMC11695829; doi:10.1038/s41467-024-55063-7)
Supplement: Supplementary file 9 — Supplementary Data 7 [file 41467_2024_55063_MOESM9_ESM.xlsx]

## Sheet: Supplementary Data 7
Supplementary Data 7. Strains and plasmids used in this study
Strain number	Genotype	Source	Notes
YP1902/FY21104	h- ura4-D18 ade6::ade6 + -Padh15 -skp1-OsTIR1-natMX6-P-adh15-skp1-AtTIR1-2NLS	Japanese National BioResource Project
YP1903/FY39932	h- ura4-D18 ade6::ade6+ -Padh15 -skp1-OsTIR1-natMX6-P-adh15-skp1-AtTIR1-2NLS Xrn2-3×mAID-5×FLAG-kanMX6	Japanese National BioResource Project
YP1910	h- ura4-D18 ade6::ade6+ -Padh15 -skp1-OsTIR1-natMX6-P-adh15-skp1-AtTIR1-2NLS Xrn2-3×mAID-5×FLAG-kanMX6 ura4::Xrn2-2×V5-hphMX	This study
YP1916	h- ura4-D18 ade6::ade6+ -Padh15 -skp1-OsTIR1-natMX6-P-adh15-skp1-AtTIR1-2NLS Xrn2-3×mAID-5×FLAG-kanMX6 ura4::Xrn2-D235A-2×V5-hphMX	This study
YP1938	h- ura4-D18 ade6::ade6+ -Padh15 -skp1-OsTIR1-natMX6-P-adh15-skp1-AtTIR1-2NLS Xrn2-3×mAID-5×FLAG-kanMX6 ura4::Xrn2-408-581∆-2×V5-hphMX	This study	The amino acid residues after and before two specified positions were removed and replaced with a linker sequence: EDLYFQSAG
YP1944	h- ura4-D18 ade6::ade6+ -Padh15 -skp1-OsTIR1-natMX6-P-adh15-skp1-AtTIR1-2NLS Xrn2-3×mAID-5×FLAG-kanMX6 ura4::Xrn2-444-575∆-2×V5-hphMX	This study	The amino acid residues after and before two specified positions were removed and replaced with a linker sequence: GSASGASGG
YP1981	h- ura4-D18 ade6::ade6+ -Padh15 -skp1-OsTIR1-natMX6-P-adh15-skp1-AtTIR1-2NLS Xrn2-3×mAID-5×FLAG-kanMX6 ura4::Xrn2-444-555∆-2×V5-hphMX	This study	The amino acid residues after and before two specified positions were removed and replaced with a linker sequence: GSASGASGG
YP1956	h- ura4-D18 ade6::ade6+ -Padh15 -skp1-OsTIR1-natMX6-P-adh15-skp1-AtTIR1-2NLS Spt5-3×mAID-5×FLAG-kanMX6	This study
YP2141	h- ura4-D18 ade6::ade6+ -Padh15 -skp1-OsTIR1-natMX6-P-adh15-skp1-AtTIR1-2NLS Spt5-3×mAID-5×FLAG-kanMX6 Xrn2-2×V5-hphMX	This study
YP2143	h- ura4-D18 ade6::ade6+ -Padh15 -skp1-OsTIR1-natMX6-P-adh15-skp1-AtTIR1-2NLS Spt5-3×mAID-5×FLAG-kanMX6 Xrn2-444-555∆-2×V5-hphMX	This study	The amino acid residues after and before two specified positions were removed and replaced with a linker sequence: GSASGASGG
Plasmid number	Name	Description
4164	Spt4/5-pRSFDuet	Expression of full-length Spt4/5. N-terminal His-tag/thioredoxin fusion with Tev cleavage site.
4468	Kow5-sCTR-pRSFDuet	Expression of Kow5 with short CTR of Spt4/5. Construct with N-terminal His-tag encompassing residues 720-874aa of Spt5.
4469	Kow5-sCTR-TRX-pRSFDuet	Expression of Kow5 with short CTR of Spt4/5. Construct with N-terminal His-tag/thioredoxin fusion with Tev cleavage site encompassing residues 720-874aa of Spt5.
4340	Xrn2-WT-885-pRSFDuet	Expression of Xrn2 WT. The construct encompasses residues 1-885 of Xrn2 (C-terminal truncation). A His-tag was added to the C-terminus.
4464	Xrn2-WT-D237A-885-pRSFDuet	Expression of Xrn2 catalytic mutant D237A. The construct encompasses residues 1-885 of Xrn2 (C-terminal truncation). A His-tag was added to the C-terminus.
4465	Xrn2-WT-D237A/R492E/R496E-885-pRSFDuet	Expression of Xrn2 catalytic mutant D237A. Additional residues in helix interacting with Pol II mutated: R492E and R496E. The construct encompasses residues 1-885 of Xrn2 (C-terminal truncation). A His-tag was added to the C-terminus.
4466	Xrn2-WT-D237A-NEG-885-pRSFDuet	Expression of Xrn2 catalytic mutant D237A. Additional residues interacting with Pol II or in the vicinity were mutated: K460E/K475E/R479E/R486E/R492E/R496E/R501E/K511E/K518E. The construct encompasses residues 1-885 of Xrn2 (C-terminal truncation). A His-tag was added to the C-terminus.
4467	Rai1-Strep-pRSFDuet	Expression of full-length Rai1 with C-terminal Tev cleavage site and Twin-Strep-tag.
