# Supplementary material for: DSIF factor Spt5 coordinates transcription, maturation and exoribonucleolysis of RNA polymerase II transcripts
Source: Nat Commun. 2025 Jan 2;16:10. doi: 10.1038/s41467-024-55063-7 (PMC11695829; doi:10.1038/s41467-024-55063-7)
Supplement: Supplementary file 12 — Source Data [file 41467_2024_55063_MOESM12_ESM.xlsx]

## Sheet: Figure 3a
Figure 3a
	UREA-PAGE gel

## Sheet: Figure 3b
Figure 3b
	Fluorescence anisotropy based degradation assay - Kow5-sCTR
	Raw polarisation anisotropy									Normalised (standarised) polarisation anisotropy
	Time (min)	rep1	rep2	rep3	Condition					Time (min)	rep1	rep2	rep3	Condition
	0	74.3172	75.3297	71.9445	buffer					0	1	1	1	buffer
	1	69.7277	70.439	66.9638	buffer					1	0.822609	0.822453	0.802008	buffer
	2	65.7066	66.2855	63.7282	buffer					2	0.667187	0.671666	0.673385	buffer
	3	62.0924	62.5871	60.4572	buffer					3	0.527493	0.537403	0.543358	buffer
	4	58.9617	59.2475	57.2195	buffer					4	0.406485	0.416164	0.414652	buffer
	5	56.7159	56.8879	54.5265	buffer					5	0.319684	0.330504	0.307596	buffer
	6	54.9086	54.5144	52.4243	buffer					6	0.249826	0.244338	0.224031	buffer
	7	52.9127	52.4216	50.8317	buffer					7	0.172682	0.168361	0.16072	buffer
	8	51.3468	50.9259	49.3315	buffer					8	0.112158	0.114062	0.101084	buffer
	9	50.464	49.8369	48.3247	buffer					9	0.0780386	0.0745294	0.0610617	buffer
	10	49.709	49.0231	47.7511	buffer					10	0.0488558	0.0449832	0.0382588	buffer
	11	49.0477	48.5428	47.3584	buffer					11	0.0232955	0.0275481	0.0226517	buffer
	12	48.9395	48.1891	47.0729	buffer					12	0.0191116	0.0147084	0.0112994	buffer
	13	48.7326	48.2259	47.0033	buffer					13	0.0111171	0.0160429	0.00853225	buffer
	14	48.445	47.9459	46.8188	buffer					14	0	0.00587717	0.00120121	buffer
	15	48.5885	47.784	46.7886	buffer					15	0.00554472	0	0	buffer
	0	80.0786	80.2903	79.4224	Kow5-sCTR					0	1	1	1	Kow5-sCTR
	1	67.3509	66.6292	66.1694	Kow5-sCTR					1	0.571016	0.545473	0.584025	Kow5-sCTR
	2	58.6594	58.1287	57.9747	Kow5-sCTR					2	0.278069	0.262647	0.326817	Kow5-sCTR
	3	54.4283	53.2466	52.2693	Kow5-sCTR					3	0.135462	0.100212	0.147737	Kow5-sCTR
	4	52.4171	51.5922	49.6244	Kow5-sCTR					4	0.0676761	0.0451687	0.0647225	Kow5-sCTR
	5	51.2893	50.8792	48.4548	Kow5-sCTR					5	0.0296627	0.0214446	0.0280113	Kow5-sCTR
	6	51.2142	50.3922	48.11	Kow5-sCTR					6	0.0271329	0.00524005	0.0171901	Kow5-sCTR
	7	50.8567	50.3922	47.8441	Kow5-sCTR					7	0.0150821	0.00524005	0.00884312	Kow5-sCTR
	8	50.4092	50.4895	47.787	Kow5-sCTR					8	0	0.00847821	0.00704957	Kow5-sCTR
	9	50.7689	50.3543	47.762	Kow5-sCTR					9	0.0121223	0.00398044	0.00626656	Kow5-sCTR
	10	50.4537	50.3385	47.7915	Kow5-sCTR					10	0.00150008	0.00345435	0.00719347	Kow5-sCTR
	11	50.6279	50.3034	47.5624	Kow5-sCTR					11	0.00737092	0.00228726	0	Kow5-sCTR
	12	50.737	50.2347	48.0944	Kow5-sCTR					12	0.0110465	0	0.0166992	Kow5-sCTR
	13	50.8267	50.4914	47.7587	Kow5-sCTR					13	0.0140726	0.00854209	0.00616403	Kow5-sCTR
	14	50.6877	50.4449	48.0306	Kow5-sCTR					14	0.0093848	0.00699417	0.014696	Kow5-sCTR
	15	50.5035	50.2437	47.7338	Kow5-sCTR					15	0.00317948	0.000299972	0.00538177	Kow5-sCTR
		rep - replicate
		Kow5-sCTR without thioredoxin

## Sheet: Figure 3c
Figure 3c
	Fluorescence anisotropy binding assay - Kow5-sCTR
		concentration (μM)	rep1	rep2	rep3
		0	18.3757	17.0429	14.429
		0.0488281	19.2231	18.7137	15.2205
		0.0976562	20.7063	20.3993	16.7305
		0.195312	22.526	21.998	17.7163
		0.390625	29.4567	28.0774	26.7119
		0.78125	43.8784	41.8287	41.3113
		1.5625	61.6731	68.711	57.9076
		3.125	87.1914	76.5103	74.3631
		6.25	106.712	93.7889	95.2254
		12.5	108.593	114.025	97.2728
		25	124.528	113.878	118.948
		50	128.406	127.673	135.482
		rep - replicate

## Sheet: Figure 4a
Figure 4a
	Western Blot (WB)
		Without ladder										With ladder
					Monoclonal ANTI-FLAG® M2-Peroxidase (HRP) antibody produced in mouse (A8592, Sigma-Aldrich)
	UREA-PAGE RNA
		Uncropped										Cropped and tilted

## Sheet: Figure 4b
Figure 4b
	WB - Xrn2
		Rescue copy - α-V5 WB
																WB - H3 (loading control)
															1
				V5-Tag antibody | SV5-Pk1 (MCA1360, Bio-Rad), mouse monoclonal antibody
		Degron copy - α-Flag WB
																			Anti-Histone H3 Antibody, CT, pan (07-690, Sigma-Aldrich)
				Monoclonal ANTI-FLAG® M2-Peroxidase (HRP) antibody produced in mouse (A8592, Sigma-Aldrich)

## Sheet: Figure 4c
Figure 4c
		Phosphatase activity reporter assay (proxy for termination)
		Strain (Rescue)	rep1	rep2	rep3	rep4	Auxin
		-	174.51	158.857	192.754	183.582	-
		-	44.8889	56.8627	43.75	49.7487	+
		Xrn2	215.636	222.18	227.778	212.832	-
		Xrn2	170.155	180.081	178.788	164.929	+
		Xrn2M	119.85	164.912	131.792	166.825	-
		Xrn2M	30.5221	28.6853	29.8701	37.1429	+
		control pho1Δ	2.18182	3.41549	3.13636	2.25296	-
		control pho1Δ	3.24675	3.17164	2.27106	2.26351	+
		rep - replicate
		Values are arbitrary units of phosphatase activity

## Sheet: Figure 5a
Figure 5a
						WB Spt5 - α-Flag
								Monoclonal ANTI-FLAG® M2-Peroxidase (HRP) antibody produced in mouse (A8592, Sigma-Aldrich)
WB loading control - tubulin
without ladder												with ladder
										Anti-tubulin antibody (ab6160, Abcam) - a monoclonal rat antibody [YL1/2] - Loading Control

## Sheet: Figure 5g
Figure 5g
	RT-PCR
	qcr9											spbc21b10.08c

## Sheet: Supplementary Figure 3g
Supplementary Figure 3g
		WB for Xrn2 deletion mutant (α-V5) and loading control (tubulin)
		without ladder												with ladder
				V5-Tag antibody | SV5-Pk1 (MCA1360, Bio-Rad), mouse monoclonal antibody
				Anti-tubulin antibody (ab6160, Abcam) - a monoclonal rat antibody [YL1/2] - Loading Control

## Sheet: Supplementary Figure 4a
Supplementary Figure 4a
				UREA-PAGE RNA

[truncated: 3 more sheets: Supplementary Figure 4c, Supplementary Figure 4e, Supplementary Figure 6l]
